# Supplementary material for: Similarities and Differences in the Protein Composition of Cutaneous Melanoma Cells and Their Exosomes Identified by Mass Spectrometry
Source: Cancers (Basel). 2023 Feb 8;15(4):1097. doi: 10.3390/cancers15041097 (PMC9954195; doi:10.3390/cancers15041097)
Supplement: Supplementary file 1 [file cancers-15-01097-s001.zip]

Archive with 3 entries (3 files):
- Supplementary Data/Supplemenatry Data S3 LFQ analysis of identified proteins_Interactome Diagrams.xlsx
- Supplementary Data/Supplementary Data S1 Original Blots.pdf
- Supplementary Data/Supplementary Data S2 Proteins lists_Gene Ontology Results.xlsx
