# Supplementary material for: Similarities and Differences in the Protein Composition of Cutaneous Melanoma Cells and Their Exosomes Identified by Mass Spectrometry
Source: Cancers (Basel). 2023 Feb 8;15(4):1097. doi: 10.3390/cancers15041097 (PMC9954195; doi:10.3390/cancers15041097)
Supplement: Supplementary file 1 [file cancers-15-01097-s001.zip › Supplementary Data/Supplemenatry Data S3 LFQ analysis of identified proteins_Interactome Diagrams.xlsx]

## Sheet: CELLS_qualitative analysis
	log(2) LFQ Intensity	log(2) LFQ Intensity	log(2) LFQ Intensity	log(2) LFQ Intensity	log(2) LFQ Intensity	log(2) LFQ Intensity	log(2) LFQ Intensity	log(2) LFQ Intensity	log(2) LFQ Intensity	log(2) LFQ Intensity	log(2) LFQ Intensity	log(2) LFQ Intensity	log(2) LFQ Intensity	log(2) LFQ Intensity	log(2) LFQ Intensity	log(2) LFQ Intensity	Student's T-test Significant WM1205Lu_WM793	Student's T-test Significant WM266-4_WM115	Student's T-test Significant WM115_WM793	Student's T-test Significant WM266-4_WM1205Lu	Student's T-test significant	Peptides	Unique peptides	Sequence coverage [%]	Score	-Log Student's T-test p-value WM1205Lu_WM793	Student's T-test q-value WM1205Lu_WM793	Student's T-test Difference WM1205Lu_WM793		Student's T-test Test statistic WM1205Lu_WM793	-Log Student's T-test p-value WM266-4_WM115	Student's T-test q-value WM266-4_WM115	Student's T-test Difference WM266-4_WM115		Student's T-test Test statistic WM266-4_WM115	-Log Student's T-test p-value WM115_WM793	Student's T-test q-value WM115_WM793	Student's T-test Difference WM115_WM793		Student's T-test Test statistic WM115_WM793	-Log Student's T-test p-value WM266-4_WM1205Lu	Student's T-test q-value WM266-4_WM1205Lu	Student's T-test Difference WM266-4_WM1205Lu		Student's T-test Test statistic WM266-4_WM1205Lu		Protein names	Gene names	id
Type:	Cells	Cells	Cells	Cells	Cells	Cells	Cells	Cells	Cells	Cells	Cells	Cells	Cells	Cells	Cells	Cells	C	C	C	C	C	N	N	N	N	p-value	q-value	lg2(FC)	FOLD CHANGE	N	p-value	q-value	lg2(FC)	FOLD CHANGE	N	p-value	q-value	lg2(FC)	FOLD CHANGE	N	p-value	q-value	lg2(FC)	FOLD CHANGE	N		T	T	T
Group:	WM793	WM793	WM793	WM793	WM1205Lu	WM1205Lu	WM1205Lu	WM1205Lu	WM115	WM115	WM115	WM115	WM266-4	WM266-4	WM266-4	WM266-4
	28.0422	27.6838	27.9748	27.0517	26.0043	26.164	26.1727	25.6842	28.4869	28.239	28.3346	28.5822	28.0332	28.1162	28.009	27.5663	+			+	WM266-4_WM1205Lu;WM1205Lu_WM793	10	10	57.5	143.34	3.25069	0.000552632	-1.68181	-3.20831	-6.64369	1.78159	0.0222538	-0.479498	-1.39426	-3.29379	1.63556	0.0167899	0.722563	1.65011	3.02844	4.57074	0.00024581	1.92488	3.79705	11.4325				0
	25.7372	25.4095	NaN	25.5601	25.5355	26.0666	NaN	NaN	26.2302	26.6	26.4564	26.4959	26.2009	26.4876	26.1158	26.1568			+		WM115_WM793	18	14	37.6	68.277	NaN	1	0	-1	NaN	0.907263	0.119525	-0.205341	-1.15296	-1.78911	3.09703	0.00108411	0.87667	1.83613	7.21026	NaN	1	0	-1	NaN				2
	25.682	26.0094	25.804	26.3388	26.8005	27.1946	27.1242	27.3291	25.7173	25.523	26.0833	25.9064	26.3609	26.1507	25.993	25.6387	+			+	WM266-4_WM1205Lu;WM1205Lu_WM793	36	36	48.7	98.639	3.13789	0.000831325	1.15353	2.22457	6.32841	0.545633	0.271795	0.228304	1.17146	1.17452	0.345293	0.348154	-0.15104	-1.11037	-0.804963	2.89485	0.000595745	-1.07627	-2.10857	-5.68808		Ubiquitin-like modifier-activating enzyme 6	UBA6	3
	27.7445	27.9589	27.8198	27.9172	27.7844	27.7569	27.6976	27.8458	27.4421	27.4477	27.4898	27.5373	27.4972	27.6056	27.4683	27.4355			+	+	WM115_WM793;WM266-4_WM1205Lu	33	33	47	136.85	0.765521	0.128279	-0.0889239	-1.06358	-1.55227	0.206716	0.599301	0.0223813	1.01563	0.520623	3.42934	0.000698795	-0.380832	-1.30209	-7.16851	2.8642	0.000700162	-0.269527	-1.20541	-5.6109		Extended synaptotagmin-2	ESYT2	4
	NaN	NaN	25.2699	25.5304	NaN	25.6154	NaN	NaN	NaN	NaN	NaN	NaN	26.1111	25.9104	26.164	25.7567						9	9	16.6	21.479	NaN	1	0	-1	NaN	NaN	1	0	-1	NaN	NaN	1	0	-1	NaN	NaN	1	0	-1	NaN		Shootin-1	KIAA1598	5
	NaN	NaN	NaN	NaN	NaN	NaN	NaN	NaN	NaN	NaN	NaN	NaN	NaN	NaN	NaN	NaN						4	4	6	1.2165	NaN	1	0	-1	NaN	NaN	1	0	-1	NaN	NaN	1	0	-1	NaN	NaN	1	0	-1	NaN		Rho GTPase-activating protein 10	ARHGAP10	6
	24.8373	24.9513	25.0297	25.3814	25.3739	25.5606	25.127	24.6349	25.6004	26.1426	25.8423	26.018	26.8611	27.0684	26.2101	26.2278			+	+	WM115_WM793;WM266-4_WM1205Lu	17	17	41.6	63.392	0.213165	0.52788	0.124191	1.0899	0.534644	1.49238	0.0373039	0.690995	1.6144	2.77561	2.66297	0.00226025	0.850922	1.80365	5.12252	2.50939	0.002	1.41773	2.67164	4.76993		Acetolactate synthase-like protein	ILVBL	7
	NaN	NaN	NaN	NaN	NaN	NaN	NaN	NaN	NaN	25.8655	25.9355	NaN	26.3928	26.3453	26.2558	26.0653						14	13	24.8	45.667	NaN	1	0	-1	NaN	NaN	1	0	-1	NaN	NaN	1	0	-1	NaN	NaN	1	0	-1	NaN		SH3 and PX domain-containing protein 2B	SH3PXD2B	9
	NaN	NaN	NaN	NaN	NaN	NaN	NaN	NaN	NaN	NaN	NaN	NaN	NaN	NaN	NaN	NaN						5	2	7	1.9294	NaN	1	0	-1	NaN	NaN	1	0	-1	NaN	NaN	1	0	-1	NaN	NaN	1	0	-1	NaN		Putative PIP5K1A and PSMD4-like protein;Phosphatidylinositol 4-phosphate 5-kinase type-1 alpha	PIPSL;PIP5K1A	10
	NaN	NaN	NaN	NaN	NaN	NaN	NaN	NaN	24.2221	NaN	24.7064	24.5577	25.7239	25.0474	25.096	NaN						16	16	8.3	24.405	NaN	1	0	-1	NaN	1.4175	0.0417035	0.793683	1.73349	3.04437	NaN	1	0	-1	NaN	NaN	1	0	-1	NaN		Neuroblastoma-amplified sequence	NBAS	11
	NaN	NaN	NaN	NaN	NaN	NaN	NaN	NaN	NaN	25.3188	24.7781	24.935	25.4962	25.3257	25.2952	24.2488						16	16	11.5	25.079	NaN	1	0	-1	NaN	0.079768	0.817237	0.0808655	1.05765	0.223205	NaN	1	0	-1	NaN	NaN	1	0	-1	NaN		von Willebrand factor A domain-containing protein 8	VWA8	13
	NaN	NaN	NaN	NaN	NaN	NaN	NaN	NaN	NaN	NaN	NaN	NaN	NaN	NaN	NaN	NaN						4	4	3.7	4.0777	NaN	1	0	-1	NaN	NaN	1	0	-1	NaN	NaN	1	0	-1	NaN	NaN	1	0	-1	NaN		Protein strawberry notch homolog 1	SBNO1	14
	NaN	NaN	NaN	NaN	NaN	NaN	NaN	NaN	25.8735	NaN	25.9641	25.988	NaN	NaN	NaN	NaN						6	6	21.2	9.3376	NaN	1	0	-1	NaN	NaN	1	0	-1	NaN	NaN	1	0	-1	NaN	NaN	1	0	-1	NaN		GTP-binding protein 10	GTPBP10	15
	25.3866	NaN	26.1964	NaN	NaN	NaN	NaN	NaN	25.9573	25.7789	NaN	25.0083	26.7951	27.2461	26.3157	NaN						18	18	33.7	53.197	NaN	1	0	-1	NaN	1.41541	0.041975	1.20416	2.30403	3.03945	NaN	1	0	-1	NaN	NaN	1	0	-1	NaN		WD repeat-containing protein 91	WDR91	16
	NaN	NaN	NaN	NaN	NaN	NaN	NaN	NaN	NaN	NaN	NaN	NaN	NaN	NaN	NaN	NaN						2	2	9.3	3.7466	NaN	1	0	-1	NaN	NaN	1	0	-1	NaN	NaN	1	0	-1	NaN	NaN	1	0	-1	NaN		Transmembrane protein 189	TMEM189	18
	26.1663	26.1792	25.9884	26.1544	25.771	25.4382	25.5348	25.5871	25.7765	26.2511	25.9914	25.9007	25.7488	25.9576	25.918	24.5617	+				WM1205Lu_WM793	40	40	23.7	82.049	3.19705	0.000525	-0.539301	-1.45327	-6.49225	0.589586	0.244332	-0.433434	-1.35044	-1.25164	0.612135	0.172139	-0.142125	-1.10353	-1.29083	0.0370474	0.862202	-0.0362573	-1.02545	-0.107059		CCR4-NOT transcription complex subunit 1	CNOT1	19
	NaN	27.2196	NaN	NaN	28.2564	28.2507	NaN	NaN	26.9151	26.579	NaN	27.0896	NaN	26.3931	26.7768	NaN						2	2	16.8	4.1544	NaN	1	0	-1	NaN	NaN	1	0	-1	NaN	NaN	1	0	-1	NaN	NaN	1	0	-1	NaN		Microtubule-associated proteins 1A/1B light chain 3 beta 2;Microtubule-associated proteins 1A/1B light chain 3B;Microtubule-associated proteins 1A/1B light chain 3A	MAP1LC3B2;MAP1LC3B;MAP1LC3A	20
	25.3414	25.3462	25.373	25.3801	25.3826	25.2235	25.6722	NaN	NaN	25.1268	25.4463	25.5969	25.1064	25.7265	25.3233	NaN						7	7	35.2	22.937	0.239065	0.493128	0.0659143	1.04675	0.596727	0.00657539	0.984968	-0.00457891	-1.00318	-0.0200368	0.0924009	0.735351	0.0297993	1.02087	0.255726	0.063093	0.781489	-0.0406939	-1.02861	-0.181525		Phosphoglycolate phosphatase	PGP	21
	NaN	25.242	NaN	NaN	25.3045	NaN	25.5868	NaN	NaN	NaN	NaN	NaN	NaN	NaN	NaN	NaN						5	5	29.9	24.948	NaN	1	0	-1	NaN	NaN	1	0	-1	NaN	NaN	1	0	-1	NaN	NaN	1	0	-1	NaN		UPF0600 protein C5orf51	C5orf51	22
	NaN	NaN	NaN	NaN	NaN	NaN	NaN	NaN	NaN	NaN	NaN	NaN	NaN	NaN	NaN	NaN						3	3	5.2	4.8776	NaN	1	0	-1	NaN	NaN	1	0	-1	NaN	NaN	1	0	-1	NaN	NaN	1	0	-1	NaN		Zinc finger protein 316	ZNF316	23
	25.2978	25.4052	NaN	24.8589	NaN	NaN	23.8301	NaN	NaN	NaN	23.9888	23.9681	NaN	NaN	NaN	NaN						10	10	18.1	26.408	NaN	1	0	-1	NaN	NaN	1	0	-1	NaN	NaN	1	0	-1	NaN	NaN	1	0	-1	NaN		TRPM8 channel-associated factor 2	TCAF2	24
	NaN	NaN	NaN	NaN	NaN	NaN	NaN	NaN	NaN	NaN	NaN	NaN	NaN	NaN	NaN	NaN						4	1	9.4	3.6483	NaN	1	0	-1	NaN	NaN	1	0	-1	NaN	NaN	1	0	-1	NaN	NaN	1	0	-1	NaN		Tubulin alpha chain-like 3	TUBAL3	25
	27.2028	27.1464	NaN	26.9335	27.015	NaN	26.7754	NaN	NaN	26.9628	27.0337	27.5048	26.7415	27.2415	27.046	NaN						3	2	6.9	4.1126	NaN	1	0	-1	NaN	0.283524	0.500513	-0.157445	-1.11531	-0.703447	0.143144	0.626392	0.0728747	1.05181	0.385909	NaN	1	0	-1	NaN		rRNA/tRNA 2-O-methyltransferase fibrillarin-like protein 1	FBLL1	26
	25.1198	25.2246	23.4343	27.4221	NaN	NaN	NaN	NaN	28.0618	28.5939	28.794	28.639	28.268	27.9959	28.4912	26.8252			+		WM115_WM793	39	39	24.9	174.15	NaN	1	0	-1	NaN	0.766607	0.160829	-0.627105	-1.54446	-1.5541	2.08159	0.00625527	3.22196	9.33054	3.86778	NaN	1	0	-1	NaN		Structural maintenance of chromosomes flexible hinge domain-containing protein 1	SMCHD1	27
	NaN	NaN	NaN	NaN	25.0687	NaN	25.3698	NaN	NaN	NaN	NaN	25.0164	NaN	NaN	NaN	NaN						5	5	26.7	9.0875	NaN	1	0	-1	NaN	NaN	1	0	-1	NaN	NaN	1	0	-1	NaN	NaN	1	0	-1	NaN		Protein unc-119 homolog B	UNC119B	28
	NaN	NaN	NaN	NaN	NaN	NaN	NaN	NaN	NaN	NaN	NaN	NaN	NaN	NaN	NaN	NaN						31	1	19.8	3.5136	NaN	1	0	-1	NaN	NaN	1	0	-1	NaN	NaN	1	0	-1	NaN	NaN	1	0	-1	NaN		RanBP2-like and GRIP domain-containing protein 3;RanBP2-like and GRIP domain-containing protein 4	RGPD3;RGPD4	30
	NaN	NaN	NaN	NaN	NaN	NaN	NaN	NaN	NaN	NaN	NaN	NaN	NaN	NaN	NaN	NaN						2	2	16.8	5.1438	NaN	1	0	-1	NaN	NaN	1	0	-1	NaN	NaN	1	0	-1	NaN	NaN	1	0	-1	NaN		Protein FAM127A;Protein FAM127B;Protein FAM127C	FAM127A;FAM127B;FAM127C	32
	28.432	28.4507	27.4927	27.5919	28.0581	27.663	27.8182	27.9286	28.3174	28.1675	28.1923	28.1643	27.9513	27.8184	28.1496	28.048						3	3	26.3	10.601	0.177755	0.585596	-0.124848	-1.09039	-0.456459	1.48055	0.0380896	-0.218541	-1.16356	-2.75502	0.358935	0.335101	0.218539	1.16355	0.831379	0.525827	0.169378	0.124846	1.09039	1.1394		Small nuclear ribonucleoprotein G;Putative small nuclear ribonucleoprotein G-like protein 15	SNRPG;SNRPGP15	33
	26.205	26.0999	NaN	25.8266	25.5873	25.7116	25.7899	25.3095	25.8493	25.9832	26.2129	25.8413	25.6544	26.0294	25.7293	25.4767						10	10	40.8	24.705	1.44194	0.0281883	-0.444265	-1.36062	-2.84237	0.870596	0.129184	-0.249224	-1.18857	-1.72808	0.202795	0.521419	-0.0721439	-1.05128	-0.517453	0.336255	0.296575	0.122897	1.08892	0.787333		Nucleoside diphosphate-linked moiety X motif 19, mitochondrial	NUDT19	34
	NaN	NaN	NaN	NaN	NaN	NaN	NaN	NaN	NaN	NaN	NaN	NaN	NaN	NaN	NaN	NaN						5	5	57.7	5.7205	NaN	1	0	-1	NaN	NaN	1	0	-1	NaN	NaN	1	0	-1	NaN	NaN	1	0	-1	NaN		Protein FAM195B	FAM195B	37
	30.5292	30.4417	30.0288	30.1772	30.2245	30.0064	30.2745	30.1924	29.9368	30.0605	30.1701	30.1067	29.3668	30.0709	29.7474	29.9781						5	5	3.4	140.71	0.407171	0.312729	-0.119823	-1.0866	-0.923052	0.847236	0.136056	-0.277723	-1.21228	-1.68913	0.90928	0.0857014	-0.225742	-1.16938	-1.79247	1.20903	0.0291668	-0.383642	-1.30463	-2.29173		Nascent polypeptide-associated complex subunit alpha, muscle-specific form;Nascent polypeptide-associated complex subunit alpha	NACA	95
	26.0778	26.8167	NaN	NaN	NaN	NaN	NaN	NaN	NaN	NaN	NaN	NaN	NaN	NaN	26.3513	26.5211						4	4	39	7.5028	NaN	1	0	-1	NaN	NaN	1	0	-1	NaN	NaN	1	0	-1	NaN	NaN	1	0	-1	NaN		Uncharacterized protein C11orf98	C11orf98	96
	NaN	NaN	NaN	NaN	NaN	NaN	NaN	NaN	NaN	NaN	NaN	NaN	NaN	NaN	NaN	NaN						5	5	55.3	6.045	NaN	1	0	-1	NaN	NaN	1	0	-1	NaN	NaN	1	0	-1	NaN	NaN	1	0	-1	NaN			SLC35A4	98
	NaN	NaN	NaN	NaN	NaN	NaN	NaN	NaN	NaN	NaN	NaN	NaN	NaN	NaN	NaN	NaN						2	2	28.6	2.2532	NaN	1	0	-1	NaN	NaN	1	0	-1	NaN	NaN	1	0	-1	NaN	NaN	1	0	-1	NaN			SMCR7L	99
	26.2525	NaN	NaN	26.501	26.5274	NaN	26.6652	NaN	27.0629	26.9448	27.1788	27.1384	27.2567	26.8136	27.0619	27.4531						7	7	25.3	15.626	NaN	1	0	-1	NaN	0.173023	0.648815	0.0650935	1.04615	0.445776	NaN	1	0	-1	NaN	NaN	1	0	-1	NaN		Deoxyribonuclease-2-alpha	DNASE2	100
	26.6733	26.6998	26.6544	26.8627	26.5863	26.328	26.2681	26.5316	27.1198	26.8788	26.9132	26.8342	27.5208	27.5077	27.3075	27.2885		+		+	WM266-4_WM115;WM266-4_WM1205Lu	23	23	47	90.307	1.75457	0.0148878	-0.294031	-1.22606	-3.24407	2.72878	0.00424561	0.469621	1.38475	5.27882	1.45101	0.024852	0.213964	1.15987	2.70375	4.19772	0.000446215	0.977616	1.96921	9.84184		Alkyldihydroxyacetonephosphate synthase, peroxisomal	AGPS	101
	NaN	24.8442	25.2662	NaN	25.4671	25.0079	NaN	25.6387	24.8852	25.2567	NaN	NaN	25.5187	25.1854	NaN	24.7069						13	13	21.8	36.121	NaN	1	0	-1	NaN	NaN	1	0	-1	NaN	NaN	1	0	-1	NaN	0.318087	0.313525	-0.23424	-1.17629	-0.776631		Kinesin-like protein KIF2A	KIF2A	103
	NaN	NaN	NaN	NaN	NaN	NaN	NaN	NaN	NaN	NaN	NaN	NaN	NaN	NaN	NaN	NaN						4	4	13.2	6.6922	NaN	1	0	-1	NaN	NaN	1	0	-1	NaN	NaN	1	0	-1	NaN	NaN	1	0	-1	NaN		Serine/threonine-protein kinase Sgk1	SGK1	104
	27.0822	27.1584	26.6296	27.0859	27.4486	27.2654	27.2129	27.7693	26.758	25.9891	26.1856	25.8745	27.1852	27.3134	27.1598	26.6579						20	8	56.4	42.342	1.32799	0.0358737	0.434998	1.35191	2.4927	1.94502	0.0178182	0.877262	1.83689	3.60124	1.84649	0.010674	-0.787238	-1.72577	-3.41448	0.915194	0.0602736	-0.344975	-1.27013	-1.8023		ATP-dependent RNA helicase DDX39A	DDX39A	105
	27.3965	27.3904	26.9785	27.3929	27.9255	28.3073	28.2262	28.319	26.378	25.8152	25.5061	26.2044	26.4034	26.7213	26.8557	26.7515	+		+	+	WM115_WM793;WM266-4_WM1205Lu;WM1205Lu_WM793	15	15	76	106.08	3.20962	0.000528302	0.904944	1.87247	6.52749	1.74765	0.024038	0.707057	1.63247	3.23139	2.98794	0.00111931	-1.31366	-2.48572	-5.9273	4.53563	0.000234043	-1.51155	-2.85116	-11.2733		PDZ and LIM domain protein 1	PDLIM1	106
	29.2722	29.2015	28.7908	29.1256	30.2101	30.2261	30.0601	30.0304	28.9347	28.7317	28.8198	28.8054	29.3036	29.397	29.1313	28.9571	+			+	WM266-4_WM1205Lu;WM1205Lu_WM793	14	14	42.9	63.328	3.91597	0	1.03413	2.04788	8.77561	1.91151	0.0185882	0.374317	1.29623	3.53723	1.27242	0.0371952	-0.274631	-1.20968	-2.39849	3.8495	0.000540541	-0.934447	-1.91116	-8.53942		Cytosolic acyl coenzyme A thioester hydrolase	ACOT7	107
	27.6544	27.764	27.6136	27.8176	28.2111	28.0218	27.9963	28.2751	27.9555	28.0513	28.1064	28.027	28.2007	28.1386	28.0644	27.7923	+		+		WM115_WM793;WM1205Lu_WM793	51	49	54.8	188.63	2.5864	0.00315876	0.413679	1.33208	4.94465	0.0513161	0.880093	0.0139298	1.0097	0.146197	2.89524	0.00150617	0.322654	1.25063	5.68907	0.282348	0.352972	-0.077095	-1.05489	-0.679805		Unconventional myosin-Ic	MYO1C	108
	NaN	NaN	NaN	NaN	NaN	NaN	NaN	NaN	25.4346	NaN	NaN	NaN	NaN	25.9345	NaN	NaN						6	6	43.1	28.272	NaN	1	0	-1	NaN	NaN	1	0	-1	NaN	NaN	1	0	-1	NaN	NaN	1	0	-1	NaN		Synaptosomal-associated protein 23	SNAP23	109
	NaN	24.9225	NaN	NaN	24.3416	24.0989	24.6717	NaN	NaN	24.2947	NaN	24.2804	NaN	24.8053	24.7434	NaN						4	4	25.8	13.048	NaN	1	0	-1	NaN	NaN	1	0	-1	NaN	NaN	1	0	-1	NaN	NaN	1	0	-1	NaN		HCLS1-associated protein X-1	HAX1	110
	27.3292	27.6883	26.0198	27.2199	26.5751	26.2037	26.6931	26.121	27.987	27.529	27.6865	27.5981	27.7677	27.5186	27.7995	27.5669				+	WM266-4_WM1205Lu	14	14	61.2	76.697	0.863394	0.101123	-0.666059	-1.58673	-1.71608	0.11122	0.757433	-0.0369692	-1.02596	-0.300315	0.848299	0.0985957	0.635867	1.55387	1.69091	3.72172	0.000504202	1.26496	2.4032	8.10083		AH receptor-interacting protein	AIP	111
	25.4677	26.1087	NaN	NaN	26.1623	25.8432	NaN	26.1326	26.3626	25.8447	25.768	25.8	25.9861	26.2538	26.0313	25.6663						12	12	26.3	52.037	NaN	1	0	-1	NaN	0.0787442	0.819807	0.0405507	1.02851	0.218647	NaN	1	0	-1	NaN	0.138718	0.587505	-0.0616592	-1.04367	-0.369942		GTP-binding protein 1	GTPBP1	112
	NaN	24.7609	24.7164	NaN	24.2659	24.862	24.2353	NaN	25.5091	25.6877	25.9422	25.6724	25.3587	25.6179	25.2239	NaN				+	WM266-4_WM1205Lu	13	13	28.4	33.689	NaN	1	0	-1	NaN	1.05305	0.0854639	-0.302686	-1.23344	-2.11108	NaN	1	0	-1	NaN	1.8045	0.00701406	0.945779	1.92623	4.0337		Syntaxin-binding protein 3	STXBP3	113
	27.6775	27.8633	26.9059	27.8095	28.2301	28.2274	28.0395	27.6553	27.249	27.2149	27.5578	26.9986	27.1792	27.0663	27.1278	27.4231				+	WM266-4_WM1205Lu	5	5	26.2	109.59	0.925256	0.0886422	0.474069	1.38902	1.81903	0.154033	0.679235	-0.0559788	-1.03956	-0.402302	0.578197	0.187022	-0.30894	-1.2388	-1.23176	2.76809	0.000933735	-0.838988	-1.78879	-5.37374		Small acidic protein	SMAP	115
	28.1066	28.0826	28.26	28.3058	28.0146	28.0153	28.0869	27.9036	27.5042	28.1357	27.911	28.2288	28.794	28.5769	28.8296	29.5308				+	WM266-4_WM1205Lu	37	30	40.6	87.715	1.47103	0.0262458	-0.183682	-1.13578	-2.73848	2.02915	0.0149202	0.987947	1.98336	3.76432	0.69302	0.141577	-0.243875	-1.18417	-1.42964	2.34441	0.0025468	0.927754	1.90231	4.4089		AP-3 complex subunit beta-1	AP3B1	116
	NaN	25.4234	NaN	NaN	25.0177	NaN	NaN	NaN	NaN	25.1332	NaN	25.5838	NaN	25.0701	25.3815	NaN						6	6	18.6	9.0012	NaN	1	0	-1	NaN	NaN	1	0	-1	NaN	NaN	1	0	-1	NaN	NaN	1	0	-1	NaN		Galectin-8	LGALS8	117
	26.0959	25.8768	26.2038	25.7554	25.3979	25.4151	NaN	26.1694	27.0847	26.6427	26.1913	26.8038	26.2992	26.2247	26.5158	26.7745						7	7	36.2	39.943	0.610988	0.188392	-0.322141	-1.25018	-1.31717	0.455874	0.336246	-0.227032	-1.17042	-1.01324	1.77237	0.0122672	0.697627	1.62184	3.2768	1.55658	0.0140902	0.792737	1.73236	3.07075		NADH dehydrogenase [ubiquinone] iron-sulfur protein 8, mitochondrial	NDUFS8	118
	28.858	28.9131	28.9297	28.9056	28.8769	28.8241	28.8747	28.695	29.0453	28.932	29.0555	29.1354	28.6526	28.6434	28.7486	28.8993						31	31	76.8	212.75	0.943804	0.0852232	-0.0839167	-1.05989	-1.84985	2.2511	0.0105761	-0.306057	-1.23632	-4.21224	1.70375	0.0145558	0.140461	1.10226	3.15134	0.513056	0.175281	-0.0816789	-1.05825	-1.11663		26S proteasome non-ATPase regulatory subunit 11	PSMD11	119
	27.9841	28.1593	27.8939	28.028	27.9304	27.9514	27.9225	27.649	27.8633	28.0707	27.9068	28.1587	27.7633	27.8361	27.8952	27.7843						22	22	52	158.05	0.848082	0.10441	-0.152997	-1.11188	-1.69055	1.26956	0.0551091	-0.180154	-1.13301	-2.39366	0.0662308	0.802477	-0.01648	-1.01149	-0.186022	0.226353	0.427899	-0.0436368	-1.03071	-0.563036		26S proteasome non-ATPase regulatory subunit 12	PSMD12	120
	27.3118	27.5775	27.2895	27.085	27.0886	NaN	27.2279	26.9284	27.418	27.1606	26.7655	26.8082	26.9025	27.3115	27.196	NaN						9	9	40.8	42.326	0.811062	0.113694	-0.234291	-1.17633	-1.67642	0.182171	0.63403	0.0985961	1.07073	0.471111	0.737519	0.127631	-0.277867	-1.2124	-1.50507	0.13594	0.593116	0.0550194	1.03887	0.368404		26S proteasome non-ATPase regulatory subunit 9	PSMD9	121
	29.0603	29.0725	28.5755	28.7896	28.6434	28.8595	28.3334	28.3107	28.476	28.6276	28.9884	28.6888	28.4938	28.7879	28.6428	29.2628						6	6	77.9	28.094	0.975265	0.0795205	-0.337718	-1.26376	-1.9021	0.203153	0.602327	0.10164	1.07299	0.512837	0.513549	0.222016	-0.179304	-1.13234	-1.11751	0.574388	0.14652	0.260054	1.19752	1.22509		Copper transport protein ATOX1	ATOX1	122
	NaN	NaN	NaN	NaN	NaN	NaN	NaN	NaN	NaN	NaN	NaN	25.085	NaN	25.4285	24.7937	NaN						5	5	15	9.9018	NaN	1	0	-1	NaN	NaN	1	0	-1	NaN	NaN	1	0	-1	NaN	NaN	1	0	-1	NaN		E3 SUMO-protein ligase CBX4	CBX4	124
	27.9864	28.1353	27.9594	28.0668	27.8143	27.9514	27.7248	27.9174	28.5021	28.2593	28.3959	28.467	27.8348	28.1195	28.2125	28.4565			+		WM115_WM793	11	10	58.5	67.439	1.52968	0.0237883	-0.18498	-1.1368	-2.84086	0.912337	0.118448	-0.250223	-1.18939	-1.79755	2.82621	0.00155731	0.369098	1.29155	5.51627	1.15207	0.0326905	0.303856	1.23444	2.19633		Membrane-associated progesterone receptor component 1	PGRMC1	125
	26.3832	26.6306	26.8054	26.4798	26.1168	26.0181	26.1468	25.958	26.4773	26.5308	26.6458	26.5978	26.1351	26.2713	26.0746	26.2814	+	+			WM266-4_WM115;WM1205Lu_WM793	23	23	30.1	83.554	2.62974	0.00279325	-0.514804	-1.4288	-5.04483	2.97867	0.00310112	-0.372326	-1.29444	-5.90314	0.0413603	0.87477	-0.0118241	-1.00823	-0.119001	1.00026	0.0486268	0.130654	1.09479	1.94362		Transcription elongation factor SPT5	SUPT5H	126
	26.3988	26.4684	26.0935	26.1843	26.1381	26.1414	26.151	NaN	26.161	26.0194	26.1661	26.5566	NaN	26.2378	25.8331	NaN						9	9	45.6	17.586	0.638508	0.177329	-0.142762	-1.10402	-1.36702	NaN	1	0	-1	NaN	0.160197	0.594453	-0.0604968	-1.04282	-0.416523	NaN	1	0	-1	NaN		DNA fragmentation factor subunit alpha	DFFA	127
	28.0029	NaN	NaN	NaN	NaN	NaN	NaN	27.9644	NaN	NaN	NaN	NaN	28.1039	28.2966	NaN	NaN						16	16	20.7	40.204	NaN	1	0	-1	NaN	NaN	1	0	-1	NaN	NaN	1	0	-1	NaN	NaN	1	0	-1	NaN		Huntingtin-interacting protein 1	HIP1	128
	31.2124	31.0986	31.2926	31.3279	31.5121	31.6315	31.3729	31.6054	31.1358	30.7771	30.7975	30.8753	30.5528	30.3366	30.5058	30.6358	+			+	WM266-4_WM1205Lu;WM1205Lu_WM793	18	18	84.2	277.71	2.06822	0.00804812	0.297581	1.22908	3.84127	2.01745	0.0149815	-0.388655	-1.30917	-3.74144	1.87623	0.0100933	-0.336468	-1.26266	-3.47038	4.67026	0	-1.0227	-2.03172	-11.895		Chloride intracellular channel protein 1	CLIC1	129
	28.1114	28.2139	28.2058	27.6859	28.254	28.267	28.3016	28.1278	28.0265	27.7595	28.1396	28.2162	27.7528	27.8662	27.911	27.822				+	WM266-4_WM1205Lu	12	12	49	42.364	0.678097	0.161654	0.183384	1.13554	1.40421	0.957768	0.108039	-0.197472	-1.14669	-1.87304	0.0407692	0.875896	-0.0187769	-1.0131	-0.11737	3.65281	0.000804348	-0.399633	-1.31917	-7.8724		Eukaryotic translation initiation factor 3 subunit F	EIF3F	130
	NaN	NaN	NaN	NaN	NaN	NaN	NaN	NaN	NaN	NaN	NaN	NaN	NaN	NaN	NaN	NaN						3	2	4.6	4.3511	NaN	1	0	-1	NaN	NaN	1	0	-1	NaN	NaN	1	0	-1	NaN	NaN	1	0	-1	NaN		NEDD4-like E3 ubiquitin-protein ligase WWP2	WWP2	131
	26.167	26.3609	26.2554	25.9524	25.6612	25.4926	25.3684	25.6696	26.3505	26.2477	26.5044	26.3523	26.0876	26.0959	26.454	25.8946	+			+	WM266-4_WM1205Lu;WM1205Lu_WM793	11	11	29.1	29.113	2.87112	0.00187593	-0.635972	-1.55398	-5.62825	0.914383	0.117897	-0.230681	-1.17339	-1.80095	0.895541	0.0885912	0.179778	1.13271	1.76962	2.27443	0.00317633	0.585068	1.50011	4.26093		Pyruvate dehydrogenase protein X component, mitochondrial	PDHX	132
	NaN	NaN	NaN	NaN	NaN	NaN	NaN	NaN	NaN	NaN	NaN	NaN	NaN	NaN	NaN	NaN						4	4	18.9	5.8651	NaN	1	0	-1	NaN	NaN	1	0	-1	NaN	NaN	1	0	-1	NaN	NaN	1	0	-1	NaN		Dynactin subunit 6	DCTN6	133
	NaN	NaN	25.3947	NaN	NaN	25.465	NaN	NaN	25.602	26.0558	NaN	25.4769	25.5412	25.469	NaN	NaN						7	7	18.2	21.476	NaN	1	0	-1	NaN	NaN	1	0	-1	NaN	NaN	1	0	-1	NaN	NaN	1	0	-1	NaN		Acetyl-coenzyme A transporter 1	SLC33A1	134
	26.4322	26.2864	25.6897	25.9894	25.758	25.5758	25.8555	NaN	25.7431	26.7514	26.1681	26.1701	26.5961	26.3964	26.6959	27.146				+	WM266-4_WM1205Lu	14	14	41.2	70.941	0.874132	0.0988775	-0.369674	-1.29206	-1.78911	0.985436	0.100673	0.500398	1.4146	1.91899	0.157846	0.597929	0.10877	1.07831	0.411112	2.34968	0.00250185	0.978842	1.97088	4.90111		Neural Wiskott-Aldrich syndrome protein	WASL	135
	27.8797	27.9508	27.5747	27.9112	28.113	28.2438	28.2929	28.1719	27.638	27.628	27.6339	27.6439	27.9637	27.857	27.7985	27.9538	+	+		+	WM266-4_WM115;WM266-4_WM1205Lu;WM1205Lu_WM793	46	43	64.4	291	2.13439	0.00669606	0.376298	1.29801	3.97338	3.18525	0.00285455	0.257274	1.19522	6.45931	1.17993	0.0467556	-0.193127	-1.14324	-2.24293	2.84757	0.0008	-0.312151	-1.24156	-5.56934		Importin-5	IPO5	136
	NaN	NaN	NaN	NaN	NaN	NaN	NaN	NaN	NaN	NaN	NaN	NaN	NaN	NaN	NaN	NaN						3	3	3.9	14.672	NaN	1	0	-1	NaN	NaN	1	0	-1	NaN	NaN	1	0	-1	NaN	NaN	1	0	-1	NaN		DNA-directed RNA polymerase, mitochondrial	POLRMT	137
	NaN	NaN	NaN	NaN	NaN	NaN	NaN	NaN	NaN	NaN	NaN	24.7784	NaN	24.6557	NaN	NaN						6	6	9.7	6.579	NaN	1	0	-1	NaN	NaN	1	0	-1	NaN	NaN	1	0	-1	NaN	NaN	1	0	-1	NaN		Eukaryotic elongation factor 2 kinase	EEF2K	138
	27.7703	27.0068	26.376	26.8264	27.5546	27.2674	26.8345	26.3545	27.6361	26.9025	NaN	NaN	26.96	NaN	NaN	NaN						6	6	35.3	10.872	0.0067273	0.979704	0.00785494	1.00546	0.020082	NaN	1	0	-1	NaN	NaN	1	0	-1	NaN	NaN	1	0	-1	NaN		Histone deacetylase complex subunit SAP18	SAP18	139
	NaN	NaN	NaN	NaN	NaN	NaN	NaN	NaN	NaN	NaN	NaN	NaN	NaN	NaN	NaN	NaN						3	2	3.8	2.3088	NaN	1	0	-1	NaN	NaN	1	0	-1	NaN	NaN	1	0	-1	NaN	NaN	1	0	-1	NaN		Echinoderm microtubule-associated protein-like 1	EML1	140
	28.5216	28.4724	28.2418	28.3534	27.5241	27.7661	27.4296	27.3529	28.4677	28.34	28.273	28.223	28.6097	28.5584	28.4653	28.3076	+			+	WM266-4_WM1205Lu;WM1205Lu_WM793	23	20	48.7	91.372	3.70031	0.000461538	-0.879112	-1.83924	-8.02925	0.96003	0.107623	0.159346	1.11678	1.8768	0.378681	0.317619	-0.0713601	-1.05071	-0.869217	3.88507	0.0005625	0.967098	1.9549	8.66512		Insulin-like growth factor 2 mRNA-binding protein 3	IGF2BP3	141
	27.4769	27.526	26.5185	27.1521	28.6988	28.6518	28.5927	28.44	27.5113	27.8059	27.5811	27.6058	27.5717	27.3863	27.3056	26.9395	+			+	WM266-4_WM1205Lu;WM1205Lu_WM793	41	41	70.2	242.8	3.0081	0.00148108	1.42743	2.68967	5.98005	1.16217	0.0700685	-0.325244	-1.25288	-2.21322	0.976051	0.0730955	0.457628	1.37328	1.90341	3.97398	0.000610169	-1.29504	-2.45385	-8.98638		Dynamin-1-like protein	DNM1L	142
	25.7218	26.1873	25.5729	26.0595	25.9986	26.2985	25.8983	25.5995	26.0158	26.4432	25.3977	25.367	24.8127	25.2939	25.6238	25.7784						7	7	29.5	21.271	0.11597	0.703261	0.0633607	1.0449	0.31193	0.603019	0.236043	-0.428735	-1.34605	-1.27502	0.0981173	0.721814	-0.0794334	-1.0566	-0.267858	1.16514	0.0319337	-0.571529	-1.4861	-2.21817		RNA 3-terminal phosphate cyclase	RTCA	143
	NaN	NaN	NaN	NaN	NaN	NaN	NaN	NaN	NaN	NaN	NaN	NaN	NaN	23.7573	23.6588	NaN						9	9	7.1	9.6708	NaN	1	0	-1	NaN	NaN	1	0	-1	NaN	NaN	1	0	-1	NaN	NaN	1	0	-1	NaN		Phosphatidylinositol 4-phosphate 3-kinase C2 domain-containing subunit alpha	PIK3C2A	144
	NaN	NaN	NaN	NaN	NaN	NaN	NaN	NaN	NaN	NaN	NaN	NaN	NaN	NaN	NaN	NaN						4	4	9.6	6.7788	NaN	1	0	-1	NaN	NaN	1	0	-1	NaN	NaN	1	0	-1	NaN	NaN	1	0	-1	NaN		Phosphatidylinositol 3-kinase regulatory subunit beta	PIK3R2	145
	25.3762	25.3535	26.1095	25.3765	26.1073	NaN	26.2105	26.0912	26.0736	25.4534	NaN	25.7158	NaN	NaN	25.2952	26.305						11	11	20.3	68.483	1.33229	0.0355846	0.582396	1.49733	2.6301	NaN	1	0	-1	NaN	0.301957	0.393413	0.193685	1.14368	0.728586	NaN	1	0	-1	NaN		Golgi integral membrane protein 4	GOLIM4	146
	NaN	NaN	NaN	NaN	NaN	NaN	NaN	NaN	NaN	NaN	NaN	NaN	NaN	24.8858	24.8038	NaN						6	5	6.6	1.42	NaN	1	0	-1	NaN	NaN	1	0	-1	NaN	NaN	1	0	-1	NaN	NaN	1	0	-1	NaN		Beta-mannosidase	MANBA	147
	26.2421	26.3521	26.2911	26.5082	NaN	NaN	NaN	NaN	NaN	NaN	NaN	NaN	NaN	NaN	NaN	NaN						18	18	29.7	26.482	NaN	1	0	-1	NaN	NaN	1	0	-1	NaN	NaN	1	0	-1	NaN	NaN	1	0	-1	NaN		Procollagen-lysine,2-oxoglutarate 5-dioxygenase 2	PLOD2	148
	NaN	NaN	25.2292	NaN	NaN	25.1273	NaN	NaN	25.4174	NaN	24.7016	25.6763	26.3022	26.5388	25.8894	26.62						19	19	39.8	46.766	NaN	1	0	-1	NaN	1.73523	0.0244813	1.0725	2.10307	3.44188	NaN	1	0	-1	NaN	NaN	1	0	-1	NaN		Exocyst complex component 5	EXOC5	149
	NaN	NaN	26.7199	NaN	NaN	NaN	25.5539	26.2617	NaN	NaN	NaN	NaN	NaN	NaN	25.2259	NaN						2	2	14.4	3.2735	NaN	1	0	-1	NaN	NaN	1	0	-1	NaN	NaN	1	0	-1	NaN	NaN	1	0	-1	NaN		High mobility group nucleosome-binding domain-containing protein 4	HMGN4	150
	28.2322	28.2257	27.9567	28.1999	28.5658	28.1924	28.3291	28.2941	28.7148	28.7679	28.5778	28.846	28.391	28.728	28.8362	28.7502			+		WM115_WM793	4	4	46.9	15.181	0.95131	0.083758	0.191739	1.14214	1.86232	0.172559	0.649556	-0.0502777	-1.03546	-0.444727	3.23385	0.000770833	0.572993	1.48761	6.59587	1.40841	0.0194607	0.330976	1.25786	2.63024		Cytochrome c oxidase subunit NDUFA4	NDUFA4	151
	28.1138	28.6384	28.127	28.3835	28.5177	28.2911	28.4386	28.2454	27.7586	28.7133	28.6778	28.7106	28.1715	28.643	28.6556	28.4416						10	10	56.1	72.398	0.158527	0.619166	0.0575457	1.04069	0.412681	0.0166174	0.961341	0.0128279	1.00893	0.0490652	0.22537	0.487757	0.149406	1.10911	0.560934	0.34602	0.286919	0.104688	1.07526	0.806377		26S proteasome non-ATPase regulatory subunit 14	PSMD14	152
	27.0895	26.9479	26.7004	27.5056	26.5828	26.5376	26.7199	26.3051	25.9099	NaN	25.944	24.9755	25.0258	25.3471	NaN	25.6516			+	+	WM115_WM793;WM266-4_WM1205Lu	13	12	32.5	56.869	1.48861	0.0255485	-0.524532	-1.43847	-2.76906	0.298286	0.485055	-0.268329	-1.20441	-0.734883	2.1411	0.00557216	-1.45106	-2.73409	-4.3694	2.90585	0.00060066	-1.19486	-2.28923	-6.55058		Myc box-dependent-interacting protein 1	BIN1	154
	26.3673	27.3325	27.0303	26.8801	28.2459	27.7915	27.7925	27.4478	27.2281	27.0358	26.9	26.9958	27.7142	27.6633	27.6485	27.2314						15	11	50.5	96.358	1.90758	0.0111717	0.91687	1.88801	3.52975	2.14344	0.0122732	0.524407	1.43834	3.99164	0.265155	0.435567	0.137386	1.09991	0.644556	0.609749	0.13405	-0.255077	-1.1934	-1.28669		Importin subunit alpha-4	KPNA3	155
	NaN	NaN	NaN	NaN	NaN	NaN	NaN	NaN	NaN	NaN	NaN	NaN	NaN	NaN	NaN	NaN						10	3	23.9	3.8044	NaN	1	0	-1	NaN	NaN	1	0	-1	NaN	NaN	1	0	-1	NaN	NaN	1	0	-1	NaN		Serine/threonine-protein kinase 25	STK25	156
	NaN	NaN	NaN	NaN	NaN	NaN	NaN	NaN	NaN	NaN	22.8052	NaN	24.6702	NaN	24.1389	26.2663						15	15	17.1	26.158	NaN	1	0	-1	NaN	NaN	1	0	-1	NaN	NaN	1	0	-1	NaN	NaN	1	0	-1	NaN		Neural cell adhesion molecule L1-like protein;Processed neural cell adhesion molecule L1-like protein	CHL1	157
	NaN	NaN	NaN	NaN	NaN	NaN	NaN	NaN	NaN	NaN	NaN	NaN	NaN	NaN	NaN	NaN						4	4	8	6.5564	NaN	1	0	-1	NaN	NaN	1	0	-1	NaN	NaN	1	0	-1	NaN	NaN	1	0	-1	NaN		von Willebrand factor A domain-containing protein 5A	VWA5A	158
	27.0339	26.8802	26.6857	26.7568	26.7158	25.4836	26.5338	26.1694	27.514	27.267	27.3634	27.5401	26.884	27.2507	26.6899	26.8585			+		WM115_WM793	20	20	38.6	70.4	1.13645	0.0552389	-0.613481	-1.52995	-2.17024	2.00562	0.0154515	-0.500323	-1.41453	-3.71837	2.94792	0.00123729	0.581967	1.49689	5.82355	1.23948	0.0273738	0.695125	1.61902	2.34293		Pescadillo homolog	PES1	159
	26.9172	27.2002	26.7335	26.7664	27.2852	26.9618	27.2993	26.8371	29.6721	29.5527	29.6522	29.846	30.7999	30.8702	30.8321	30.9948		+	+	+	WM115_WM793;WM266-4_WM115;WM266-4_WM1205Lu	16	16	79.9	203.02	0.568764	0.209875	0.191526	1.14197	1.21524	5.42801	0	1.19348	2.28703	16.0387	6.31288	0	2.77646	6.85169	22.637	7.08501	0	3.77841	13.7219	30.5139		Syntenin-1	SDCBP	161
	NaN	25.5966	26.0413	NaN	25.6209	26.226	26.1282	26.2732	26.0936	NaN	26.188	NaN	25.6066	25.7882	NaN	25.6412						9	9	19.5	35.179	NaN	1	0	-1	NaN	NaN	1	0	-1	NaN	NaN	1	0	-1	NaN	1.04017	0.0442479	-0.383407	-1.30442	-2.08771		U3 small nucleolar ribonucleoprotein protein MPP10	MPHOSPH10	162
	27.7318	27.7626	27.4565	27.7118	27.2216	27.4262	27.3765	27.418	27.9182	27.6867	28.0372	27.8941	27.6758	27.6471	27.6743	27.8099				+	WM266-4_WM1205Lu	34	34	66.8	201.44	1.93781	0.0104993	-0.305131	-1.23553	-3.58742	1.17549	0.0681345	-0.182279	-1.13467	-2.2355	1.12661	0.0524843	0.218337	1.16339	2.15381	2.89212	0.000594771	0.341188	1.2668	5.68117		Nucleolar protein 56	NOP56	163
	28.7066	28.7873	28.8291	28.7862	28.685	28.5822	28.4725	28.4301	28.4394	28.2667	28.5674	28.3789	28.6087	28.5823	28.4256	28.2679	+		+		WM115_WM793;WM1205Lu_WM793	37	11	64.4	187.72	2.0172	0.00876856	-0.23483	-1.17677	-3.74095	0.232562	0.563192	0.0580401	1.04105	0.576277	2.77156	0.00192734	-0.364205	-1.28717	-5.38217	0.30809	0.322999	-0.0713348	-1.05069	-0.731686		ATP-dependent RNA helicase DDX3X	DDX3X	164
	NaN	NaN	NaN	NaN	NaN	NaN	NaN	NaN	NaN	NaN	24.4739	24.692	26.4358	25.5699	25.6291	NaN						3	3	16.4	10.346	NaN	1	0	-1	NaN	NaN	1	0	-1	NaN	NaN	1	0	-1	NaN	NaN	1	0	-1	NaN		Ribonuclease T2	RNASET2	165
	26.7261	26.7829	27.0413	27.041	26.5485	NaN	NaN	NaN	NaN	NaN	NaN	NaN	NaN	NaN	NaN	NaN						4	4	8.1	20.568	NaN	1	0	-1	NaN	NaN	1	0	-1	NaN	NaN	1	0	-1	NaN	NaN	1	0	-1	NaN		Podocalyxin	PODXL	166
	NaN	NaN	NaN	NaN	NaN	NaN	NaN	NaN	NaN	NaN	NaN	NaN	NaN	NaN	NaN	NaN						3	3	10	5.219	NaN	1	0	-1	NaN	NaN	1	0	-1	NaN	NaN	1	0	-1	NaN	NaN	1	0	-1	NaN		Protein CYR61	CYR61	167
	27.8384	28.1082	28.5584	27.7521	27.0895	26.9083	26.9943	27.6463	29.173	29.0555	29.4851	29.2416	30.1789	30.0182	29.9482	29.6882	+	+	+	+	WM115_WM793;WM266-4_WM115;WM266-4_WM1205Lu;WM1205Lu_WM793	16	16	71.7	115.28	1.98373	0.00921664	-0.904677	-1.87213	-3.67586	2.72414	0.00436047	0.719564	1.64668	5.26771	2.93633	0.00122689	1.17454	2.25721	5.79376	5.14142	0	2.79878	6.95853	14.3323		Pirin	PIR	168
	27.4974	27.3594	27.3215	27.3226	28.6222	28.3402	28.398	28.272	27.6762	27.7994	27.6967	27.9534	27.3526	27.4068	27.3412	27.2881	+	+	+	+	WM115_WM793;WM266-4_WM115;WM266-4_WM1205Lu;WM1205Lu_WM793	16	12	57.4	108.4	4.67783	0	1.03287	2.04609	11.9309	3.16327	0.00274236	-0.434258	-1.35122	-6.39828	2.76127	0.00190909	0.406212	1.3252	5.35718	4.95413	0	-1.06091	-2.08625	-13.312		Importin subunit alpha-3	KPNA4	169
	NaN	NaN	NaN	NaN	25.1239	25.3126	NaN	NaN	NaN	NaN	NaN	NaN	NaN	NaN	NaN	NaN						3	2	7.6	1.7216	NaN	1	0	-1	NaN	NaN	1	0	-1	NaN	NaN	1	0	-1	NaN	NaN	1	0	-1	NaN		Nuclear factor 1 B-type;Nuclear factor 1 A-type	NFIB;NFIA	170
	26.5031	26.5358	25.9827	26.5014	26.5929	26.6213	26.5882	26.2862	26.746	27.0085	27.0364	27.0868	27.1739	27.3099	27.1711	26.961			+	+	WM115_WM793;WM266-4_WM1205Lu	13	13	56.4	73.377	0.402514	0.317467	0.141385	1.10296	0.91431	0.889777	0.124345	0.184557	1.13647	1.76002	2.06831	0.00680882	0.588658	1.50385	3.84143	2.98168	0.00062543	0.631831	1.54953	5.91096		Serine/threonine-protein phosphatase 6 catalytic subunit;Serine/threonine-protein phosphatase 6 catalytic subunit, N-terminally processed	PPP6C	171
	NaN	NaN	NaN	NaN	NaN	NaN	NaN	26.3272	NaN	NaN	NaN	NaN	NaN	NaN	NaN	24.937						3	3	18.7	3.2576	NaN	1	0	-1	NaN	NaN	1	0	-1	NaN	NaN	1	0	-1	NaN	NaN	1	0	-1	NaN		Nucleoside diphosphate kinase, mitochondrial	NME4	172
	26.8927	26.8823	27.0945	26.6955	26.1767	25.7791	25.9655	25.975	26.9663	26.7703	26.8897	26.8877	27.0652	27.3486	27.2493	27.1167	+			+	WM266-4_WM1205Lu;WM1205Lu_WM793	23	23	35.2	93.862	3.68313	0.000459574	-0.917169	-1.88841	-7.97221	2.23003	0.0109579	0.31645	1.24526	4.16854	0.0490197	0.851974	-0.0127344	-1.00887	-0.139969	4.64822	0	1.22088	2.3309	11.7911		Lysosomal alpha-mannosidase;Lysosomal alpha-mannosidase A peptide;Lysosomal alpha-mannosidase B peptide;Lysosomal alpha-mannosidase C peptide;Lysosomal alpha-mannosidase D peptide;Lysosomal alpha-mannosidase E peptide	MAN2B1	173
	NaN	NaN	NaN	NaN	NaN	NaN	NaN	24.8566	25.6277	NaN	NaN	NaN	NaN	NaN	NaN	NaN						2	2	16.8	6.2056	NaN	1	0	-1	NaN	NaN	1	0	-1	NaN	NaN	1	0	-1	NaN	NaN	1	0	-1	NaN		Ubiquitin-conjugating enzyme E2 C	UBE2C	174
	27.6875	27.6846	26.7309	27.6071	27.6664	27.6536	27.6952	27.1395	27.1585	27.3817	27.4651	27.6986	28.2662	27.9166	27.7352	27.0298						15	15	52.9	60.305	0.159125	0.618599	0.111138	1.08008	0.414057	0.502888	0.300275	0.310964	1.24054	1.09842	0.00200228	0.993079	-0.0015521	-1.00108	-0.00600922	0.281544	0.353838	0.198274	1.14733	0.678168		Pyridoxal kinase	PDXK	175
	27.5909	27.563	27.3325	27.8037	NaN	NaN	NaN	NaN	27.8249	28.0406	28.217	28.2148	28.064	28.3131	28.1192	27.8479			+		WM115_WM793	5	5	11.4	23.612	NaN	1	0	-1	NaN	0.0301842	0.927882	0.0117121	1.00815	0.0878447	2.02145	0.00715513	0.501777	1.41596	3.74925	NaN	1	0	-1	NaN		Acyl-CoA desaturase	SCD	176
	24.6244	NaN	NaN	24.4528	NaN	NaN	NaN	NaN	NaN	NaN	NaN	NaN	NaN	NaN	NaN	NaN						9	9	5.8	16.509	NaN	1	0	-1	NaN	NaN	1	0	-1	NaN	NaN	1	0	-1	NaN	NaN	1	0	-1	NaN		AT-rich interactive domain-containing protein 1A	ARID1A	178
	NaN	NaN	NaN	NaN	NaN	NaN	NaN	NaN	NaN	NaN	NaN	NaN	NaN	NaN	NaN	NaN						2	2	4.6	1.5184	NaN	1	0	-1	NaN	NaN	1	0	-1	NaN	NaN	1	0	-1	NaN	NaN	1	0	-1	NaN		Class E basic helix-loop-helix protein 40	BHLHE40	179
	NaN	NaN	25.7252	25.4998	24.7894	24.7922	24.9904	25.5951	25.6109	NaN	25.4636	NaN	NaN	NaN	NaN	NaN						2	2	20	14.868	NaN	1	0	-1	NaN	NaN	1	0	-1	NaN	NaN	1	0	-1	NaN	NaN	1	0	-1	NaN		Cyclin-dependent kinase 2-associated protein 1;Cyclin-dependent kinase 2-associated protein 2	CDK2AP1;CDK2AP2	180
	NaN	NaN	NaN	NaN	NaN	NaN	NaN	NaN	NaN	NaN	NaN	NaN	NaN	NaN	NaN	NaN						2	2	10.7	1.4127	NaN	1	0	-1	NaN	NaN	1	0	-1	NaN	NaN	1	0	-1	NaN	NaN	1	0	-1	NaN		Succinate dehydrogenase [ubiquinone] cytochrome b small subunit, mitochondrial	SDHD	181
	26.0768	26.5049	26.2271	26.3347	26.4275	26.0879	26.7148	26.7138	26.1829	NaN	25.6375	25.787	24.8551	25.441	NaN	NaN						7	7	38.1	51.157	0.531749	0.230329	0.200171	1.14883	1.14993	NaN	1	0	-1	NaN	1.21549	0.0432143	-0.416728	-1.3349	-2.40973	NaN	1	0	-1	NaN		Thioredoxin domain-containing protein 9	TXNDC9	182
	NaN	25.1741	NaN	NaN	NaN	NaN	NaN	NaN	NaN	NaN	NaN	NaN	NaN	NaN	25.6173	NaN						2	2	4.2	1.2057	NaN	1	0	-1	NaN	NaN	1	0	-1	NaN	NaN	1	0	-1	NaN	NaN	1	0	-1	NaN		Dihydropyrimidinase-related protein 4	DPYSL4	183
	NaN	NaN	NaN	NaN	25.7311	NaN	NaN	NaN	25.4243	25.3282	NaN	NaN	NaN	NaN	NaN	25.3184						2	2	36	14.747	NaN	1	0	-1	NaN	NaN	1	0	-1	NaN	NaN	1	0	-1	NaN	NaN	1	0	-1	NaN		Cytochrome c oxidase subunit 7A-related protein, mitochondrial	COX7A2L	184
	NaN	NaN	NaN	NaN	NaN	NaN	NaN	NaN	29.1427	28.9261	29.1543	29.2764	24.0366	23.8486	23.792	NaN		+			WM266-4_WM115	12	11	47.5	122.45	NaN	1	0	-1	NaN	7.18941	0	-5.23246	-37.5949	-49.3355	NaN	1	0	-1	NaN	NaN	1	0	-1	NaN		Glyceraldehyde-3-phosphate dehydrogenase, testis-specific	GAPDHS	185
	NaN	NaN	NaN	NaN	NaN	NaN	NaN	NaN	NaN	NaN	NaN	NaN	NaN	NaN	NaN	NaN						3	3	11	11.419	NaN	1	0	-1	NaN	NaN	1	0	-1	NaN	NaN	1	0	-1	NaN	NaN	1	0	-1	NaN		Ubiquitin domain-containing protein UBFD1	UBFD1	187
	NaN	NaN	NaN	NaN	26.1004	25.4931	25.8048	25.6787	NaN	NaN	25.1388	24.696	NaN	NaN	NaN	NaN						20	20	11.1	24.893	NaN	1	0	-1	NaN	NaN	1	0	-1	NaN	NaN	1	0	-1	NaN	NaN	1	0	-1	NaN		Citron Rho-interacting kinase	CIT	190
	27.5832	27.6014	27.3705	27.5307	27.8281	28.2703	28.4308	27.7325	27.3568	27.5504	27.4246	27.2358	26.9852	26.9832	26.8109	27.2085				+	WM266-4_WM1205Lu	12	12	66.9	85.166	1.66104	0.0177814	0.543969	1.45798	3.07417	2.03359	0.014569	-0.394958	-1.3149	-3.77303	0.758645	0.121669	-0.129564	-1.09396	-1.54069	2.89772	0.000597701	-1.06849	-2.09724	-5.69535		Coatomer subunit epsilon	COPE	191
	27.9305	28.3959	28.3476	28.2115	28.2317	27.4409	28.2007	27.8816	28.0245	27.9977	28.0741	27.8407	27.7906	27.8444	27.8933	28.4455						8	2	56.9	33.075	0.638565	0.177348	-0.282619	-1.2164	-1.33646	0.0194586	0.954057	0.00918007	1.00638	0.0572778	1.06015	0.0603531	-0.237077	-1.1786	-2.04313	0.0828974	0.726943	0.0547228	1.03866	0.229326		Eukaryotic translation initiation factor 1A, Y-chromosomal	EIF1AY	192
	26.5635	26.4827	26.4918	26.7416	26.5774	26.7184	26.6022	26.4516	26.9821	26.9291	26.6572	26.4219	26.9898	27.0698	26.9747	26.6944				+	WM266-4_WM1205Lu	28	28	32.4	112.76	0.0775854	0.783926	0.0175138	1.01221	0.215655	0.561603	0.261984	0.184606	1.13651	1.20266	0.584258	0.184033	0.177658	1.13105	1.24235	1.89141	0.0058842	0.34475	1.26993	3.49908		AP-3 complex subunit delta-1	AP3D1	193
	NaN	25.3333	NaN	NaN	NaN	NaN	NaN	NaN	NaN	25.1039	25.5015	NaN	NaN	25.3427	25.6291	NaN						4	4	25.2	9.404	NaN	1	0	-1	NaN	NaN	1	0	-1	NaN	NaN	1	0	-1	NaN	NaN	1	0	-1	NaN		Copper chaperone for superoxide dismutase	CCS	194
	NaN	NaN	NaN	NaN	NaN	NaN	NaN	NaN	NaN	NaN	NaN	NaN	NaN	NaN	NaN	NaN						4	4	10.1	6.0918	NaN	1	0	-1	NaN	NaN	1	0	-1	NaN	NaN	1	0	-1	NaN	NaN	1	0	-1	NaN		Segment polarity protein dishevelled homolog DVL-2	DVL2	195
	NaN	NaN	NaN	NaN	NaN	NaN	NaN	NaN	NaN	NaN	NaN	NaN	NaN	NaN	NaN	NaN						4	4	3.7	5.689	NaN	1	0	-1	NaN	NaN	1	0	-1	NaN	NaN	1	0	-1	NaN	NaN	1	0	-1	NaN		Chromodomain-helicase-DNA-binding protein 1	CHD1	196
	NaN	NaN	NaN	NaN	NaN	NaN	NaN	NaN	NaN	NaN	NaN	NaN	NaN	NaN	NaN	NaN						3	3	20.8	3.9539	NaN	1	0	-1	NaN	NaN	1	0	-1	NaN	NaN	1	0	-1	NaN	NaN	1	0	-1	NaN		Golgi SNAP receptor complex member 2	GOSR2	197
	NaN	NaN	NaN	NaN	25.6373	25.113	25.7534	NaN	NaN	NaN	NaN	25.1234	NaN	24.6788	NaN	NaN						6	6	27.4	10.58	NaN	1	0	-1	NaN	NaN	1	0	-1	NaN	NaN	1	0	-1	NaN	NaN	1	0	-1	NaN		Torsin-1A	TOR1A	198
	NaN	NaN	NaN	NaN	NaN	NaN	NaN	NaN	NaN	NaN	NaN	NaN	NaN	NaN	NaN	NaN						3	3	10.7	4.667	NaN	1	0	-1	NaN	NaN	1	0	-1	NaN	NaN	1	0	-1	NaN	NaN	1	0	-1	NaN		Torsin-1B	TOR1B	199
	25.7304	25.667	NaN	25.5665	NaN	NaN	NaN	NaN	NaN	24.9908	25.17	25.524	25.0432	25.171	25.2081	25.4817						10	10	50.5	31.96	NaN	1	0	-1	NaN	0.00433101	0.990386	-0.00222937	-1.00155	-0.0130705	1.22329	0.04225	-0.42641	-1.34389	-2.60391	NaN	1	0	-1	NaN		Syntaxin-16	STX16	200
	26.3713	26.5739	26.313	26.4002	24.8597	24.8958	25.8298	25.4965	26.8742	26.6454	26.8185	27.0036	27.3252	27.1775	27.0142	27.0119	+		+	+	WM115_WM793;WM266-4_WM1205Lu;WM1205Lu_WM793	16	16	28.3	101.25	2.47842	0.00391373	-1.14418	-2.2102	-4.70082	1.51221	0.035933	0.296794	1.22841	2.81025	2.3965	0.00356018	0.420795	1.33867	4.521	3.53456	0.000721951	1.86177	3.63453	7.49311		Disintegrin and metalloproteinase domain-containing protein 10	ADAM10	201
	25.1821	25.2852	NaN	NaN	NaN	NaN	NaN	NaN	NaN	25.5161	25.6682	NaN	25.0102	25.103	NaN	NaN						2	2	5.6	3.6774	NaN	1	0	-1	NaN	NaN	1	0	-1	NaN	NaN	1	0	-1	NaN	NaN	1	0	-1	NaN		Etoposide-induced protein 2.4 homolog	EI24	202
	NaN	NaN	NaN	NaN	NaN	NaN	NaN	NaN	NaN	NaN	NaN	NaN	NaN	NaN	NaN	NaN						2	2	13.2	4.3555	NaN	1	0	-1	NaN	NaN	1	0	-1	NaN	NaN	1	0	-1	NaN	NaN	1	0	-1	NaN		Tumor protein p53-inducible protein 11	TP53I11	203
	NaN	NaN	NaN	NaN	NaN	NaN	NaN	NaN	NaN	NaN	NaN	NaN	NaN	NaN	NaN	NaN						4	4	3.6	8.8219	NaN	1	0	-1	NaN	NaN	1	0	-1	NaN	NaN	1	0	-1	NaN	NaN	1	0	-1	NaN		Apoptotic protease-activating factor 1	APAF1	204
	NaN	24.9159	NaN	NaN	NaN	NaN	NaN	NaN	NaN	NaN	NaN	25.6489	NaN	NaN	24.7883	NaN						4	4	16.3	7.4934	NaN	1	0	-1	NaN	NaN	1	0	-1	NaN	NaN	1	0	-1	NaN	NaN	1	0	-1	NaN		Acyl-coenzyme A thioesterase 8	ACOT8	206
	NaN	NaN	NaN	NaN	NaN	NaN	NaN	NaN	NaN	NaN	NaN	NaN	NaN	NaN	NaN	NaN						3	3	17.4	6.0179	NaN	1	0	-1	NaN	NaN	1	0	-1	NaN	NaN	1	0	-1	NaN	NaN	1	0	-1	NaN		CDP-diacylglycerol--inositol 3-phosphatidyltransferase	CDIPT	207
	28.8334	28.7774	28.2047	28.4824	28.097	28.1075	27.7009	27.6219	28.2791	28.37	28.3835	28.4957	28.3189	28.5183	28.3703	28.6742				+	WM266-4_WM1205Lu	8	8	51.2	46.166	1.93032	0.0107204	-0.692627	-1.61622	-3.57309	0.429883	0.356555	0.0883379	1.06314	0.965383	0.59784	0.178266	-0.192377	-1.14264	-1.26601	2.09426	0.00401732	0.588588	1.50377	3.89298		Programmed cell death protein 5	PDCD5	208
	27.2557	27.1986	27.4674	27.0974	26.6475	26.7023	26.7571	27.1423	28.2256	27.8704	27.846	27.8574	27.6691	27.8026	27.6189	27.5933			+	+	WM115_WM793;WM266-4_WM1205Lu	27	27	54.2	143.06	1.75025	0.0149665	-0.442487	-1.35895	-3.23616	1.45049	0.0396375	-0.278891	-1.21326	-2.70285	2.92271	0.00151867	0.695105	1.619	5.7589	3.39487	0.000662192	0.858701	1.81341	7.06471		Protein arginine N-methyltransferase 5;Protein arginine N-methyltransferase 5, N-terminally processed	PRMT5	209
	25.3962	25.4925	25.2801	25.5608	NaN	NaN	24.693	NaN	25.8788	25.795	NaN	25.9919	26.5868	26.7946	26.8379	NaN		+	+		WM115_WM793;WM266-4_WM115	9	9	34.4	31.178	NaN	1	0	-1	NaN	3.04492	0.00309524	0.851175	1.80397	8.84579	2.48669	0.00309718	0.456176	1.3719	5.27413	NaN	1	0	-1	NaN		Na(+)/H(+) exchange regulatory cofactor NHE-RF1	SLC9A3R1	210
	NaN	NaN	NaN	NaN	NaN	25.3271	NaN	26.0302	NaN	NaN	NaN	NaN	NaN	NaN	NaN	NaN						2	2	7.3	4.5335	NaN	1	0	-1	NaN	NaN	1	0	-1	NaN	NaN	1	0	-1	NaN	NaN	1	0	-1	NaN		Tumor necrosis factor receptor superfamily member 10B	TNFRSF10B	211
	28.5841	28.5934	27.5185	28.3675	27.8995	27.9822	27.9545	26.7505	30.2792	30.4378	30.2981	30.4069	30.3757	30.2264	30.2764	30.1452			+	+	WM115_WM793;WM266-4_WM1205Lu	11	11	36.2	211.57	0.779744	0.123155	-0.619196	-1.53602	-1.57618	0.794562	0.150659	-0.0995808	-1.07146	-1.60104	3.72545	0	2.08961	4.25634	8.11334	3.86917	0.000550459	2.60923	6.10177	8.60873		Tripeptidyl-peptidase 1	TPP1	212
	25.9744	26.3802	25.8398	26.1492	26.1777	26.1506	26.1806	25.5903	25.9294	25.9983	26.2075	25.9583	24.8059	25.9971	25.9991	27.1093						26	26	22.9	43.957	0.122706	0.689206	-0.061111	-1.04327	-0.328264	0.0330379	0.920695	-0.0454898	-1.03203	-0.0958657	0.184474	0.551938	-0.062552	-1.04431	-0.471527	0.0328561	0.876318	-0.0469308	-1.03306	-0.0953562		Transcription elongation regulator 1	TCERG1	213
	NaN	NaN	NaN	NaN	26.0688	26.2668	25.8654	26.0177	NaN	NaN	NaN	NaN	NaN	NaN	NaN	NaN						7	7	10.7	17.232	NaN	1	0	-1	NaN	NaN	1	0	-1	NaN	NaN	1	0	-1	NaN	NaN	1	0	-1	NaN		Neuropilin-1	NRP1	214
	NaN	26.8443	NaN	NaN	NaN	NaN	NaN	NaN	NaN	26.6134	26.7943	27.3181	26.8977	27.0733	NaN	NaN						17	12	27.8	24.85	NaN	1	0	-1	NaN	NaN	1	0	-1	NaN	NaN	1	0	-1	NaN	NaN	1	0	-1	NaN		Transportin-2	TNPO2	215
	NaN	NaN	NaN	NaN	NaN	NaN	NaN	NaN	NaN	NaN	NaN	NaN	NaN	NaN	NaN	NaN						3	2	2.3	1.855	NaN	1	0	-1	NaN	NaN	1	0	-1	NaN	NaN	1	0	-1	NaN	NaN	1	0	-1	NaN		DNA-directed RNA polymerase III subunit RPC1	POLR3A	216
	NaN	NaN	NaN	NaN	NaN	NaN	NaN	NaN	NaN	NaN	NaN	NaN	NaN	NaN	NaN	NaN						3	3	23.5	14.475	NaN	1	0	-1	NaN	NaN	1	0	-1	NaN	NaN	1	0	-1	NaN	NaN	1	0	-1	NaN		Tetraspanin-4	TSPAN4	217
	29.6685	29.6581	29.444	29.6102	29.5427	29.2564	29.435	29.2638	29.6141	29.5901	29.9043	29.8487	29.4736	29.4835	29.529	29.7025						15	15	63.7	179.56	1.35624	0.0342818	-0.220735	-1.16533	-2.54084	1.03287	0.0894043	-0.192147	-1.14246	-1.99778	0.739345	0.127329	0.144077	1.10502	1.50815	1.01697	0.0469776	0.172665	1.12714	1.97136		Proteasome subunit alpha type-7	PSMA7	218
	27.711	27.873	28.1009	28.0153	27.8304	27.733	27.5962	27.4275	28.1473	27.8284	27.8768	28.0157	27.8928	27.732	27.9415	27.6972						10	10	48.4	73.52	1.19948	0.0477601	-0.278254	-1.21273	-2.27571	0.803438	0.148399	-0.151179	-1.11048	-1.61592	0.142765	0.627055	0.0420151	1.02955	0.37602	0.791827	0.084321	0.16909	1.12435	1.59646		Secretory carrier-associated membrane protein 3	SCAMP3	219
	NaN	NaN	NaN	NaN	NaN	NaN	NaN	NaN	NaN	NaN	NaN	NaN	NaN	NaN	NaN	NaN						3	3	16.5	6.4908	NaN	1	0	-1	NaN	NaN	1	0	-1	NaN	NaN	1	0	-1	NaN	NaN	1	0	-1	NaN		[3-methyl-2-oxobutanoate dehydrogenase [lipoamide]] kinase, mitochondrial	BCKDK	220
	25.3684	25.7636	25.526	25.0721	NaN	NaN	NaN	NaN	25.8309	26.6557	26.0649	26.2618	25.9768	26.1201	26.0245	26.2103						12	12	40.4	39.434	NaN	1	0	-1	NaN	0.273249	0.5128	-0.120438	-1.08706	-0.661211	1.83659	0.0109522	0.770805	1.70622	3.39595	NaN	1	0	-1	NaN		Interferon-induced protein with tetratricopeptide repeats 3	IFIT3	221
	NaN	26.8087	27.329	26.9774	26.6642	27.0043	27.1841	27.4917	27.1929	26.7145	26.6395	27.504	27.9063	27.2056	27.5206	27.3551						5	5	50.7	44.418	0.0700447	0.802455	0.0477428	1.03365	0.197721	0.976963	0.102651	0.484178	1.39879	1.90492	0.0319676	0.903611	-0.0256462	-1.01794	-0.0936347	0.907805	0.0616649	0.410789	1.32941	1.79002		Microsomal glutathione S-transferase 3	MGST3	222
	NaN	NaN	NaN	NaN	NaN	NaN	NaN	NaN	NaN	NaN	NaN	NaN	NaN	NaN	NaN	NaN						3	3	12.9	4.0077	NaN	1	0	-1	NaN	NaN	1	0	-1	NaN	NaN	1	0	-1	NaN	NaN	1	0	-1	NaN		Gem-associated protein 2	GEMIN2	223
	NaN	NaN	NaN	27.3293	26.9643	NaN	NaN	NaN	NaN	NaN	26.4808	26.2551	26.1647	NaN	NaN	NaN						2	2	25	11.45	NaN	1	0	-1	NaN	NaN	1	0	-1	NaN	NaN	1	0	-1	NaN	NaN	1	0	-1	NaN		Tax1-binding protein 3	TAX1BP3	224
	26.0901	26.2214	26.0289	26.4239	26.9382	26.8989	27.133	27.4119	26.407	26.2555	26.3391	26.3842	26.1717	26.3956	26.2076	26.0393	+			+	WM266-4_WM1205Lu;WM1205Lu_WM793	14	13	54.4	39.916	3.08523	0.000790831	0.904406	1.87177	6.18524	0.894994	0.122465	-0.142907	-1.10413	-1.7687	0.830123	0.102337	0.155368	1.11371	1.66056	3.18001	0.000579256	-0.891944	-1.85568	-6.44472		PDZ domain-containing protein GIPC1	GIPC1	225
	NaN	NaN	NaN	NaN	NaN	NaN	NaN	NaN	NaN	NaN	NaN	NaN	NaN	NaN	NaN	NaN						7	7	14.2	5.5594	NaN	1	0	-1	NaN	NaN	1	0	-1	NaN	NaN	1	0	-1	NaN	NaN	1	0	-1	NaN		Inhibitor of nuclear factor kappa-B kinase subunit beta	IKBKB	226
	25.7981	25.6124	NaN	24.8964	25.1064	24.4548	NaN	NaN	NaN	NaN	26.3564	26.053	25.7783	25.3465	25.3106	NaN						5	5	52.6	16.084	NaN	1	0	-1	NaN	NaN	1	0	-1	NaN	NaN	1	0	-1	NaN	NaN	1	0	-1	NaN		Mitochondrial import inner membrane translocase subunit Tim23	TIMM23	227
	27.2295	27.208	27.6633	27.3965	26.5319	26.7367	26.431	26.5016	27.2428	26.5124	26.6244	26.6644	26.5538	26.5192	26.1852	26.0208	+				WM1205Lu_WM793	13	13	46.5	45.404	3.25225	0.000556291	-0.824002	-1.77031	-6.64812	1.10133	0.0791625	-0.44126	-1.35779	-2.11167	1.70363	0.0145263	-0.61332	-1.52978	-3.15112	0.785407	0.0857029	-0.230577	-1.1733	-1.58568		Histone acetyltransferase type B catalytic subunit	HAT1	228
	NaN	NaN	NaN	NaN	NaN	NaN	NaN	NaN	25.4223	26.1157	NaN	NaN	26.2163	NaN	NaN	NaN						2	2	26.8	6.2796	NaN	1	0	-1	NaN	NaN	1	0	-1	NaN	NaN	1	0	-1	NaN	NaN	1	0	-1	NaN		Ubiquitin/ISG15-conjugating enzyme E2 L6	UBE2L6	229
	NaN	NaN	NaN	NaN	NaN	NaN	NaN	NaN	NaN	25.3169	NaN	NaN	NaN	NaN	25.0662	NaN						4	4	4.9	2.6499	NaN	1	0	-1	NaN	NaN	1	0	-1	NaN	NaN	1	0	-1	NaN	NaN	1	0	-1	NaN		Peripheral plasma membrane protein CASK	CASK	230
	27.11	25.846	27.2382	27.0421	27.3838	27.1364	27.0636	27.4453	27.6943	27.1403	27.0002	27.2962	27.292	27.6311	27.7936	28.0132						6	6	53.7	22.849	0.635658	0.177831	0.448213	1.36435	1.33146	0.957762	0.107958	0.399709	1.31924	1.87303	0.633863	0.164184	0.473712	1.38868	1.32837	1.26657	0.0255506	0.425208	1.34277	2.3886		Cytochrome b-c1 complex subunit 8	UQCRQ	231
	29.8826	29.9453	29.9947	30.1181	30.5451	30.438	30.3902	30.1322	30.0052	29.6937	30.066	30.0258	29.7154	29.5388	29.7509	30.128	+			+	WM266-4_WM1205Lu;WM1205Lu_WM793	13	1	80.2	323.31	2.0883	0.00743988	0.391206	1.31149	3.88112	0.498927	0.303011	-0.164374	-1.12068	-1.09131	0.143843	0.625198	-0.0375047	-1.02634	-0.378552	2.10181	0.00404798	-0.593085	-1.50847	-3.90804		Myosin regulatory light chain 12B	MYL12B	232
	26.8913	26.7331	27.0206	26.6547	26.8007	27.0031	26.9698	27.0692	26.985	26.667	26.6644	26.6228	27.1417	26.9913	27.12	27.4586						24	24	35.8	55.187	0.652993	0.171961	0.135761	1.09867	1.36126	1.84254	0.0204812	0.443103	1.35953	3.40708	0.327068	0.365687	-0.090157	-1.06449	-0.769303	0.971384	0.052485	0.217185	1.16246	1.89566		Hepatocyte growth factor-regulated tyrosine kinase substrate	HGS	233
	NaN	NaN	NaN	NaN	NaN	NaN	NaN	NaN	NaN	NaN	NaN	NaN	NaN	NaN	NaN	NaN						4	3	21.2	4.0445	NaN	1	0	-1	NaN	NaN	1	0	-1	NaN	NaN	1	0	-1	NaN	NaN	1	0	-1	NaN		Ras-related protein Rab-7L1	RAB29	235
	NaN	NaN	NaN	NaN	NaN	NaN	NaN	NaN	NaN	NaN	NaN	NaN	NaN	NaN	NaN	NaN						5	5	24.6	31.555	NaN	1	0	-1	NaN	NaN	1	0	-1	NaN	NaN	1	0	-1	NaN	NaN	1	0	-1	NaN		Down syndrome critical region protein 3	DSCR3	237
	26.5899	27.0151	26.8943	26.6565	26.1046	26.1571	25.8978	26.37	26.2963	26.5921	26.5846	26.5869	26.48	26.5683	26.6122	26.5197	+			+	WM266-4_WM1205Lu;WM1205Lu_WM793	28	27	29.2	90.584	2.48672	0.00370079	-0.656592	-1.57635	-4.71926	0.145885	0.693555	0.0300417	1.02104	0.383335	1.16473	0.0483814	-0.273979	-1.20914	-2.2175	2.18654	0.00369649	0.412654	1.33113	4.07918		Protein phosphatase 1 regulatory subunit 12A	PPP1R12A	238
	25.2681	24.2773	NaN	NaN	24.7654	NaN	24.6745	NaN	NaN	NaN	NaN	23.7392	NaN	24.2787	24.409	NaN						5	5	5.6	14.783	NaN	1	0	-1	NaN	NaN	1	0	-1	NaN	NaN	1	0	-1	NaN	NaN	1	0	-1	NaN		Cyclin-G-associated kinase	GAK	239
	29.2049	29.1798	28.989	28.9891	28.7136	28.8618	28.785	28.5784	28.929	28.7561	29.2005	28.972	29.0463	29.0271	28.932	29.1947	+			+	WM266-4_WM1205Lu;WM1205Lu_WM793	15	14	22.9	101.62	2.2571	0.00525	-0.356021	-1.27989	-4.22474	0.345132	0.432599	0.0856223	1.06115	0.804651	0.537794	0.207542	-0.126301	-1.09149	-1.16065	2.09108	0.00399569	0.315343	1.24431	3.88665		Heterogeneous nuclear ribonucleoprotein D-like	HNRNPDL	240
	28.6805	28.8053	28.5197	28.4858	28.8692	28.662	28.7503	28.5811	28.6817	28.7976	28.8572	28.6742	28.7025	28.7887	28.6965	28.3159						48	48	59.4	282.76	0.42817	0.296851	0.0928545	1.06648	0.962207	0.507169	0.297113	-0.126755	-1.09183	-1.1061	0.733439	0.12861	0.129848	1.09418	1.49817	0.309519	0.322083	-0.0897608	-1.06419	-0.734536		Exportin-1	XPO1	241
	NaN	24.662	NaN	NaN	24.6696	NaN	NaN	NaN	NaN	NaN	NaN	24.4755	NaN	25.1506	24.6906	24.4817						11	11	10.9	19.251	NaN	1	0	-1	NaN	NaN	1	0	-1	NaN	NaN	1	0	-1	NaN	NaN	1	0	-1	NaN		TATA-binding protein-associated factor 172	BTAF1	242
	25.6797	25.4444	NaN	NaN	NaN	NaN	NaN	NaN	NaN	NaN	NaN	NaN	NaN	NaN	NaN	NaN						5	5	6.4	9.5645	NaN	1	0	-1	NaN	NaN	1	0	-1	NaN	NaN	1	0	-1	NaN	NaN	1	0	-1	NaN		Rho guanine nucleotide exchange factor 10	ARHGEF10	243
	NaN	NaN	NaN	NaN	NaN	NaN	NaN	NaN	NaN	NaN	NaN	NaN	NaN	NaN	NaN	NaN						14	3	6.3	10.405	NaN	1	0	-1	NaN	NaN	1	0	-1	NaN	NaN	1	0	-1	NaN	NaN	1	0	-1	NaN		Spectrin beta chain, non-erythrocytic 2	SPTBN2	244
	25.1227	25.2112	NaN	25.6821	NaN	25.1643	25.0161	NaN	NaN	24.3423	24.9347	NaN	25.8141	25.0899	25.1697	NaN						24	24	18.3	48.611	NaN	1	0	-1	NaN	NaN	1	0	-1	NaN	NaN	1	0	-1	NaN	NaN	1	0	-1	NaN		Protein transport protein Sec16A	SEC16A	245
	25.4031	25.7189	25.5366	25.7251	NaN	NaN	NaN	NaN	25.6926	25.6076	25.9582	25.9029	26.2126	26.5157	26.3382	25.9234						25	25	20.6	82.035	NaN	1	0	-1	NaN	1.64547	0.0288429	0.457176	1.37285	3.0462	0.855751	0.0966676	0.194402	1.14425	1.70334	NaN	1	0	-1	NaN		Plexin-B2	PLXNB2	246
	27.5699	27.3758	27.9221	27.4106	27.3735	27.9409	26.6172	27.4231	27.6927	27.3441	27.4048	27.3508	27.4568	27.3382	27.1905	27.7425						23	23	31.4	63.693	0.327568	0.388046	-0.230931	-1.17359	-0.770287	0.0389539	0.905952	-0.0160918	-1.01122	-0.11235	0.34869	0.344464	-0.121522	-1.08788	-0.811563	0.117076	0.634714	0.093317	1.06682	0.314622		U2 snRNP-associated SURP motif-containing protein	U2SURP	247
	NaN	NaN	NaN	NaN	NaN	NaN	NaN	NaN	NaN	NaN	NaN	NaN	NaN	NaN	NaN	NaN						2	2	1.6	1.4015	NaN	1	0	-1	NaN	NaN	1	0	-1	NaN	NaN	1	0	-1	NaN	NaN	1	0	-1	NaN		Histone-lysine N-methyltransferase SETD1A	SETD1A	248
	26.1106	25.7686	NaN	25.7402	NaN	NaN	NaN	NaN	NaN	NaN	NaN	NaN	NaN	NaN	NaN	NaN						8	8	9.8	33.855	NaN	1	0	-1	NaN	NaN	1	0	-1	NaN	NaN	1	0	-1	NaN	NaN	1	0	-1	NaN		Synaptojanin-2	SYNJ2	249
	28.8595	29.0707	28.9027	29.1125	27.657	27.6094	27.5058	27.048	28.2364	28.3197	28.4238	28.2396	28.4404	28.4387	28.325	28.2046	+		+	+	WM115_WM793;WM266-4_WM1205Lu;WM1205Lu_WM793	75	74	56.5	323.31	4.24776	0	-1.53131	-2.89049	-10.0428	0.274067	0.511774	0.0473018	1.03333	0.66289	3.96639	0	-0.681489	-1.60379	-8.95856	3.00563	0.000636364	0.897126	1.86235	5.97359		Synemin	SYNM	250
	NaN	NaN	NaN	NaN	NaN	NaN	NaN	NaN	NaN	NaN	NaN	NaN	NaN	NaN	NaN	NaN						8	8	13.1	6.2689	NaN	1	0	-1	NaN	NaN	1	0	-1	NaN	NaN	1	0	-1	NaN	NaN	1	0	-1	NaN		Kinesin-like protein KIF3B;Kinesin-like protein KIF3B, N-terminally processed	KIF3B	251
	27.9375	28.1201	27.6535	28.0251	27.4787	27.4327	27.5348	27.324	28.1333	28.0813	28.1918	28.1153	28.3083	28.5435	28.1877	27.8645	+			+	WM266-4_WM1205Lu;WM1205Lu_WM793	37	37	48.6	284.83	2.36917	0.00433455	-0.491489	-1.4059	-4.46197	0.276224	0.509249	0.0955753	1.06849	0.667306	0.974661	0.073299	0.196378	1.14582	1.9011	2.73127	0.00101475	0.783442	1.72123	5.28479		Phosphoribosylformylglycinamidine synthase	PFAS	252
	NaN	NaN	NaN	NaN	NaN	NaN	NaN	NaN	NaN	NaN	NaN	NaN	NaN	NaN	NaN	NaN						3	3	3.7	4.3138	NaN	1	0	-1	NaN	NaN	1	0	-1	NaN	NaN	1	0	-1	NaN	NaN	1	0	-1	NaN		Guanine nucleotide exchange factor DBS	MCF2L	253
	NaN	NaN	NaN	NaN	NaN	NaN	NaN	NaN	22.9691	22.633	NaN	22.7088	27.8011	27.5641	27.8545	27.2452		+			WM266-4_WM115	19	19	39.6	81.867	NaN	1	0	-1	NaN	5.81885	0	4.84593	28.7587	26.1866	NaN	1	0	-1	NaN	NaN	1	0	-1	NaN		Serine/threonine-protein kinase DCLK1	DCLK1	254
	NaN	NaN	NaN	NaN	NaN	NaN	NaN	NaN	NaN	NaN	NaN	NaN	NaN	NaN	NaN	NaN						3	3	1	2.2336	NaN	1	0	-1	NaN	NaN	1	0	-1	NaN	NaN	1	0	-1	NaN	NaN	1	0	-1	NaN		Centrosomal protein of 290 kDa	CEP290	255
	NaN	NaN	NaN	NaN	NaN	NaN	NaN	NaN	NaN	NaN	NaN	NaN	NaN	NaN	NaN	NaN						2	1	2	2.4058	NaN	1	0	-1	NaN	NaN	1	0	-1	NaN	NaN	1	0	-1	NaN	NaN	1	0	-1	NaN		ERC protein 2	ERC2	256
	NaN	24.734	NaN	25.0654	NaN	NaN	NaN	NaN	NaN	NaN	25.1381	25.0222	25.2774	25.2773	25.154	NaN						10	8	16.4	11.569	NaN	1	0	-1	NaN	NaN	1	0	-1	NaN	NaN	1	0	-1	NaN	NaN	1	0	-1	NaN		Serine/threonine-protein phosphatase 6 regulatory ankyrin repeat subunit A	ANKRD28	257
	25.7074	25.9548	24.7177	NaN	24.3572	NaN	NaN	NaN	NaN	NaN	24.2593	24.1152	24.7522	24.2736	24.5479	24.8353						22	22	19.9	46.241	NaN	1	0	-1	NaN	NaN	1	0	-1	NaN	NaN	1	0	-1	NaN	NaN	1	0	-1	NaN		Rho guanine nucleotide exchange factor 11	ARHGEF11	258
	NaN	NaN	NaN	NaN	NaN	NaN	NaN	NaN	NaN	NaN	NaN	NaN	NaN	NaN	NaN	NaN						5	5	12.3	14.875	NaN	1	0	-1	NaN	NaN	1	0	-1	NaN	NaN	1	0	-1	NaN	NaN	1	0	-1	NaN		Mitochondrial ribonuclease P protein 3	KIAA0391	259
	26.466	26.3881	25.9368	25.9143	26.3462	26.3655	26.3462	26.4283	27.2879	27.3783	27.1773	27.3292	26.4352	26.0858	26.4795	26.0283		+	+		WM115_WM793;WM266-4_WM115	8	8	9.7	45.631	0.633703	0.178447	0.195253	1.14492	1.32809	3.79419	0.00104065	-1.03602	-2.05056	-8.34712	3.48977	0.000578778	1.11687	2.16877	7.35348	0.431581	0.221275	-0.114395	-1.08252	-0.968526		Niemann-Pick C1 protein	NPC1	261
	NaN	NaN	NaN	NaN	26.4651	26.3489	26.1014	NaN	26.1122	NaN	NaN	NaN	25.6138	NaN	NaN	NaN						5	5	26	10.17	NaN	1	0	-1	NaN	NaN	1	0	-1	NaN	NaN	1	0	-1	NaN	NaN	1	0	-1	NaN		Sphingolipid delta(4)-desaturase DES1	DEGS1	262
	NaN	NaN	NaN	NaN	NaN	NaN	25.1743	NaN	NaN	NaN	24.9848	NaN	25.5178	25.5876	25.8551	NaN						5	5	29.6	31.229	NaN	1	0	-1	NaN	NaN	1	0	-1	NaN	NaN	1	0	-1	NaN	NaN	1	0	-1	NaN		Secretory carrier-associated membrane protein 1	SCAMP1	263
	26.5886	26.9717	NaN	26.9273	27.0395	27.1508	26.9597	26.9886	27.3556	27.3949	27.4111	27.6214	27.9312	27.8039	27.9675	28.2076		+	+	+	WM115_WM793;WM266-4_WM115;WM266-4_WM1205Lu	5	5	14.6	27.829	0.892154	0.095705	0.205442	1.15304	1.82134	2.67347	0.00498876	0.531788	1.44572	5.14724	2.3853	0.00351836	0.616558	1.53321	4.9962	4.23806	0.00046281	0.942904	1.92239	10.0036		Secretory carrier-associated membrane protein 2	SCAMP2	264
	29.4461	29.5706	29.6536	29.5427	30.0816	30.0105	29.9341	30.057	29.1175	28.8489	29.3055	29.2543	29.6676	29.5272	29.2263	29.059	+		+	+	WM115_WM793;WM266-4_WM1205Lu;WM1205Lu_WM793	18	17	53	259.89	3.89744	0	0.467538	1.38275	8.70922	0.666581	0.202653	0.238489	1.17976	1.38453	2.04998	0.00696837	-0.421712	-1.33952	-3.80524	2.41936	0.00225575	-0.650762	-1.57	-4.57075		Actin-related protein 2/3 complex subunit 1B	ARPC1B	265
	29.3917	29.5547	29.41	29.485	29.9279	29.873	29.8028	29.9657	29.1553	29.1851	29.3129	29.2987	29.5422	29.5851	29.5617	29.3212	+		+	+	WM115_WM793;WM266-4_WM1205Lu;WM1205Lu_WM793	26	26	76.7	303.78	3.807	0.000253659	0.432005	1.34911	8.39133	1.96047	0.0170016	0.264569	1.20128	3.63093	2.18563	0.00483794	-0.222352	-1.16663	-4.07731	2.82782	0.000788644	-0.389788	-1.3102	-5.52026		Actin-related protein 2/3 complex subunit 2	ARPC2	266
	29.5705	29.5225	28.9889	29.5988	29.5206	29.44	29.6051	29.1521	29.0662	29.2544	29.2125	29.3419	29.5967	29.5744	29.6024	29.7902		+			WM266-4_WM115	9	9	57.3	72.728	0.0179208	0.9461	0.00924301	1.00643	0.0528389	2.83218	0.00398675	0.422192	1.33996	5.53107	0.614009	0.171339	-0.201435	-1.14984	-1.29407	0.983179	0.0508896	0.211514	1.1579	1.91524		Actin-related protein 2/3 complex subunit 3	ARPC3	267
	NaN	26.5054	NaN	26.3087	NaN	NaN	NaN	NaN	NaN	NaN	NaN	25.9039	NaN	NaN	NaN	NaN						2	2	24.6	6.315	NaN	1	0	-1	NaN	NaN	1	0	-1	NaN	NaN	1	0	-1	NaN	NaN	1	0	-1	NaN		BET1 homolog	BET1	268
	26.7283	26.6141	26.3088	26.5103	26.0526	25.978	26.1586	25.9395	26.3892	26.9182	26.9971	26.8024	26.6626	26.6167	26.6845	26.2868	+			+	WM266-4_WM1205Lu;WM1205Lu_WM793	10	10	47.1	86.983	2.61711	0.00287631	-0.508205	-1.42228	-5.01549	0.620067	0.227086	-0.214105	-1.15998	-1.30456	0.710583	0.135839	0.236353	1.17801	1.45948	2.63754	0.00143909	0.530454	1.44438	5.06299		DNA-directed RNA polymerases I and III subunit RPAC1	POLR1C	269
	NaN	25.4899	NaN	NaN	NaN	NaN	NaN	NaN	NaN	24.9572	NaN	NaN	24.8374	24.3944	24.7292	NaN						3	3	12.6	6.3468	NaN	1	0	-1	NaN	NaN	1	0	-1	NaN	NaN	1	0	-1	NaN	NaN	1	0	-1	NaN		Phospholipid scramblase 1	PLSCR1	270
	NaN	NaN	NaN	NaN	NaN	NaN	NaN	NaN	NaN	NaN	NaN	NaN	NaN	NaN	NaN	NaN						5	4	6	2.0352	NaN	1	0	-1	NaN	NaN	1	0	-1	NaN	NaN	1	0	-1	NaN	NaN	1	0	-1	NaN		Transcription intermediary factor 1-alpha	TRIM24	271
	27.4306	27.2528	27.1653	27.5979	27.2196	27.6956	27.4461	27.3011	27.7871	27.6396	27.7579	27.3918	27.9737	27.775	27.7889	28.2076				+	WM266-4_WM1205Lu	9	8	36.3	65.091	0.144453	0.647257	0.0539427	1.0381	0.379981	1.12971	0.0749683	0.292214	1.22452	2.15899	1.12148	0.0526389	0.282478	1.21628	2.14526	1.93505	0.00537463	0.52075	1.4347	3.58213		Membrane-associated progesterone receptor component 2	PGRMC2	272
	NaN	NaN	NaN	NaN	NaN	NaN	NaN	NaN	NaN	NaN	NaN	NaN	NaN	NaN	NaN	NaN						4	4	10.7	11.617	NaN	1	0	-1	NaN	NaN	1	0	-1	NaN	NaN	1	0	-1	NaN	NaN	1	0	-1	NaN		Ral guanine nucleotide dissociation stimulator-like 2	RGL2	273
	27.8434	27.6789	27.5777	27.8978	27.2897	27.4291	27.3571	27.1357	27.7663	27.3861	27.6832	27.7499	27.2924	27.2165	27.459	28.0417	+				WM1205Lu_WM793	5	5	43.4	21.148	2.43971	0.00403065	-0.446544	-1.36277	-4.6153	0.290557	0.49258	-0.143964	-1.10494	-0.696462	0.391719	0.305669	-0.103075	-1.07406	-0.893961	0.455689	0.205942	0.199505	1.1483	1.0129		Prefoldin subunit 6	PFDN6	274
	NaN	NaN	NaN	NaN	NaN	NaN	NaN	NaN	NaN	NaN	25.6434	25.3138	NaN	NaN	NaN	NaN						9	9	19.7	42.748	NaN	1	0	-1	NaN	NaN	1	0	-1	NaN	NaN	1	0	-1	NaN	NaN	1	0	-1	NaN		WD repeat-containing protein 46	WDR46	275
	NaN	25.0898	NaN	NaN	NaN	NaN	NaN	NaN	25.5706	25.33	25.4525	25.4998	NaN	25.4554	25.3145	NaN						12	12	21	22.893	NaN	1	0	-1	NaN	NaN	1	0	-1	NaN	NaN	1	0	-1	NaN	NaN	1	0	-1	NaN		NF-kappa-B-repressing factor	NKRF	276
	NaN	NaN	NaN	NaN	NaN	23.1725	23.7108	NaN	NaN	NaN	NaN	NaN	NaN	NaN	23.5582	NaN						4	4	8.8	9.7944	NaN	1	0	-1	NaN	NaN	1	0	-1	NaN	NaN	1	0	-1	NaN	NaN	1	0	-1	NaN		Dihydroxyacetone phosphate acyltransferase	GNPAT	277
	NaN	NaN	NaN	NaN	NaN	NaN	NaN	NaN	NaN	NaN	NaN	NaN	NaN	26.2421	26.5581	NaN						4	4	38.4	7.5474	NaN	1	0	-1	NaN	NaN	1	0	-1	NaN	NaN	1	0	-1	NaN	NaN	1	0	-1	NaN		28S ribosomal protein S12, mitochondrial	MRPS12	278
	NaN	NaN	NaN	NaN	NaN	NaN	NaN	NaN	NaN	NaN	NaN	NaN	NaN	NaN	NaN	NaN						4	4	10.4	17.051	NaN	1	0	-1	NaN	NaN	1	0	-1	NaN	NaN	1	0	-1	NaN	NaN	1	0	-1	NaN		Neurosecretory protein VGF;Neuroendocrine regulatory peptide-1;Neuroendocrine regulatory peptide-2;Antimicrobial peptide VGF[554-577]	VGF	280
	NaN	NaN	NaN	NaN	NaN	NaN	NaN	NaN	NaN	NaN	NaN	NaN	NaN	NaN	NaN	NaN						3	2	19	4.2438	NaN	1	0	-1	NaN	NaN	1	0	-1	NaN	NaN	1	0	-1	NaN	NaN	1	0	-1	NaN		Chloride intracellular channel protein 2	CLIC2	282
	NaN	NaN	NaN	NaN	NaN	NaN	NaN	NaN	NaN	NaN	NaN	26.4347	NaN	NaN	27.297	NaN						2	2	5.3	5.6191	NaN	1	0	-1	NaN	NaN	1	0	-1	NaN	NaN	1	0	-1	NaN	NaN	1	0	-1	NaN		Peroxisomal acyl-coenzyme A oxidase 3	ACOX3	283
	28.0485	28.1309	28.2722	28.3179	28.092	27.9391	27.8355	28.252	27.6655	27.7958	27.5824	27.6798	27.3487	27.4457	27.5237	NaN			+	+	WM115_WM793;WM266-4_WM1205Lu	5	5	28.1	22.589	0.720316	0.143774	-0.162722	-1.1194	-1.47597	1.80973	0.0211825	-0.241504	-1.18222	-3.60279	3.27353	0.000789333	-0.511524	-1.42556	-6.70901	2.42546	0.00226444	-0.590306	-1.50557	-5.10496		Protein RER1	RER1	284
	28.3971	28.2275	28.4687	28.28	28.4067	28.2948	28.4801	28.5427	27.6832	28.2201	27.7413	27.7376	27.7604	27.6988	27.7632	28.1203			+	+	WM115_WM793;WM266-4_WM1205Lu	6	6	27.5	43.643	0.530815	0.230596	0.0877471	1.06271	1.14827	0.021206	0.948941	-0.00984812	-1.00685	-0.0623042	1.96209	0.00835772	-0.497829	-1.41209	-3.63405	2.78806	0.000841463	-0.595424	-1.51092	-5.42242		Surfeit locus protein 4	SURF4	285
	26.3516	NaN	26.5148	26.6913	27.1071	26.6333	27.1639	27.0802	NaN	27.0218	26.8527	26.5495	26.6147	26.4071	NaN	26.3378				+	WM266-4_WM1205Lu	13	13	30.9	19.849	1.45518	0.0272536	0.476883	1.39173	2.86838	1.03318	0.0894213	-0.354783	-1.27879	-2.20009	0.786485	0.114134	0.288764	1.22159	1.70446	1.70756	0.00903636	-0.542902	-1.4569	-3.38309		Serine palmitoyltransferase 1	SPTLC1	286
	NaN	NaN	NaN	NaN	24.8323	NaN	25.0721	NaN	25.5785	24.5632	25.0068	24.9553	25.3101	25.3459	24.8529	NaN						11	11	24.2	24.083	NaN	1	0	-1	NaN	0.200168	0.607008	0.143667	1.10471	0.511605	NaN	1	0	-1	NaN	NaN	1	0	-1	NaN		Serine palmitoyltransferase 2	SPTLC2	287
	26.8539	26.31	25.9933	25.7482	26.5343	26.232	26.4703	25.7566	26.685	26.5717	26.7361	26.7622	27.0602	26.8283	26.8061	26.2853						17	17	24.8	57.678	0.025328	0.926185	0.0219874	1.01536	0.0740887	0.124613	0.732858	0.0562558	1.03976	0.332859	0.978573	0.072642	0.462399	1.37783	1.9076	1.07296	0.0402591	0.496668	1.41095	2.06444		UDP-N-acetylglucosamine--peptide N-acetylglucosaminyltransferase 110 kDa subunit	OGT	288
	27.8154	27.6946	27.6632	27.724	27.1572	27.0471	27.3739	26.7572	28.0879	27.7874	27.6346	27.6555	26.8985	27.0787	26.901	26.9684	+	+			WM266-4_WM115;WM1205Lu_WM793	12	10	48	32.444	2.53873	0.00347368	-0.640473	-1.55884	-4.83602	3.4926	0.001075	-0.82969	-1.7773	-7.36223	0.249439	0.452681	0.067009	1.04754	0.611882	0.397403	0.245882	-0.122207	-1.0884	-0.904692		Phosphomannomutase 2	PMM2	289
	NaN	NaN	NaN	NaN	NaN	NaN	NaN	NaN	NaN	NaN	NaN	NaN	NaN	NaN	NaN	NaN						6	6	14.9	18.784	NaN	1	0	-1	NaN	NaN	1	0	-1	NaN	NaN	1	0	-1	NaN	NaN	1	0	-1	NaN		Transmembrane 9 superfamily member 1	TM9SF1	290
	NaN	NaN	NaN	NaN	NaN	NaN	NaN	NaN	26.0551	26.3524	25.9568	25.9016	25.9742	26.2131	25.8612	25.7733						12	12	20	49.94	NaN	1	0	-1	NaN	0.34388	0.433968	-0.111025	-1.08	-0.802214	NaN	1	0	-1	NaN	NaN	1	0	-1	NaN		Type II inositol 3,4-bisphosphate 4-phosphatase	INPP4B	291
	NaN	NaN	NaN	NaN	NaN	NaN	NaN	NaN	25.952	25.9001	26.0628	26.3619	25.7916	26.1135	25.9262	NaN						10	10	22.2	17.992	NaN	1	0	-1	NaN	0.369936	0.411951	-0.125437	-1.09084	-0.864882	NaN	1	0	-1	NaN	NaN	1	0	-1	NaN		E3 ubiquitin-protein ligase Midline-1	MID1	292
	27.0082	27.3379	NaN	26.7268	27.3172	27.2235	27.4436	26.9584	26.9082	26.9988	27.293	27.6267	27.0925	27.1589	27.3719	27.4605						7	7	37	16.718	0.495195	0.251959	0.211376	1.15779	1.10431	0.131404	0.719643	0.064271	1.04556	0.34913	0.313779	0.38001	0.1824	1.13477	0.752704	0.0958769	0.68912	0.035295	1.02477	0.262243		High mobility group protein B3	HMGB3	293
	27.572	27.9228	27.4377	27.7831	27.8704	28.1246	28.0505	28.075	27.4998	27.2922	27.265	27.1337	27.3365	27.1801	26.9964	26.9779				+	WM266-4_WM1205Lu	17	17	44.9	135.53	1.55959	0.0227434	0.351197	1.27562	2.89347	0.758475	0.164068	-0.174953	-1.12893	-1.54041	1.55773	0.0192427	-0.381226	-1.30245	-2.8902	3.96947	0.000604027	-0.907375	-1.87563	-8.96984		Protein phosphatase 1G	PPM1G	294
	NaN	NaN	NaN	24.7126	NaN	23.8394	NaN	NaN	NaN	NaN	NaN	NaN	NaN	NaN	NaN	NaN						12	12	12.6	15.679	NaN	1	0	-1	NaN	NaN	1	0	-1	NaN	NaN	1	0	-1	NaN	NaN	1	0	-1	NaN		Phosphatidylinositol 3,4,5-trisphosphate 5-phosphatase 2	INPPL1	295
	28.1081	28.1727	27.7994	28.0062	28.2434	28.3986	28.3928	28.2578	27.8807	28.0631	28.2167	28.0336	28.1058	28.1728	27.8713	27.7998				+	WM266-4_WM1205Lu	24	24	53.6	133.23	1.77682	0.0144798	0.301517	1.23244	3.285	0.215414	0.586013	-0.0611053	-1.04326	-0.539512	0.0918539	0.736751	0.0269179	1.01883	0.252112	1.82913	0.00658065	-0.335704	-1.26199	-3.38203		Eukaryotic translation initiation factor 3 subunit D	EIF3D	296
	27.9067	27.9667	27.9648	27.9823	28.3802	27.9859	28.2943	28.4993	27.877	27.9345	28.0594	27.8506	27.9242	27.9561	27.909	27.8707				+	WM266-4_WM1205Lu	16	16	56.5	57.436	1.62947	0.0188479	0.334826	1.26123	3.01755	0.114678	0.750648	-0.015348	-1.0107	-0.308777	0.198417	0.529326	-0.0247817	-1.01733	-0.502442	1.82484	0.00666036	-0.374956	-1.2968	-3.37402		Eukaryotic translation initiation factor 3 subunit H	EIF3H	297
	NaN	NaN	NaN	NaN	NaN	NaN	NaN	NaN	NaN	NaN	NaN	NaN	NaN	NaN	NaN	NaN						2	2	3.7	4.4921	NaN	1	0	-1	NaN	NaN	1	0	-1	NaN	NaN	1	0	-1	NaN	NaN	1	0	-1	NaN		Nuclear valosin-containing protein-like	NVL	298
	25.6009	25.5192	NaN	25.2513	NaN	NaN	NaN	NaN	26.2265	26.1373	26.5265	26.3857	26.5238	26.6697	26.2724	26.7305			+		WM115_WM793	11	11	42.3	28.725	NaN	1	0	-1	NaN	0.868256	0.13002	0.230114	1.17293	1.72418	2.85651	0.00158551	0.861867	1.81739	6.38874	NaN	1	0	-1	NaN		Branched-chain-amino-acid aminotransferase, mitochondrial	BCAT2	299
	27.2874	26.491	25.6657	26.3211	27.4506	27.7529	27.5539	27.1996	27.084	27.6689	26.3415	26.7024	26.9575	25.2277	NaN	25.8724				+	WM266-4_WM1205Lu	20	19	30.3	57.092	1.60299	0.0203529	1.04792	2.06755	2.97034	0.83758	0.138635	-0.929979	-1.90525	-1.72378	0.53733	0.207787	0.507865	1.42194	1.15983	1.67431	0.00991786	-1.47003	-2.77028	-3.31308		Importin-8	IPO8	301
	25.8855	26.3303	26.3886	25.8033	24.619	NaN	24.1158	23.9441	28.7394	28.8113	28.7655	28.6173	29.3908	29.453	29.374	29.9443	+	+	+	+	WM115_WM793;WM266-4_WM115;WM266-4_WM1205Lu;WM1205Lu_WM793	12	12	65.9	104.3	3.21422	0.000531646	-1.87563	-3.66963	-7.64178	2.89556	0.00334266	0.807141	1.74974	5.68989	5.56163	0	2.63148	6.1966	16.8994	5.51746	0	5.31425	39.7878	22.7702		Syntaxin-7	STX7	302
	27.0105	27.1145	27.6222	27.6061	26.9559	27.0245	26.7229	26.8358	NaN	NaN	NaN	NaN	27.1578	26.8373	26.6569	27.0833						5	5	11.4	17.903	1.39511	0.0314206	-0.453536	-1.36939	-2.60738	NaN	1	0	-1	NaN	NaN	1	0	-1	NaN	0.139849	0.585255	0.0490365	1.03457	0.369157		Monocarboxylate transporter 4	SLC16A3	303
	NaN	NaN	NaN	NaN	NaN	NaN	NaN	NaN	NaN	NaN	NaN	NaN	NaN	NaN	NaN	NaN						3	3	2.2	1.8728	NaN	1	0	-1	NaN	NaN	1	0	-1	NaN	NaN	1	0	-1	NaN	NaN	1	0	-1	NaN		Multidrug resistance-associated protein 4	ABCC4	304
	NaN	NaN	NaN	26.5303	NaN	NaN	NaN	NaN	NaN	26.3233	NaN	NaN	NaN	NaN	NaN	NaN						7	7	30.2	49.596	NaN	1	0	-1	NaN	NaN	1	0	-1	NaN	NaN	1	0	-1	NaN	NaN	1	0	-1	NaN		DNA-directed RNA polymerase I subunit RPA34	CD3EAP	305
	26.2898	NaN	26.3515	26.4365	27.27	27.2719	27.5174	27.4451	26.186	NaN	26.5876	26.2664	27.2538	27.5165	26.8038	NaN	+				WM1205Lu_WM793	16	16	40.6	51.354	4.21717	0	1.01683	2.02347	12.3916	1.60253	0.0305585	0.844657	1.79584	3.49661	0.0327375	0.901525	-0.0125961	-1.00877	-0.0970029	0.427706	0.224243	-0.184772	-1.13664	-0.976857		Prolyl 4-hydroxylase subunit alpha-2	P4HA2	306
	NaN	NaN	NaN	NaN	NaN	24.5619	NaN	25.9083	25.7231	NaN	25.8312	NaN	24.7925	NaN	NaN	NaN						9	9	19.1	12.519	NaN	1	0	-1	NaN	NaN	1	0	-1	NaN	NaN	1	0	-1	NaN	NaN	1	0	-1	NaN		Calpain-5	CAPN5	307
	NaN	NaN	NaN	NaN	NaN	NaN	NaN	NaN	NaN	NaN	NaN	24.2101	25.1426	25.5056	24.9992	NaN						5	5	15.2	31.204	NaN	1	0	-1	NaN	NaN	1	0	-1	NaN	NaN	1	0	-1	NaN	NaN	1	0	-1	NaN		Glycogenin-2	GYG2	308
	28.6801	28.9748	28.8834	28.9033	28.6604	28.4108	28.3393	28.3121	28.2965	27.9314	28.0695	28.0761	27.924	27.7784	28.2012	28.0255	+		+	+	WM115_WM793;WM266-4_WM1205Lu;WM1205Lu_WM793	11	11	67.2	64.705	2.26201	0.00506441	-0.429747	-1.347	-4.23497	0.423217	0.362999	-0.111116	-1.08006	-0.95301	3.6275	0.000202899	-0.767001	-1.70173	-7.78989	2.02848	0.00436929	-0.448371	-1.3645	-3.76302		Synaptobrevin homolog YKT6	YKT6	309
	29.8156	29.9829	29.7796	30.1472	30.4322	30.3962	30.4825	30.2954	29.4668	29.1836	29.467	29.1442	29.5269	29.6005	29.7509	29.7863	+		+	+	WM115_WM793;WM266-4_WM1205Lu;WM1205Lu_WM793	8	8	58.3	91.27	2.62741	0.00278151	0.470252	1.38535	5.03941	1.76972	0.0229121	0.35073	1.27521	3.27192	2.63337	0.00228571	-0.615928	-1.53254	-5.05327	4.25265	0.000472574	-0.73545	-1.66492	-10.0627		Actin-related protein 2/3 complex subunit 5	ARPC5	310
	25.7628	26.0845	25.8097	NaN	25.3955	NaN	NaN	25.1635	NaN	NaN	NaN	NaN	NaN	NaN	NaN	NaN						31	5	51.7	42.134	NaN	1	0	-1	NaN	NaN	1	0	-1	NaN	NaN	1	0	-1	NaN	NaN	1	0	-1	NaN		ATP-dependent RNA helicase DDX3Y	DDX3Y	311
	NaN	NaN	NaN	NaN	NaN	NaN	NaN	NaN	NaN	NaN	NaN	NaN	NaN	NaN	NaN	NaN						3	2	18.5	2.4566	NaN	1	0	-1	NaN	NaN	1	0	-1	NaN	NaN	1	0	-1	NaN	NaN	1	0	-1	NaN		Transcription factor MafG;Transcription factor MafK	MAFG;MAFK	312
	NaN	NaN	NaN	NaN	NaN	NaN	NaN	NaN	NaN	NaN	NaN	NaN	NaN	NaN	NaN	NaN						7	7	15.8	6.2715	NaN	1	0	-1	NaN	NaN	1	0	-1	NaN	NaN	1	0	-1	NaN	NaN	1	0	-1	NaN		3-phosphoinositide-dependent protein kinase 1;Putative 3-phosphoinositide-dependent protein kinase 2	PDPK1;PDPK2P	313
	NaN	26.1253	25.9335	25.9107	25.9795	NaN	NaN	NaN	26.7352	26.0202	26.1272	26.1374	25.9276	26.0019	25.5531	NaN						7	7	29.7	9.5255	NaN	1	0	-1	NaN	0.938641	0.111669	-0.427411	-1.34482	-1.90464	0.614906	0.171007	0.265178	1.20178	1.32428	NaN	1	0	-1	NaN		Tapasin	TAPBP	314
	29.6884	29.7828	28.9411	29.1218	NaN	NaN	NaN	NaN	27.7812	27.1799	26.3548	NaN	29.7533	29.6898	29.642	30.2945		+	+		WM115_WM793;WM266-4_WM115	10	10	69.7	39.168	NaN	1	0	-1	NaN	3.04654	0.00310757	2.73963	6.679	7.03084	2.52101	0.00285256	-2.27825	-4.8509	-5.37074	NaN	1	0	-1	NaN		Fatty acid-binding protein, brain	FABP7	315
	NaN	NaN	NaN	NaN	NaN	NaN	NaN	NaN	NaN	NaN	NaN	NaN	NaN	NaN	NaN	NaN						5	5	14.6	1.2942	NaN	1	0	-1	NaN	NaN	1	0	-1	NaN	NaN	1	0	-1	NaN	NaN	1	0	-1	NaN		RING finger protein 113A	RNF113A	316
	NaN	25.1477	NaN	24.4211	NaN	25.1742	25.669	NaN	NaN	25.8593	25.1781	25.1164	25.5535	24.9564	NaN	NaN						4	4	11	5.4648	NaN	1	0	-1	NaN	NaN	1	0	-1	NaN	NaN	1	0	-1	NaN	NaN	1	0	-1	NaN		Intermediate conductance calcium-activated potassium channel protein 4	KCNN4	317
	28.1049	28.3139	27.6743	28.1691	28.2774	28.264	28.1298	28.1304	27.8277	27.8246	28.0965	27.8765	27.744	27.8013	27.6709	27.2988				+	WM266-4_WM1205Lu	39	39	54.2	105.04	0.416288	0.305818	0.134836	1.09797	0.940105	1.11293	0.0770532	-0.277585	-1.21216	-2.131	0.475014	0.246367	-0.159215	-1.11668	-1.04813	2.50189	0.00199203	-0.571636	-1.48621	-4.75314		Pre-mRNA-splicing factor ATP-dependent RNA helicase DHX15	DHX15	318
	25.9875	25.0115	25.4822	25.0583	NaN	NaN	NaN	NaN	27.6005	27.721	27.9179	27.8482	27.4577	27.2915	27.3906	27.141		+	+		WM115_WM793;WM266-4_WM115	16	16	42.4	48.929	NaN	1	0	-1	NaN	2.43098	0.00752381	-0.451705	-1.36766	-4.59615	4.24817	0	2.38702	5.23076	10.0445	NaN	1	0	-1	NaN		mRNA cap guanine-N7 methyltransferase	RNMT	319
	NaN	NaN	NaN	NaN	NaN	NaN	NaN	NaN	NaN	NaN	NaN	NaN	NaN	NaN	NaN	NaN						5	5	3.4	8.285	NaN	1	0	-1	NaN	NaN	1	0	-1	NaN	NaN	1	0	-1	NaN	NaN	1	0	-1	NaN		Zinc finger ZZ-type and EF-hand domain-containing protein 1	ZZEF1	320
	NaN	NaN	NaN	NaN	26.0642	25.5575	25.4331	NaN	NaN	26.1524	25.5646	26.1928	26.414	26.0031	26.0967	26.0936						12	10	16.4	47.845	NaN	1	0	-1	NaN	0.391777	0.391179	0.181952	1.13442	0.907579	NaN	1	0	-1	NaN	1.21766	0.0286982	0.46691	1.38215	2.41377		Arf-GAP with SH3 domain, ANK repeat and PH domain-containing protein 2	ASAP2	321
	NaN	24.9617	NaN	24.4687	NaN	NaN	24.418	NaN	NaN	24.8941	25.1221	24.8943	NaN	24.5929	24.3995	NaN						9	9	12.2	18.499	NaN	1	0	-1	NaN	NaN	1	0	-1	NaN	NaN	1	0	-1	NaN	NaN	1	0	-1	NaN		TELO2-interacting protein 1 homolog	TTI1	322
	NaN	NaN	NaN	NaN	NaN	NaN	NaN	NaN	25.2029	25.5285	25.3885	25.3343	25.2577	25.1819	NaN	25.0089						6	6	18.6	27.767	NaN	1	0	-1	NaN	1.06019	0.0842615	-0.214055	-1.15994	-2.12404	NaN	1	0	-1	NaN	NaN	1	0	-1	NaN		Ribosomal RNA-processing protein 8	RRP8	323
	NaN	NaN	NaN	NaN	NaN	NaN	NaN	NaN	NaN	NaN	NaN	NaN	NaN	NaN	NaN	NaN						2	2	4.4	5.9651	NaN	1	0	-1	NaN	NaN	1	0	-1	NaN	NaN	1	0	-1	NaN	NaN	1	0	-1	NaN		E3 ubiquitin-protein ligase Praja-2	PJA2	324
	27.657	27.808	27.7307	27.9434	27.7335	28.0192	28.0948	27.814	28.3496	28.1876	28.1998	28.2345	27.3972	27.6066	27.2082	26.9979		+	+	+	WM115_WM793;WM266-4_WM115;WM266-4_WM1205Lu	5	5	55.3	51.046	0.587887	0.19915	0.130601	1.09475	1.24868	3.35725	0.00118681	-0.940413	-1.91908	-6.95285	3.1671	0.000898765	0.458109	1.37374	6.40889	2.12082	0.00396472	-0.612905	-1.52934	-3.9461		Cytochrome b5 type B	CYB5B	325
	26.8034	26.5674	26.1665	26.4232	26.0623	26.6573	26.0701	26.4482	26.3213	25.7142	26.3063	25.9857	25.6012	NaN	25.2506	25.7726				+	WM266-4_WM1205Lu	15	15	38.3	38.525	0.400704	0.318833	-0.180661	-1.1334	-0.910907	1.27507	0.0544884	-0.540414	-1.45439	-2.52147	1.07808	0.0582911	-0.40827	-1.32709	-2.07296	1.78733	0.00728052	-0.768022	-1.70293	-3.554		U4/U6 small nuclear ribonucleoprotein Prp4	PRPF4	326
	29.4453	29.6046	29.5454	29.5128	29.015	29.1121	29.0667	29.0451	31.2676	31.1874	31.2671	31.2391	31.1537	31.0341	30.9111	30.8184	+		+	+	WM115_WM793;WM266-4_WM1205Lu;WM1205Lu_WM793	27	27	58.7	323.31	4.68923	0	-0.467322	-1.38254	-11.9852	1.87121	0.0191157	-0.260953	-1.19827	-3.46092	8.08559	0	1.71324	3.27897	44.8659	6.6022	0	1.91961	3.78322	25.321		D-3-phosphoglycerate dehydrogenase	PHGDH	327
	28.0252	26.8398	26.7256	26.9301	NaN	NaN	NaN	NaN	27.7575	28.2418	28.4029	27.3973	29.0571	27.9749	28.0991	28.1401						4	4	34.9	9.2898	NaN	1	0	-1	NaN	0.496176	0.303581	0.367923	1.29049	1.08636	1.13269	0.051928	0.819705	1.76505	2.16395	NaN	1	0	-1	NaN		NADH dehydrogenase [ubiquinone] iron-sulfur protein 4, mitochondrial	NDUFS4	328
	27.2287	27.0878	27.378	27.128	27.0631	27.1807	27.0029	27.2442	26.5284	26.2575	25.7714	26.5026	26.6382	26.9167	26.7358	26.6738			+	+	WM115_WM793;WM266-4_WM1205Lu	17	16	57.7	59.806	0.436721	0.29146	-0.0828781	-1.05913	-0.978031	1.36691	0.045504	0.476171	1.39105	2.55906	2.62335	0.00233962	-0.940628	-1.91936	-5.02997	2.44006	0.00228202	-0.381578	-1.30277	-4.61607		Cytoplasmic dynein 1 light intermediate chain 2	DYNC1LI2	330
	28.3259	28.3222	28.3149	28.4013	28.1309	28.2337	28.0465	28.0324	28.7899	28.4081	28.5045	28.5017	28.1759	28.2242	28.2207	28.3965	+				WM1205Lu_WM793	32	32	58.4	187.04	2.41071	0.00429545	-0.230172	-1.17297	-4.55189	1.6711	0.0272481	-0.296731	-1.22836	-3.09229	1.31251	0.0343322	0.209992	1.15668	2.46638	1.11498	0.0359606	0.143433	1.10453	2.13441		26S proteasome non-ATPase regulatory subunit 3	PSMD3	331
	25.5757	NaN	26.6418	25.5658	25.6036	25.6972	25.7083	26.4379	NaN	25.6065	25.8742	25.6776	25.2675	NaN	25.9784	NaN						9	9	28.5	18.634	0.0616913	0.82419	-0.0660462	-1.04684	-0.175493	NaN	1	0	-1	NaN	0.222235	0.491448	-0.208386	-1.15539	-0.569513	NaN	1	0	-1	NaN		RNA binding protein fox-1 homolog 2;RNA binding protein fox-1 homolog 1	RBFOX2;RBFOX1	332
	27.6836	27.5926	27.196	27.2244	27.7348	27.8982	27.8335	27.5806	27.6079	27.3157	27.4553	27.399	27.341	27.5038	27.1968	26.9954				+	WM266-4_WM1205Lu	23	22	49.4	82.139	1.25141	0.0433163	0.337591	1.26364	2.36302	0.728667	0.174901	-0.185247	-1.13701	-1.49011	0.0511272	0.846069	0.0203047	1.01417	0.145686	2.10746	0.00406572	-0.502533	-1.4167	-3.91932		Bifunctional 3-phosphoadenosine 5-phosphosulfate synthase 1;Sulfate adenylyltransferase;Adenylyl-sulfate kinase	PAPSS1	333
	26.6454	26.6002	26.5428	26.4904	26.3321	26.9181	26.5332	NaN	27.1973	26.7929	26.8167	26.674	26.9472	26.962	26.937	27.3791						16	16	30.8	64.097	0.05818	0.834262	0.0247874	1.01733	0.166053	0.554241	0.266711	0.186084	1.13767	1.18971	1.35557	0.0313565	0.30053	1.2316	2.5397	1.212	0.0289661	0.461827	1.37728	2.40321		Centromere/kinetochore protein zw10 homolog	ZW10	334
	26.437	27.0039	26.3025	27.6019	26.3675	27.1156	26.5129	26.9147	27.3504	27.1934	27.4969	27.248	26.2687	26.5267	26.7474	27.0469						20	20	32.2	52.457	0.11763	0.699913	-0.108691	-1.07825	-0.31597	2.04065	0.0145517	-0.674773	-1.59635	-3.7869	0.791523	0.112377	0.485845	1.40041	1.59595	0.125456	0.617437	-0.0802374	-1.05719	-0.334888		U4/U6.U5 tri-snRNP-associated protein 1	SART1	336
	NaN	NaN	NaN	NaN	NaN	NaN	NaN	NaN	NaN	NaN	NaN	25.6315	26.3968	26.077	26.0599	26.3938						8	8	13.4	9.3936	NaN	1	0	-1	NaN	NaN	1	0	-1	NaN	NaN	1	0	-1	NaN	NaN	1	0	-1	NaN		Glycosylphosphatidylinositol anchor attachment 1 protein	GPAA1	337
	25.712	25.2665	NaN	NaN	25.9429	25.5959	26.5822	26.2499	NaN	NaN	24.5583	24.1569	NaN	24.5384	24.7454	NaN						11	11	41.2	35.915	NaN	1	0	-1	NaN	NaN	1	0	-1	NaN	NaN	1	0	-1	NaN	NaN	1	0	-1	NaN		Transforming growth factor beta-1-induced transcript 1 protein	TGFB1I1	338
	NaN	NaN	NaN	NaN	NaN	NaN	NaN	NaN	25.1271	25.377	25.4266	25.7018	26.5796	26.3982	26.5943	26.2004		+			WM266-4_WM115	18	18	29.3	40.481	NaN	1	0	-1	NaN	3.34376	0.00117391	1.035	2.04911	6.91309	NaN	1	0	-1	NaN	NaN	1	0	-1	NaN		Heat shock 70 kDa protein 12A	HSPA12A	339
	NaN	NaN	NaN	NaN	NaN	NaN	NaN	NaN	NaN	NaN	NaN	NaN	NaN	NaN	NaN	NaN						6	6	9.9	10.378	NaN	1	0	-1	NaN	NaN	1	0	-1	NaN	NaN	1	0	-1	NaN	NaN	1	0	-1	NaN		Metastasis suppressor protein 1	MTSS1	340
	NaN	NaN	NaN	NaN	NaN	NaN	NaN	NaN	NaN	NaN	NaN	NaN	NaN	NaN	NaN	NaN						3	3	3.5	2.9191	NaN	1	0	-1	NaN	NaN	1	0	-1	NaN	NaN	1	0	-1	NaN	NaN	1	0	-1	NaN		Inositol hexakisphosphate and diphosphoinositol-pentakisphosphate kinase 2	PPIP5K2	341
	NaN	NaN	NaN	NaN	NaN	NaN	NaN	NaN	NaN	NaN	NaN	NaN	NaN	NaN	NaN	NaN						2	2	2.5	1.5053	NaN	1	0	-1	NaN	NaN	1	0	-1	NaN	NaN	1	0	-1	NaN	NaN	1	0	-1	NaN		Mitogen-activated protein kinase kinase kinase 7	MAP3K7	342
	28.2803	28.2925	27.8803	28.4731	28.2594	28.4989	28.3183	28.1645	28.0902	27.9527	28.0614	28.0479	27.5004	27.7253	27.8873	27.9884				+	WM266-4_WM1205Lu	9	9	67.2	51.266	0.219648	0.519124	0.0787516	1.0561	0.548648	1.25888	0.056551	-0.262682	-1.19971	-2.37563	0.737393	0.127581	-0.193498	-1.14353	-1.50485	2.24059	0.00333953	-0.534932	-1.44887	-4.19042		Eukaryotic translation elongation factor 1 epsilon-1	EEF1E1	343
	29.8799	29.8628	29.8178	29.8949	29.487	29.6986	29.5493	29.6024	29.7677	29.7363	29.8649	29.6886	29.7173	29.6824	29.8196	29.9684	+				WM1205Lu_WM793	23	18	40	136.15	2.95712	0.00161053	-0.279556	-1.21382	-5.84729	0.169923	0.652795	0.0325484	1.02282	0.438746	1.29525	0.0353457	-0.0994835	-1.07139	-2.43712	1.45879	0.017906	0.212621	1.15879	2.71724		Heterogeneous nuclear ribonucleoprotein R	HNRNPR	344
	26.6176	27.0316	27.0729	26.4745	26.6284	26.3287	26.7535	26.4134	26.3112	26.5112	26.9574	26.2115	26.5995	NaN	NaN	NaN						15	15	29.1	37.384	0.737284	0.137283	-0.268137	-1.20425	-1.50467	NaN	1	0	-1	NaN	0.647991	0.158546	-0.301319	-1.23227	-1.35267	NaN	1	0	-1	NaN		U4/U6 small nuclear ribonucleoprotein Prp3	PRPF3	345
	28.6125	28.9451	28.8657	28.5089	29.4713	29.5373	29.4179	29.4179	28.6312	28.629	28.5364	28.7912	28.2514	28.0474	28.4599	28.1049	+			+	WM266-4_WM1205Lu;WM1205Lu_WM793	17	17	67.1	90.905	3.30998	0.00057732	0.728028	1.65637	6.81432	2.17815	0.0110656	-0.431036	-1.3482	-4.06204	0.314161	0.379463	-0.0861287	-1.06152	-0.743776	4.88178	0	-1.24519	-2.3705	-12.9365		Thioredoxin-like protein 1	TXNL1	346
	29.6257	29.8061	29.5223	29.8783	29.6395	29.5953	29.6232	29.4416	29.5035	29.3562	29.2631	29.2895	29.0997	29.2207	29.1588	29.6874			+		WM115_WM793	13	13	71.4	227.41	0.691359	0.156506	-0.133203	-1.09673	-1.42681	0.163861	0.662251	-0.0614452	-1.04351	-0.424925	1.96105	0.00850463	-0.355026	-1.27901	-3.63205	1.03389	0.0448253	-0.283268	-1.21695	-1.99948		Tumor protein D54	TPD52L2	347
	NaN	NaN	NaN	NaN	NaN	NaN	NaN	NaN	NaN	NaN	NaN	NaN	NaN	NaN	NaN	NaN						5	5	24.8	14.144	NaN	1	0	-1	NaN	NaN	1	0	-1	NaN	NaN	1	0	-1	NaN	NaN	1	0	-1	NaN		ER membrane protein complex subunit 8	EMC8	348
	NaN	NaN	NaN	NaN	NaN	NaN	NaN	NaN	26.2436	26.8691	26.1653	26.4973	NaN	26.5421	NaN	NaN						6	6	22.6	10.323	NaN	1	0	-1	NaN	NaN	1	0	-1	NaN	NaN	1	0	-1	NaN	NaN	1	0	-1	NaN		ERI1 exoribonuclease 3	ERI3	349
	NaN	NaN	NaN	NaN	NaN	NaN	NaN	NaN	NaN	NaN	NaN	NaN	NaN	NaN	NaN	NaN						7	7	22.5	4.4305	NaN	1	0	-1	NaN	NaN	1	0	-1	NaN	NaN	1	0	-1	NaN	NaN	1	0	-1	NaN		Acidic fibroblast growth factor intracellular-binding protein	FIBP	350
	24.3356	24.2196	NaN	24.6375	NaN	NaN	NaN	NaN	NaN	24.305	NaN	24.767	25.5163	25.1507	25.8879	NaN						29	25	25.2	45.297	NaN	1	0	-1	NaN	NaN	1	0	-1	NaN	NaN	1	0	-1	NaN	NaN	1	0	-1	NaN		Eukaryotic translation initiation factor 4 gamma 3	EIF4G3	351
	26.9839	27.2572	26.8919	26.9945	26.851	26.5451	26.7307	26.9828	26.6826	26.709	27.0345	27.2175	26.5114	26.6579	26.8216	NaN						7	7	48	19.141	1.08867	0.0617575	-0.254478	-1.1929	-2.09058	0.682758	0.195223	-0.24727	-1.18696	-1.44676	0.341388	0.351404	-0.120981	-1.08747	-0.797359	0.364692	0.271502	-0.113773	-1.08205	-0.854558		Peptidyl-prolyl cis-trans isomerase H	PPIH	352
	NaN	NaN	NaN	NaN	NaN	NaN	NaN	NaN	NaN	NaN	NaN	NaN	NaN	NaN	NaN	NaN						3	3	2.8	1.9433	NaN	1	0	-1	NaN	NaN	1	0	-1	NaN	NaN	1	0	-1	NaN	NaN	1	0	-1	NaN		Maltase-glucoamylase, intestinal;Maltase;Glucoamylase	MGAM	353
	NaN	24.8384	NaN	NaN	24.9628	24.675	25.1352	NaN	NaN	26.2311	NaN	26.0829	25.8971	25.8207	25.717	26.2042				+	WM266-4_WM1205Lu	7	7	22.9	35.727	NaN	1	0	-1	NaN	NaN	1	0	-1	NaN	NaN	1	0	-1	NaN	2.69749	0.00135072	0.985422	1.97989	5.88892		Serine protease HTRA2, mitochondrial	HTRA2	354
	26.8027	27.2484	26.5501	27.0753	27.5929	27.4676	27.4675	27.4862	28.4131	28.1785	27.9114	28.2571	28.5473	28.5711	28.3938	28.2306	+		+	+	WM115_WM793;WM266-4_WM1205Lu;WM1205Lu_WM793	13	13	50.7	70.719	2.01524	0.00875581	0.584437	1.49945	3.73713	0.957359	0.107882	0.245705	1.18567	1.87236	3.31772	0.000826816	1.27087	2.41306	6.83686	4.48411	0.000571429	0.932134	1.9081	11.0435		Aflatoxin B1 aldehyde reductase member 2	AKR7A2	355
	28.0265	27.9626	28.4986	28.1512	27.7077	27.6162	27.5675	27.609	27.8265	27.7575	27.8779	27.7459	27.9813	27.8797	27.9659	28.1899	+			+	WM266-4_WM1205Lu;WM1205Lu_WM793	45	40	56.9	223.44	2.31256	0.00459545	-0.53462	-1.44856	-4.34119	1.49522	0.037153	0.202214	1.15046	2.78058	1.56142	0.0189596	-0.357719	-1.2814	-2.8967	2.71889	0.00120468	0.379115	1.30054	5.25512		Band 4.1-like protein 2	EPB41L2	356
	26.086	26.2908	26.7554	26.0797	27.3935	27.6386	27.4887	28.0539	26.3282	25.7574	25.7314	25.7003	25.9627	26.0608	26.0745	26.2533	+			+	WM266-4_WM1205Lu;WM1205Lu_WM793	7	7	20.8	41.63	3.09967	0.000797688	1.34067	2.53268	6.22425	0.610865	0.231427	0.20852	1.1555	1.28863	0.998356	0.0695246	-0.423674	-1.34134	-1.94045	4.20181	0.000451613	-1.55582	-2.94	-9.85811		Trans-Golgi network integral membrane protein 2	TGOLN2	357
	NaN	NaN	NaN	NaN	NaN	NaN	NaN	NaN	NaN	NaN	NaN	NaN	NaN	NaN	NaN	NaN						2	2	10.6	20.466	NaN	1	0	-1	NaN	NaN	1	0	-1	NaN	NaN	1	0	-1	NaN	NaN	1	0	-1	NaN		Beta-1,4-glucuronyltransferase 1	B4GAT1	358
	26.2134	26.0954	NaN	26.3723	NaN	25.5334	NaN	NaN	25.8652	NaN	25.6481	NaN	NaN	25.6854	26.1643	26.126						9	9	36.6	13.424	NaN	1	0	-1	NaN	NaN	1	0	-1	NaN	NaN	1	0	-1	NaN	NaN	1	0	-1	NaN		WAS/WASL-interacting protein family member 1	WIPF1	359
	NaN	24.1771	NaN	NaN	NaN	NaN	NaN	NaN	NaN	NaN	NaN	NaN	NaN	25.9041	25.6121	NaN						4	4	13.5	9.8852	NaN	1	0	-1	NaN	NaN	1	0	-1	NaN	NaN	1	0	-1	NaN	NaN	1	0	-1	NaN		Epsilon-sarcoglycan	SGCE	360
	NaN	NaN	NaN	NaN	NaN	NaN	NaN	NaN	NaN	NaN	NaN	NaN	NaN	NaN	NaN	NaN						2	2	9.3	2.0169	NaN	1	0	-1	NaN	NaN	1	0	-1	NaN	NaN	1	0	-1	NaN	NaN	1	0	-1	NaN		Carbonic anhydrase 12	CA12	361
	NaN	NaN	NaN	NaN	NaN	NaN	NaN	NaN	NaN	NaN	NaN	NaN	NaN	NaN	NaN	NaN						3	3	6.6	8.3863	NaN	1	0	-1	NaN	NaN	1	0	-1	NaN	NaN	1	0	-1	NaN	NaN	1	0	-1	NaN		A-kinase anchor protein 10, mitochondrial	AKAP10	362
	27.4225	27.3546	27.8587	27.354	27.4079	27.5951	27.4241	28.0105	27.8452	27.3827	27.6705	27.1779	27.259	27.1006	27.247	27.3828						10	10	50.5	147.57	0.245424	0.484064	0.111963	1.0807	0.603461	0.857546	0.133267	-0.271734	-1.20726	-1.70633	0.0391092	0.880285	0.0216308	1.01511	0.11278	1.26591	0.0255312	-0.362066	-1.28527	-2.38749		Density-regulated protein	DENR	363
	26.4513	26.6583	25.9174	26.5253	26.814	26.894	26.866	26.7116	26.8244	27.3773	26.9046	26.8179	26.4554	26.1375	26.2498	25.7619				+	WM266-4_WM1205Lu	22	22	34.1	51.157	1.38306	0.0324576	0.4333	1.35032	2.58672	2.24634	0.0106176	-0.829928	-1.7776	-4.20234	1.51658	0.0215523	0.592976	1.50835	2.8179	2.35928	0.00252055	-0.670252	-1.59135	-4.44072		Exportin-T	XPOT	364
	25.2688	25.164	NaN	25.2927	NaN	NaN	NaN	NaN	NaN	24.8109	24.7248	NaN	25.7424	25.6879	25.7757	25.7887						5	5	20.3	11.535	NaN	1	0	-1	NaN	NaN	1	0	-1	NaN	NaN	1	0	-1	NaN	NaN	1	0	-1	NaN		Protein sprouty homolog 2	SPRY2	365
	26.4151	27.1268	NaN	NaN	26.6491	26.2991	26.2857	NaN	26.9191	26.804	26.832	27.1144	27.7085	27.8439	28.2619	27.3966		+		+	WM266-4_WM115;WM266-4_WM1205Lu	8	8	69	39.187	NaN	1	0	-1	NaN	2.43114	0.00754177	0.885373	1.84724	4.5965	NaN	1	0	-1	NaN	2.71246	0.00120292	1.39141	2.62335	5.9346		2-deoxynucleoside 5-phosphate N-hydrolase 1	DNPH1	366
	27.3784	27.5508	26.9842	27.4222	26.8938	26.6877	26.7995	26.8435	27.8035	27.4997	27.6488	27.5787	27.563	27.3989	27.6582	27.5664	+			+	WM266-4_WM1205Lu;WM1205Lu_WM793	18	18	45.4	95.256	2.17992	0.00612338	-0.527827	-1.44176	-4.06565	0.460933	0.332813	-0.0860438	-1.06146	-1.02249	1.13138	0.0521019	0.298735	1.23007	2.16177	4.39232	0.00052093	0.740519	1.67078	10.6445		Mitochondrial import inner membrane translocase subunit TIM44	TIMM44	367
	NaN	NaN	NaN	NaN	NaN	NaN	NaN	NaN	NaN	NaN	NaN	NaN	NaN	26.5514	26.8479	NaN						3	3	18.3	22.704	NaN	1	0	-1	NaN	NaN	1	0	-1	NaN	NaN	1	0	-1	NaN	NaN	1	0	-1	NaN		Trafficking protein particle complex subunit 3	TRAPPC3	368
	NaN	NaN	NaN	NaN	NaN	26.5086	NaN	NaN	27.6173	27.8779	27.7197	27.5277	27.2543	27.3236	27.6621	27.9807						6	6	16.7	19.5	NaN	1	0	-1	NaN	0.297664	0.486032	-0.130486	-1.09466	-0.710796	NaN	1	0	-1	NaN	NaN	1	0	-1	NaN		Charged multivesicular body protein 2a	CHMP2A	369
	24.8521	25.3752	NaN	NaN	26.0712	25.7724	25.8987	25.8286	26.5388	26.4838	26.5856	26.518	26.1272	26.424	26.5367	25.6975						13	12	41.8	33.217	NaN	1	0	-1	NaN	0.900182	0.120868	-0.335165	-1.26152	-1.77734	NaN	1	0	-1	NaN	0.753132	0.0923175	0.303644	1.23426	1.53141		Cytoplasmic protein NCK2	NCK2	370
	25.3034	25.7898	25.6048	25.396	25.3605	NaN	24.942	25.5934	25.6175	25.2489	NaN	25.4866	25.3221	NaN	25.1208	25.2359						16	16	43.4	53.369	0.491294	0.253735	-0.224858	-1.16866	-1.09703	0.851508	0.134942	-0.224756	-1.16858	-1.83283	0.177689	0.562766	-0.0724961	-1.05153	-0.460908	0.133842	0.596786	-0.0723947	-1.05146	-0.36328		Pleiotropic regulator 1	PLRG1	371
	25.99	26.351	26.3507	NaN	26.3878	26.6387	26.397	26.8393	26.183	NaN	25.3497	NaN	NaN	NaN	NaN	25.0328						6	6	43.1	21.769	1.02409	0.0714976	0.335117	1.26148	2.05857	NaN	1	0	-1	NaN	NaN	1	0	-1	NaN	NaN	1	0	-1	NaN		Regulator of G-protein signaling 10	RGS10	373
	27.8503	27.9348	28.2207	27.8012	27.5755	28.165	28.0407	27.8304	27.3866	27.1516	27.3453	27.0353	NaN	26.9234	27.0619	26.9879			+	+	WM115_WM793;WM266-4_WM1205Lu	6	6	14.4	40.582	0.113524	0.708098	-0.0488377	-1.03443	-0.305958	1.16162	0.0701911	-0.2386	-1.17985	-2.30978	2.9299	0.00121921	-0.722065	-1.64954	-5.7773	2.67762	0.00146398	-0.911828	-1.88143	-5.82871		BUB3-interacting and GLEBS motif-containing protein ZNF207	ZNF207	374
	26.4629	26.2837	25.8349	26.2346	NaN	26.3146	NaN	NaN	26.4647	26.1991	26.459	26.8295	26.5949	26.0087	26.754	26.7227						7	7	30.2	32.454	NaN	1	0	-1	NaN	0.0518364	0.878948	0.0320115	1.02244	0.147604	0.754	0.122758	0.284057	1.21761	1.53287	NaN	1	0	-1	NaN		NADH dehydrogenase [ubiquinone] 1 beta subcomplex subunit 5, mitochondrial	NDUFB5	375
	27.1687	26.7656	NaN	NaN	NaN	NaN	NaN	NaN	27.5376	26.6521	27.2365	27.1454	NaN	27.0506	27.556	27.8186						4	4	36.7	6.5649	NaN	1	0	-1	NaN	0.521956	0.286762	0.332179	1.25891	1.15406	NaN	1	0	-1	NaN	NaN	1	0	-1	NaN		NADH dehydrogenase [ubiquinone] 1 beta subcomplex subunit 3	NDUFB3	376
	26.1424	26.0333	NaN	26.1199	25.8229	25.5487	25.7716	25.3068	26.5988	26.2072	26.4882	26.6022	26.5742	26.3976	26.5816	26.7301				+	WM266-4_WM1205Lu	5	5	42.4	16.974	1.72231	0.0154209	-0.486073	-1.40063	-3.41437	0.364197	0.415684	0.0968342	1.06942	0.841506	1.6749	0.0153506	0.375503	1.29729	3.31433	3.3856	0.000650549	0.95841	1.94317	7.03703		NADH dehydrogenase [ubiquinone] 1 alpha subcomplex subunit 2	NDUFA2	377
	26.9327	26.645	26.8289	26.5625	26.7953	26.9196	26.8899	26.8657	27.5938	27.5068	27.429	27.5292	27.5892	27.8687	27.6066	27.5214			+	+	WM115_WM793;WM266-4_WM1205Lu	13	13	59.5	48.397	0.685218	0.159353	0.125353	1.09077	1.41635	0.780258	0.155751	0.131778	1.09564	1.57704	3.83413	0	0.772438	1.70815	8.48562	4.14631	0.000681818	0.778862	1.71578	9.63911		ATPase ASNA1	ASNA1	378
	27.9711	28.0358	28.1558	28.0304	28.0568	28.1041	28.0734	28.4799	28.3843	27.7015	28.0229	27.9664	27.8605	27.8029	27.7159	27.58				+	WM266-4_WM1205Lu	13	13	51.2	142.06	0.563036	0.213	0.130271	1.0945	1.20518	0.926311	0.114975	-0.278965	-1.21332	-1.82078	0.0724941	0.784993	-0.0295124	-1.02067	-0.202438	2.00687	0.00467355	-0.438748	-1.35543	-3.72079		Mitotic checkpoint protein BUB3	BUB3	379
	NaN	NaN	NaN	NaN	NaN	NaN	NaN	NaN	NaN	NaN	NaN	NaN	NaN	NaN	NaN	NaN						3	3	18.2	9.1169	NaN	1	0	-1	NaN	NaN	1	0	-1	NaN	NaN	1	0	-1	NaN	NaN	1	0	-1	NaN		Peptidase inhibitor 15	PI15	380
	32.0497	32.1054	32.0326	32.0758	32.6152	32.7234	32.6279	32.5094	31.5204	31.3487	31.5059	31.4655	31.4811	31.4669	31.5049	31.7302	+		+	+	WM115_WM793;WM266-4_WM1205Lu;WM1205Lu_WM793	71	48	78.3	323.31	4.66601	0	0.553071	1.46721	11.8749	0.543086	0.273449	0.085619	1.06114	1.17002	5.15555	0	-0.605746	-1.52177	-14.4122	5.10775	0	-1.0732	-2.10409	-14.1436		Alpha-actinin-4	ACTN4	381
	25.583	NaN	NaN	NaN	NaN	24.6153	NaN	NaN	NaN	26.3456	26.6315	26.3158	26.8728	26.6036	26.6301	26.1666						7	7	36.1	15.859	NaN	1	0	-1	NaN	0.293291	0.489837	0.137302	1.09985	0.710785	NaN	1	0	-1	NaN	NaN	1	0	-1	NaN		Maleylacetoacetate isomerase	GSTZ1	382
	25.4837	NaN	NaN	NaN	NaN	NaN	NaN	NaN	NaN	NaN	25.2825	NaN	NaN	NaN	25.2881	NaN						4	4	20.3	13.464	NaN	1	0	-1	NaN	NaN	1	0	-1	NaN	NaN	1	0	-1	NaN	NaN	1	0	-1	NaN		Probable 18S rRNA (guanine-N(7))-methyltransferase	WBSCR22	383
	25.2081	25.011	NaN	NaN	25.3401	NaN	25.1805	NaN	NaN	25.2692	NaN	NaN	NaN	24.815	25.214	NaN						14	14	27.8	63.591	NaN	1	0	-1	NaN	NaN	1	0	-1	NaN	NaN	1	0	-1	NaN	NaN	1	0	-1	NaN		HIV Tat-specific factor 1	HTATSF1	384
	NaN	NaN	NaN	NaN	NaN	NaN	NaN	NaN	NaN	NaN	NaN	NaN	NaN	NaN	NaN	NaN						4	3	24.8	1.6432	NaN	1	0	-1	NaN	NaN	1	0	-1	NaN	NaN	1	0	-1	NaN	NaN	1	0	-1	NaN		ER lumen protein-retaining receptor 3	KDELR3	385
	NaN	25.3067	NaN	NaN	26.568	26.6392	26.4846	26.1038	25.9717	26.1828	26.2536	26.0915	26.1373	26.1352	26.4867	26.4431						12	12	39.8	33.608	NaN	1	0	-1	NaN	0.766161	0.160608	0.175648	1.12947	1.55335	NaN	1	0	-1	NaN	0.433331	0.220364	-0.148362	-1.10831	-0.971766		Cytohesin-3	CYTH3	386
	26.4599	26.5833	26.3896	26.5634	26.7577	26.5537	26.6148	26.6717	26.8269	26.9102	26.9442	27.0461	26.8427	27.0444	26.7332	26.5949			+		WM115_WM793	23	23	35.3	60.335	1.27061	0.0408022	0.150438	1.10991	2.39543	0.570282	0.256137	-0.128074	-1.09283	-1.2179	3.28503	0.000797844	0.432812	1.34986	6.7421	0.722213	0.0997937	0.154301	1.11288	1.47918		AP-1 complex subunit gamma-1	AP1G1	387
	26.5065	25.9719	25.3429	25.6647	NaN	NaN	NaN	NaN	NaN	NaN	25.2135	25.7615	NaN	NaN	NaN	NaN						7	7	43.5	27.287	NaN	1	0	-1	NaN	NaN	1	0	-1	NaN	NaN	1	0	-1	NaN	NaN	1	0	-1	NaN		Syntaxin-6	STX6	388
	NaN	NaN	NaN	NaN	NaN	NaN	NaN	NaN	NaN	NaN	NaN	NaN	NaN	NaN	NaN	NaN						2	2	10.3	5.2414	NaN	1	0	-1	NaN	NaN	1	0	-1	NaN	NaN	1	0	-1	NaN	NaN	1	0	-1	NaN		Synaptogyrin-1	SYNGR1	389
	26.3117	26.2293	26.2798	26.2854	25.6605	26.0401	26.2579	26.5315	26.0652	25.7221	NaN	26.2399	NaN	NaN	NaN	25.7272						7	7	27.2	17.352	0.360264	0.355383	-0.154049	-1.11269	-0.83394	NaN	1	0	-1	NaN	1.0334	0.0642138	-0.267486	-1.20371	-2.07544	NaN	1	0	-1	NaN		Small glutamine-rich tetratricopeptide repeat-containing protein alpha	SGTA	390
	27.4469	27.5853	27.5616	27.7038	27.0912	27.2335	27.3365	26.931	26.1691	26.2497	26.7117	26.1134	NaN	26.1655	26.4967	26.6147	+		+	+	WM115_WM793;WM266-4_WM1205Lu;WM1205Lu_WM793	9	8	72.7	42.002	2.22275	0.00588742	-0.426323	-1.3438	-4.15352	0.232541	0.562936	0.114672	1.08273	0.58266	3.87689	0	-1.2634	-2.40061	-8.63606	2.27673	0.0031032	-0.722403	-1.64993	-4.71039		Alpha-endosulfine	ENSA	391
	NaN	NaN	NaN	NaN	NaN	NaN	NaN	NaN	NaN	26.3126	26.2886	NaN	NaN	NaN	NaN	26.1638						10	10	37.2	8.212	NaN	1	0	-1	NaN	NaN	1	0	-1	NaN	NaN	1	0	-1	NaN	NaN	1	0	-1	NaN		Mitochondrial carnitine/acylcarnitine carrier protein	SLC25A20	392
	29.2115	29.3655	29.0041	29.1831	29.0792	29.0125	29.0422	28.9241	30.0965	29.8951	30.136	30.1575	29.6563	29.564	29.4087	29.0718		+	+	+	WM115_WM793;WM266-4_WM115;WM266-4_WM1205Lu	30	30	53.6	237.38	1.13992	0.0543234	-0.176539	-1.13017	-2.17603	2.41341	0.00793458	-0.646059	-1.56489	-4.55777	4.03937	0	0.88022	1.84066	9.22929	1.67407	0.00990018	0.4107	1.32933	3.09764		Asparagine--tRNA ligase, cytoplasmic	NARS	393
	26.9869	27.6742	27.5606	27.1836	NaN	23.8609	23.6488	22.346	26.2186	26.6105	26.3892	26.5325	26.7277	26.6488	26.4892	26.2255	+		+	+	WM115_WM793;WM266-4_WM1205Lu;WM1205Lu_WM793	38	36	43	113.13	3.60626	0.000442623	-4.06607	-16.7498	-9.25428	0.246649	0.544779	0.0850868	1.06075	0.606033	2.61698	0.00231579	-0.913574	-1.88371	-5.01518	3.24463	0.000606557	3.23758	9.43212	7.75731		Unconventional myosin-Ib	MYO1B	394
	28.9116	29.3159	28.9348	28.8907	29.0591	28.9366	28.8779	28.6326	28.9899	29.1665	29.0732	29.0199	28.629	28.8282	28.9585	29.0174						12	12	61.2	62.694	0.454572	0.278374	-0.136733	-1.09941	-1.01086	1.1321	0.0745589	-0.204106	-1.15197	-2.16298	0.176199	0.564821	0.0491209	1.03463	0.452952	0.0515725	0.817849	-0.0182524	-1.01273	-0.146891		Cleavage and polyadenylation specificity factor subunit 5	NUDT21	395
	27.6983	27.7838	27.6037	27.6423	27.1842	26.7235	27.0413	27.0181	27.8458	27.626	27.7211	27.9981	28.2002	28.1687	28.2112	27.6986	+			+	WM266-4_WM1205Lu;WM1205Lu_WM793	14	14	51.1	50.983	3.24211	0.000547231	-0.690224	-1.61353	-6.61927	0.937116	0.112057	0.271924	1.20742	1.83874	0.61343	0.171595	0.115746	1.08354	1.29307	3.32365	0.00062845	1.07789	2.11095	6.85416		LanC-like protein 1	LANCL1	396
	NaN	25.5858	NaN	NaN	26.484	26.6859	26.4618	26.1831	25.3372	26.1592	26.1637	25.4503	26.5328	26.3581	26.5593	26.5888						21	21	42.8	80.613	NaN	1	0	-1	NaN	1.73073	0.0245166	0.732143	1.66111	3.20045	NaN	1	0	-1	NaN	0.190458	0.486232	0.0560513	1.03962	0.484852		Striatin	STRN	397
	26.4723	26.513	26.3387	26.3319	26.3877	26.4884	26.0685	26.6687	27.1024	26.9428	27.2365	27.0789	26.838	26.7275	26.9866	25.7694			+		WM115_WM793	14	14	43.2	100.46	0.027205	0.921371	-0.0106463	-1.00741	-0.0794218	0.918476	0.117163	-0.509772	-1.42382	-1.80776	3.95423	0	0.676167	1.59789	8.91411	0.236452	0.41242	0.177042	1.13056	0.584534		U3 small nucleolar RNA-interacting protein 2	RRP9	398
	NaN	NaN	NaN	NaN	NaN	NaN	NaN	NaN	NaN	NaN	NaN	NaN	NaN	NaN	NaN	NaN						3	3	28.9	3.8676	NaN	1	0	-1	NaN	NaN	1	0	-1	NaN	NaN	1	0	-1	NaN	NaN	1	0	-1	NaN		Protein SCO2 homolog, mitochondrial	SCO2	399
	26.1734	26.0588	26.0477	25.6136	25.463	25.735	25.8463	25.9529	25.7762	25.9364	25.1884	25.6384	25.8689	25.4972	25.8898	25.8078						9	9	20.1	19.508	0.665366	0.167426	-0.224082	-1.16803	-1.38245	0.296854	0.486602	0.131104	1.09513	0.709166	0.836448	0.100983	-0.338527	-1.26446	-1.67113	0.0415653	0.848199	0.0166597	1.01161	0.119566		A-kinase anchor protein 8	AKAP8	400
	27.8197	27.9702	27.9158	27.6989	27.7796	28.1091	27.7547	27.777	27.9068	28.2445	28.0176	28.2618	28.4019	28.2688	28.131	28.1172				+	WM266-4_WM1205Lu	14	14	47.8	44.98	0.0129163	0.960162	0.00396919	1.00276	0.0382923	0.510695	0.294275	0.122069	1.08829	1.11241	1.29249	0.0356258	0.256521	1.19459	2.43244	1.8753	0.0059534	0.37462	1.2965	3.46863		Isocitrate dehydrogenase [NAD] subunit beta, mitochondrial	IDH3B	401
	26.7846	26.6424	26.2212	26.5349	25.916	NaN	25.7059	25.598	26.2893	26.4657	26.2176	26.3408	26.6221	26.5732	26.854	26.3122	+			+	WM266-4_WM1205Lu;WM1205Lu_WM793	21	21	22.1	49.406	2.38032	0.00438235	-0.805773	-1.74808	-4.98282	1.11454	0.0768622	0.262047	1.19918	2.13368	0.832729	0.10181	-0.217427	-1.16266	-1.66491	2.58704	0.00171823	0.850393	1.80299	5.56034		Nardilysin	NRD1	402
	31.0731	30.845	30.9158	31.09	31.7159	31.6893	31.6754	31.5607	30.8536	30.3698	30.8021	30.9363	29.9012	30.2334	30.0112	30.4029	+			+	WM266-4_WM1205Lu;WM1205Lu_WM793	30	30	74.9	323.31	4.19772	0	0.679326	1.60139	9.84185	1.92575	0.0178505	-0.603248	-1.51913	-3.56437	0.864178	0.0949191	-0.240537	-1.18143	-1.71739	4.88826	0	-1.52311	-2.8741	-12.9698		Calumenin	CALU	403
	27.498	27.4563	27.1699	27.4897	26.7853	26.3334	26.766	27.4715	28.2347	27.9727	28.4572	28.4566	28.8045	28.4128	28.3841	28.1703			+	+	WM115_WM793;WM266-4_WM1205Lu	18	9	39.1	63.078	1.19997	0.047788	-0.564418	-1.47879	-2.27653	0.409824	0.374525	0.162616	1.11932	0.928023	3.12594	0.000990566	0.87682	1.83632	6.2957	2.9948	0.000633043	1.60385	3.03954	5.94521		Putative adenosylhomocysteinase 2	AHCYL1	404
	NaN	NaN	NaN	NaN	NaN	NaN	NaN	NaN	NaN	NaN	NaN	NaN	NaN	NaN	NaN	NaN						4	4	15.6	1.988	NaN	1	0	-1	NaN	NaN	1	0	-1	NaN	NaN	1	0	-1	NaN	NaN	1	0	-1	NaN		Origin recognition complex subunit 5	ORC5	405
	26.4593	26.6348	NaN	26.2096	25.6515	25.6461	25.8923	NaN	26.9565	26.9709	27.2577	27.1312	27.3243	27.3395	27.3163	27.3296	+		+	+	WM115_WM793;WM266-4_WM1205Lu;WM1205Lu_WM793	7	7	58.5	21.541	2.05412	0.00837444	-0.704621	-1.62972	-4.77181	1.87333	0.0187857	0.248347	1.18785	3.46492	2.32251	0.00376803	0.644517	1.56322	4.82947	5.57985	0	1.59748	3.02615	23.4393		NADH dehydrogenase [ubiquinone] iron-sulfur protein 5	NDUFS5	406
	NaN	NaN	NaN	NaN	NaN	NaN	NaN	NaN	NaN	NaN	NaN	NaN	NaN	NaN	NaN	NaN						3	3	28.7	7.0809	NaN	1	0	-1	NaN	NaN	1	0	-1	NaN	NaN	1	0	-1	NaN	NaN	1	0	-1	NaN		Retinal rod rhodopsin-sensitive cGMP 3,5-cyclic phosphodiesterase subunit delta	PDE6D	407
	NaN	NaN	NaN	NaN	NaN	NaN	NaN	NaN	NaN	NaN	NaN	NaN	NaN	NaN	NaN	NaN						3	3	4	1.9416	NaN	1	0	-1	NaN	NaN	1	0	-1	NaN	NaN	1	0	-1	NaN	NaN	1	0	-1	NaN		Peroxisome biogenesis factor 1	PEX1	409
	26.2066	26.6033	26.0844	26.1174	26.6278	26.673	26.4449	26.8377	24.9954	26.3741	26.194	26.1645	26.3131	26.4838	26.4244	26.041						21	21	53.1	77.438	1.46199	0.0267342	0.392935	1.31306	2.72278	0.537731	0.277965	0.383583	1.30458	1.16054	0.42209	0.28112	-0.320955	-1.24916	-0.950914	1.39036	0.020194	-0.330308	-1.25728	-2.59922		Double-strand-break repair protein rad21 homolog	RAD21	410
	24.2765	NaN	24.8524	24.6649	NaN	NaN	NaN	NaN	NaN	NaN	NaN	NaN	NaN	NaN	NaN	NaN						6	6	8.1	14.929	NaN	1	0	-1	NaN	NaN	1	0	-1	NaN	NaN	1	0	-1	NaN	NaN	1	0	-1	NaN		Putative pre-mRNA-splicing factor ATP-dependent RNA helicase DHX16	DHX16	411
	NaN	NaN	NaN	NaN	NaN	NaN	NaN	NaN	NaN	NaN	NaN	NaN	NaN	NaN	NaN	NaN						2	2	2.8	5.1521	NaN	1	0	-1	NaN	NaN	1	0	-1	NaN	NaN	1	0	-1	NaN	NaN	1	0	-1	NaN		Protocadherin-7	PCDH7	413
	27.1082	27.0148	26.7064	26.9891	26.7797	26.0772	26.7961	NaN	27.7498	28.0911	27.7856	27.7246	27.4989	27.6291	27.5991	27.2877			+	+	WM115_WM793;WM266-4_WM1205Lu	12	11	47.2	53.638	0.884995	0.0968168	-0.4036	-1.3228	-1.80853	1.56472	0.0317965	-0.334053	-1.26055	-2.90252	3.46	0.000553846	0.883145	1.84439	7.26187	2.13922	0.00375893	0.952693	1.93548	4.3648		Phosphoribosyl pyrophosphate synthase-associated protein 2	PRPSAP2	414
	27.7276	27.7916	27.9507	27.751	27.3414	26.8501	26.9477	27.1033	27.343	27.3076	27.4885	27.2416	26.658	27.0815	27.0988	26.6733	+		+		WM115_WM793;WM1205Lu_WM793	48	33	48.6	139.22	3.12467	0.000818991	-0.74461	-1.67552	-6.29222	1.8951	0.0186422	-0.467263	-1.38248	-3.50607	3.14575	0.000889976	-0.460062	-1.3756	-6.34999	0.516097	0.173936	-0.182715	-1.13502	-1.12206		SWI/SNF-related matrix-associated actin-dependent regulator of chromatin subfamily A member 5	SMARCA5	415
	26.5594	26.6499	26.3282	26.6074	27.1637	27.2524	27.2327	27.3994	27.1436	27.1626	27.3895	27.1702	26.8257	26.8606	26.7851	26.7659	+	+	+	+	WM115_WM793;WM266-4_WM115;WM266-4_WM1205Lu;WM1205Lu_WM793	34	34	34.7	160.74	3.78642	0.000245283	0.725833	1.65386	8.32042	3.23474	0.00248077	-0.407155	-1.32607	-6.59837	3.49634	0.000590164	0.680247	1.60241	7.37381	3.8086	0.000527859	-0.452741	-1.36864	-8.39686		C-Jun-amino-terminal kinase-interacting protein 4	SPAG9	416
	24.8427	24.6593	NaN	NaN	NaN	NaN	NaN	NaN	NaN	25.2057	NaN	24.6086	NaN	NaN	NaN	NaN						10	10	8	22.273	NaN	1	0	-1	NaN	NaN	1	0	-1	NaN	NaN	1	0	-1	NaN	NaN	1	0	-1	NaN		Nucleolar pre-ribosomal-associated protein 1	URB1	418
	NaN	25.3941	NaN	24.7229	25.0449	NaN	NaN	NaN	NaN	26.1012	25.7005	25.6384	25.5057	25.0449	24.9089	23.3196						10	10	10.6	23.113	NaN	1	0	-1	NaN	0.9595	0.107845	-1.11855	-2.17129	-1.94211	NaN	1	0	-1	NaN	NaN	1	0	-1	NaN		Intron-binding protein aquarius	AQR	419
	26.7354	26.6125	26.3796	26.4429	26.9508	27.0349	26.8223	26.6686	27.9987	27.893	27.9692	28.0445	27.752	27.7068	27.7708	27.5567		+	+	+	WM115_WM793;WM266-4_WM115;WM266-4_WM1205Lu	41	41	50	227.99	1.54731	0.0232254	0.326525	1.25399	2.87183	2.53205	0.00633079	-0.279748	-1.21398	-4.82092	5.49881	0	1.43373	2.70144	16.4894	3.93759	0.000590164	0.827457	1.77456	8.85365		Dynamin-like 120 kDa protein, mitochondrial;Dynamin-like 120 kDa protein, form S1	OPA1	420
	NaN	NaN	NaN	NaN	NaN	NaN	NaN	NaN	NaN	NaN	NaN	NaN	NaN	NaN	NaN	NaN						2	2	1.3	1.6508	NaN	1	0	-1	NaN	NaN	1	0	-1	NaN	NaN	1	0	-1	NaN	NaN	1	0	-1	NaN		Zinc finger E-box-binding homeobox 1;Zinc finger E-box-binding homeobox 2	ZEB1;ZEB2	421
	NaN	NaN	NaN	NaN	NaN	NaN	NaN	NaN	NaN	NaN	NaN	NaN	NaN	NaN	NaN	NaN						2	1	4.6	2.6312	NaN	1	0	-1	NaN	NaN	1	0	-1	NaN	NaN	1	0	-1	NaN	NaN	1	0	-1	NaN		Phosphatidylinositol 4-phosphate 5-kinase type-1 gamma	PIP5K1C	422
	NaN	NaN	NaN	NaN	NaN	NaN	NaN	NaN	NaN	NaN	NaN	NaN	NaN	NaN	NaN	NaN						5	2	4.1	3.6229	NaN	1	0	-1	NaN	NaN	1	0	-1	NaN	NaN	1	0	-1	NaN	NaN	1	0	-1	NaN		Kinesin-like protein KIF1B	KIF1B	423
	25.5971	25.7789	NaN	25.2723	24.1481	NaN	NaN	NaN	25.4552	25.8255	25.8781	25.6722	25.4233	25.7203	25.8083	25.2314						19	19	32.4	27.34	NaN	1	0	-1	NaN	0.443107	0.34597	-0.161922	-1.11878	-0.989807	0.412095	0.289544	0.158319	1.11599	0.946895	NaN	1	0	-1	NaN		Lysine-specific histone demethylase 1A	KDM1A	424
	26.8071	26.8067	26.1872	27.1376	NaN	NaN	NaN	NaN	26.2798	26.3303	26.4313	26.3282	27.7995	27.6721	27.7859	27.4738		+			WM266-4_WM115	27	26	26	93.382	NaN	1	0	-1	NaN	5.48439	0	1.34043	2.53226	16.3966	1.00522	0.0683698	-0.392263	-1.31245	-1.95186	NaN	1	0	-1	NaN		TBC1 domain family member 4	TBC1D4	425
	NaN	NaN	NaN	NaN	NaN	NaN	NaN	NaN	NaN	NaN	NaN	NaN	NaN	27.4465	27.4227	NaN						5	5	5.5	7.046	NaN	1	0	-1	NaN	NaN	1	0	-1	NaN	NaN	1	0	-1	NaN	NaN	1	0	-1	NaN		PH domain leucine-rich repeat-containing protein phosphatase 1	PHLPP1	426
	NaN	25.1289	24.9709	NaN	NaN	NaN	NaN	NaN	25.6524	25.4237	25.5558	25.3787	25.3208	25.6395	NaN	25.6123						12	12	31.7	30.313	NaN	1	0	-1	NaN	0.0674642	0.84305	0.0215578	1.01505	0.190888	NaN	1	0	-1	NaN	NaN	1	0	-1	NaN		Non-syndromic hearing impairment protein 5	DFNA5	429
	26.332	26.6615	25.823	26.4492	25.7622	25.5607	25.824	25.5128	26.0114	25.9541	26.1118	26.4375	25.8767	25.697	25.7096	25.1829						15	15	23.4	39.66	1.8212	0.0131355	-0.651493	-1.57079	-3.36725	1.48824	0.0376722	-0.512162	-1.42619	-2.76841	0.39575	0.302355	-0.187731	-1.13897	-0.901575	0.106097	0.662155	-0.0484004	-1.03412	-0.287701		Neuropilin-2	NRP2	430
	NaN	NaN	NaN	NaN	NaN	NaN	NaN	NaN	NaN	NaN	NaN	NaN	NaN	NaN	NaN	NaN						7	7	16.7	14.834	NaN	1	0	-1	NaN	NaN	1	0	-1	NaN	NaN	1	0	-1	NaN	NaN	1	0	-1	NaN		Mannosyl-oligosaccharide 1,2-alpha-mannosidase IB	MAN1A2	431
	25.9153	NaN	25.7832	NaN	26.2709	26.3413	26.1873	27.072	26.6126	26.255	26.1591	25.9229	25.5552	25.843	26.2187	25.6591						22	21	42.6	60.721	NaN	1	0	-1	NaN	1.06202	0.0838933	-0.418398	-1.33644	-2.04624	NaN	1	0	-1	NaN	1.38406	0.0204917	-0.648886	-1.56796	-2.58843		Long-chain-fatty-acid--CoA ligase 4	ACSL4	432
	27.5715	27.6497	27.6846	27.6748	27.7909	27.2339	27.3685	27.0679	27.7174	27.5275	27.4743	27.7809	27.6169	27.493	27.7269	27.7568						11	9	49.4	33.795	0.905089	0.0928345	-0.279819	-1.21404	-1.7855	0.0897197	0.798634	0.0234151	1.01636	0.246712	0.0942985	0.730771	-0.0201354	-1.01405	-0.258276	0.858219	0.0710907	0.283098	1.21681	1.70746		Sorting nexin-3	SNX3	433
	NaN	NaN	NaN	24.0693	NaN	NaN	NaN	NaN	NaN	NaN	NaN	23.9981	NaN	NaN	NaN	NaN						4	4	24.9	9.9895	NaN	1	0	-1	NaN	NaN	1	0	-1	NaN	NaN	1	0	-1	NaN	NaN	1	0	-1	NaN		Syntaxin-10	STX10	434
	25.482	26.237	25.4268	26.3222	26.4927	26.2992	26.1308	26.3024	25.0596	25.8024	25.2859	25.4113	26.0213	25.5534	26.0126	25.9677				+	WM266-4_WM1205Lu	21	21	36.4	42.431	0.88683	0.0963628	0.439259	1.35591	1.75512	1.39047	0.0434582	0.498954	1.41319	2.59941	0.837513	0.100556	-0.477227	-1.39207	-1.6729	1.67719	0.00977818	-0.417532	-1.33564	-3.10327		Protein O-GlcNAcase	MGEA5	435
	NaN	NaN	NaN	NaN	NaN	NaN	26.7158	26.9685	NaN	NaN	NaN	NaN	NaN	NaN	NaN	NaN						7	7	12.7	22.395	NaN	1	0	-1	NaN	NaN	1	0	-1	NaN	NaN	1	0	-1	NaN	NaN	1	0	-1	NaN		Vinexin	SORBS3	436
	30.3368	30.3478	30.08	30.3471	30.0938	30.0917	29.9628	30.0116	30.0359	30.1713	30.1744	30.1014	30.0912	30.1755	30.2346	30.2694						25	20	48.3	306.27	1.75372	0.0148692	-0.237975	-1.17934	-3.24252	0.681152	0.195838	0.0719161	1.05111	1.40942	1.11303	0.0535026	-0.157214	-1.11513	-2.13117	1.63339	0.0108622	0.152677	1.11163	3.02457		Heterogeneous nuclear ribonucleoprotein Q	SYNCRIP	437
	NaN	NaN	NaN	NaN	NaN	NaN	NaN	NaN	NaN	NaN	NaN	NaN	NaN	NaN	NaN	NaN						4	4	7.8	3.7028	NaN	1	0	-1	NaN	NaN	1	0	-1	NaN	NaN	1	0	-1	NaN	NaN	1	0	-1	NaN		Pre-mRNA-processing factor 17	CDC40	438
	NaN	NaN	NaN	NaN	NaN	NaN	NaN	NaN	NaN	NaN	NaN	NaN	NaN	NaN	NaN	NaN						5	2	5.5	3.6023	NaN	1	0	-1	NaN	NaN	1	0	-1	NaN	NaN	1	0	-1	NaN	NaN	1	0	-1	NaN		Ran-binding protein 6	RANBP6	439
	25.9332	26.2291	26.511	26.3616	25.6601	NaN	25.7379	NaN	26.3519	25.9815	26.1539	26.2325	26.6101	26.1744	26.0061	26.3114						18	18	19.9	42.637	NaN	1	0	-1	NaN	0.262512	0.524386	0.0955801	1.06849	0.639093	0.216583	0.499166	-0.0787773	-1.05612	-0.542038	NaN	1	0	-1	NaN		Nuclear export mediator factor NEMF	NEMF	440
	25.8237	25.7817	25.77	NaN	26.2181	26.139	26.1083	26.5423	26.8029	25.9761	26.4202	26.1841	25.955	26.2896	26.0087	25.7426						13	13	46.2	30.992	1.93462	0.0105682	0.460141	1.37568	3.88147	0.824529	0.142456	-0.346859	-1.27179	-1.65121	1.33495	0.033254	0.554038	1.46819	2.63518	0.843568	0.073786	-0.252961	-1.19165	-1.68301		GDP-mannose 4,6 dehydratase	GMDS	441
	NaN	NaN	NaN	NaN	NaN	NaN	NaN	NaN	NaN	NaN	NaN	NaN	NaN	NaN	NaN	NaN						6	1	14.3	3.4255	NaN	1	0	-1	NaN	NaN	1	0	-1	NaN	NaN	1	0	-1	NaN	NaN	1	0	-1	NaN		Glycylpeptide N-tetradecanoyltransferase 2	NMT2	442
	29.0181	28.9897	28.9466	28.937	29.1988	29.2734	29.1964	29.048	28.3866	28.1254	28.3178	28.4227	28.2076	28.2126	28.076	27.8514	+		+	+	WM115_WM793;WM266-4_WM1205Lu;WM1205Lu_WM793	33	33	60.4	209.16	2.17402	0.00610356	0.206281	1.15371	4.05363	1.09711	0.0796969	-0.226186	-1.16974	-2.10464	4.12992	0	-0.659767	-1.57983	-9.57523	4.535	0.000232804	-1.09223	-2.13204	-11.2705		Procollagen-lysine,2-oxoglutarate 5-dioxygenase 3	PLOD3	444
	26.485	26.5305	26.1976	26.4021	26.3352	25.5489	26.7913	26.8584	26.4078	25.8558	26.4272	26.3124	NaN	26.3638	26.0997	26.2303						4	4	24.5	20.021	0.0223299	0.933575	-0.0203366	-1.0142	-0.0655273	0.0393375	0.905436	-0.0195475	-1.01364	-0.114359	0.448752	0.262764	-0.152979	-1.11186	-1.00019	0.159935	0.544359	-0.15219	-1.11125	-0.419983		Eukaryotic translation initiation factor 4E type 2	EIF4E2	445
	NaN	NaN	NaN	NaN	NaN	NaN	NaN	NaN	NaN	NaN	NaN	NaN	NaN	NaN	NaN	NaN						2	2	2.3	1.231	NaN	1	0	-1	NaN	NaN	1	0	-1	NaN	NaN	1	0	-1	NaN	NaN	1	0	-1	NaN		Toll-like receptor 5	TLR5	446
	26.6403	26.9601	25.2745	26.1516	28.0209	27.9623	27.9346	27.7653	26.5485	25.793	25.2972	26.4822	26.6909	26.9716	26.8476	26.7453	+			+	WM266-4_WM1205Lu;WM1205Lu_WM793	33	33	31.8	110.03	2.37882	0.00437431	1.66414	3.16926	4.48277	1.3755	0.0446969	0.783636	1.72146	2.57377	0.187732	0.546709	-0.226447	-1.16995	-0.478793	4.97	0	-1.10696	-2.15391	-13.3957		Protein diaphanous homolog 1	DIAPH1	447
	NaN	NaN	NaN	NaN	NaN	NaN	NaN	NaN	NaN	NaN	NaN	NaN	NaN	NaN	NaN	NaN						3	3	32.7	4.4331	NaN	1	0	-1	NaN	NaN	1	0	-1	NaN	NaN	1	0	-1	NaN	NaN	1	0	-1	NaN		15 kDa selenoprotein	SEP15	448
	NaN	NaN	NaN	NaN	NaN	NaN	NaN	NaN	NaN	NaN	NaN	NaN	NaN	NaN	NaN	NaN						2	2	9.1	3.5651	NaN	1	0	-1	NaN	NaN	1	0	-1	NaN	NaN	1	0	-1	NaN	NaN	1	0	-1	NaN		Tetraspanin-3	TSPAN3	449
	NaN	26.1333	NaN	NaN	NaN	26.4561	27.2102	NaN	27.6102	26.8809	26.7376	26.9103	NaN	26.864	26.7551	27.5267						13	13	23.9	17.279	NaN	1	0	-1	NaN	0.0150981	0.963916	0.0138181	1.00962	0.0450217	NaN	1	0	-1	NaN	NaN	1	0	-1	NaN		Exocyst complex component 3	EXOC3	450
	28.7685	28.9355	28.6076	28.8305	29.8857	29.8857	29.8901	29.7908	28.5116	28.5892	28.5696	28.7048	28.7601	28.6222	28.5788	28.8067	+			+	WM266-4_WM1205Lu;WM1205Lu_WM793	23	23	79.7	301.37	5.22667	0	1.07753	2.11042	14.8208	0.703634	0.185467	0.098166	1.07041	1.44768	1.2774	0.036664	-0.191715	-1.14212	-2.4069	5.95293	0	-1.17108	-2.2518	-19.6842		Perilipin-3	PLIN3	452
	NaN	24.9107	NaN	24.9277	25.024	24.7609	25.0266	NaN	24.7386	25.0628	24.5595	NaN	NaN	NaN	24.7879	NaN						11	11	27.5	15.88	NaN	1	0	-1	NaN	NaN	1	0	-1	NaN	NaN	1	0	-1	NaN	NaN	1	0	-1	NaN		Protein arginine N-methyltransferase 3	PRMT3	453
	28.0515	28.0434	27.8976	28.0973	27.6243	27.3636	27.6956	27.6641	28.115	27.9872	27.8932	28.1551	28.1454	27.7286	27.8813	27.58	+				WM1205Lu_WM793	19	9	47.9	86.13	2.60508	0.0028643	-0.43555	-1.35243	-4.98766	0.741773	0.169612	-0.203805	-1.15173	-1.51225	0.0734488	0.782596	0.0151553	1.01056	0.204925	0.872993	0.0684407	0.2469	1.18665	1.73208		Importin subunit alpha-7	KPNA6	454
	28.0746	27.949	28.1151	27.9969	29.2101	29.1448	29.0234	29.1995	28.0081	27.7641	28.0568	27.9091	27.9295	28.0527	28.0665	27.6903	+			+	WM266-4_WM1205Lu;WM1205Lu_WM793	29	29	76.5	158.17	5.93246	0	1.11054	2.15926	19.5282	0.00073154	0.99918	0.000238419	1.00017	0.00219869	0.635541	0.163798	-0.0993862	-1.07132	-1.33126	4.78793	0	-1.20969	-2.31288	-12.4643		UDP-glucose 6-dehydrogenase	UGDH	455
	NaN	24.5982	25.2746	NaN	27.2707	27.5973	27.476	27.59	27.4032	27.282	27.4702	27.2722	27.6544	27.7544	27.7942	28.1028		+			WM266-4_WM115	11	11	43.5	53.596	NaN	1	0	-1	NaN	2.31571	0.00948718	0.469545	1.38467	4.34786	NaN	1	0	-1	NaN	1.49852	0.0162312	0.342964	1.26836	2.78632		Leupaxin	LPXN	456
	27.6962	27.6239	27.6119	27.7828	27.3915	27.2362	27.2868	27.1599	27.7072	27.5412	27.6065	27.4911	27.5684	27.6644	27.5884	27.6687	+			+	WM266-4_WM1205Lu;WM1205Lu_WM793	35	35	51.5	152.08	3.22064	0.000535032	-0.410089	-1.32877	-6.55853	0.27994	0.505351	0.0359793	1.02525	0.674897	0.740386	0.127067	-0.0921874	-1.06599	-1.50991	3.1766	0.000573643	0.35388	1.27799	6.43524		Catenin delta-1	CTNND1	457
	NaN	NaN	NaN	NaN	NaN	NaN	NaN	NaN	NaN	NaN	NaN	NaN	NaN	NaN	NaN	NaN						3	3	10.6	1.4392	NaN	1	0	-1	NaN	NaN	1	0	-1	NaN	NaN	1	0	-1	NaN	NaN	1	0	-1	NaN		Protein-S-isoprenylcysteine O-methyltransferase	ICMT	458
	NaN	NaN	NaN	NaN	NaN	25.6239	26.0568	NaN	NaN	NaN	NaN	NaN	NaN	NaN	NaN	NaN						6	2	63.7	27.11	NaN	1	0	-1	NaN	NaN	1	0	-1	NaN	NaN	1	0	-1	NaN	NaN	1	0	-1	NaN		Eukaryotic translation initiation factor 1b	EIF1B	460
	26.0182	26.3545	26.7344	26.7824	25.3782	25.5873	25.3009	26.3477	26.7556	27.1795	27.1079	27.2661	28.3934	28.2249	28.182	28.464		+		+	WM266-4_WM115;WM266-4_WM1205Lu	19	17	41.2	59.672	1.47219	0.0263556	-0.818872	-1.76403	-2.74049	4.10688	0.00133333	1.23883	2.36007	9.48613	1.54252	0.02	0.604852	1.52082	2.8634	4.40932	0.000525822	2.66255	6.33152	10.7174		Sorting nexin-2	SNX2	461
	26.5632	26.4146	26.9899	26.4989	26.2468	26.6889	25.9219	26.2188	26.981	27.4366	26.5551	27.403	26.7048	26.4629	26.3529	26.6836						9	9	42.7	33.836	0.858789	0.101906	-0.347541	-1.27239	-1.7084	1.28463	0.0532519	-0.542859	-1.45686	-2.41914	1.00903	0.0679491	0.47728	1.39212	1.95818	0.774935	0.0876743	0.281962	1.21585	1.5681		Dolichol-phosphate mannosyltransferase subunit 1	DPM1	462
	27.5468	27.6049	27.6382	27.4872	27.8488	27.9873	27.8714	28.0522	27.6422	27.3714	27.5122	27.4937	27.8848	27.8063	27.7067	27.7841	+	+			WM266-4_WM115;WM1205Lu_WM793	35	34	49.7	243.77	3.13896	0.000833837	0.370656	1.29294	6.33132	2.32848	0.00896104	0.290577	1.22313	4.37496	0.446528	0.263829	-0.0643611	-1.04562	-0.996101	1.26518	0.0256335	-0.14444	-1.1053	-2.38626		General vesicular transport factor p115	USO1	463
	NaN	NaN	NaN	NaN	NaN	NaN	NaN	NaN	NaN	NaN	NaN	NaN	NaN	NaN	NaN	NaN						2	2	21.9	6.5015	NaN	1	0	-1	NaN	NaN	1	0	-1	NaN	NaN	1	0	-1	NaN	NaN	1	0	-1	NaN		28S ribosomal protein S14, mitochondrial	MRPS14	464
	NaN	NaN	NaN	22.9889	NaN	NaN	NaN	NaN	NaN	24.7236	NaN	23.4996	23.4167	NaN	23.5571	NaN						5	5	20.7	12.637	NaN	1	0	-1	NaN	NaN	1	0	-1	NaN	NaN	1	0	-1	NaN	NaN	1	0	-1	NaN		Target of Myb protein 1	TOM1	465
	33.8882	33.829	33.7509	33.8849	33.7054	33.8025	33.7642	33.6419	33.6627	33.7199	34.1251	33.7687	33.7605	33.7018	33.9095	34.2117						11	2	72.2	17.221	1.21767	0.0458981	-0.10973	-1.07903	-2.30624	0.195952	0.612935	0.0767813	1.05466	0.49701	0.0622603	0.813163	-0.0191526	-1.01336	-0.175523	0.677563	0.111673	0.167358	1.123	1.4033		Histone H2B type 1-C/E/F/G/I;Histone H2B type 1-K;Histone H2B type 1-M;Histone H2B type 1-N;Histone H2B type 1-H;Histone H2B type 2-F;Histone H2B type 1-D;Histone H2B type F-S;Histone H2B type 1-L	HIST1H2BC;HIST1H2BK;HIST1H2BM;HIST1H2BN;HIST1H2BH;HIST2H2BF;HIST1H2BD;H2BFS;HIST1H2BL	466
	NaN	NaN	NaN	NaN	NaN	NaN	NaN	NaN	NaN	NaN	NaN	NaN	NaN	NaN	NaN	NaN						7	6	14.9	3.1198	NaN	1	0	-1	NaN	NaN	1	0	-1	NaN	NaN	1	0	-1	NaN	NaN	1	0	-1	NaN		6-phosphofructo-2-kinase/fructose-2,6-bisphosphatase 2;6-phosphofructo-2-kinase;Fructose-2,6-bisphosphatase	PFKFB2	467
	NaN	NaN	NaN	NaN	NaN	NaN	NaN	NaN	25.2926	NaN	25.4276	NaN	25.3344	25.4843	25.4059	25.3239						10	10	23.3	22.91	NaN	1	0	-1	NaN	NaN	1	0	-1	NaN	NaN	1	0	-1	NaN	NaN	1	0	-1	NaN		Coiled-coil domain-containing protein 22	CCDC22	468
	26.2163	26.369	NaN	26.3188	25.865	25.7504	25.9281	NaN	NaN	25.6954	25.8237	25.875	25.2194	NaN	25.6558	25.5373	+		+		WM115_WM793;WM1205Lu_WM793	7	7	44.9	27.986	2.56305	0.0032623	-0.453554	-1.36941	-6.59723	1.09256	0.0803347	-0.327178	-1.25456	-2.32373	2.70752	0.00202174	-0.503341	-1.41749	-7.21084	1.26111	0.0258711	-0.376966	-1.29861	-2.68726		Polyglutamine-binding protein 1	PQBP1	469
	NaN	NaN	NaN	NaN	NaN	NaN	NaN	NaN	NaN	NaN	NaN	NaN	NaN	NaN	NaN	NaN						2	2	15.7	13.186	NaN	1	0	-1	NaN	NaN	1	0	-1	NaN	NaN	1	0	-1	NaN	NaN	1	0	-1	NaN		Mitochondrial import inner membrane translocase subunit Tim17-B	TIMM17B	470
	26.4976	25.9386	NaN	25.954	26.7174	NaN	NaN	NaN	26.3443	27.3463	26.6516	27.066	26.9825	26.8815	26.3897	NaN						5	5	27	13.462	NaN	1	0	-1	NaN	0.123113	0.735333	-0.100825	-1.07239	-0.332274	1.19787	0.0449783	0.721983	1.64945	2.37693	NaN	1	0	-1	NaN		PRA1 family protein 2	PRAF2	471
	28.0683	28.0441	28.1343	28.1118	27.6588	27.593	27.593	27.8286	28.477	28.238	28.4112	28.1199	27.9121	27.9408	27.7494	27.7482	+	+			WM266-4_WM115;WM1205Lu_WM793	18	18	41.6	71.826	3.4092	0.000606498	-0.421251	-1.33909	-7.10773	2.5748	0.00597375	-0.473866	-1.38883	-4.91808	1.41719	0.0271811	0.221917	1.16628	2.64534	1.1728	0.0313564	0.169302	1.12451	2.231		H/ACA ribonucleoprotein complex subunit 4	DKC1	472
	28.131	28.0419	28.0999	28.1936	27.7796	27.8961	27.7677	27.9797	27.5777	27.6978	27.8551	27.6447	27.5955	27.6699	27.5725	27.7887	+		+		WM115_WM793;WM1205Lu_WM793	42	42	41.8	198.43	2.33119	0.00439007	-0.260797	-1.19814	-4.38071	0.190854	0.621939	-0.0371985	-1.02612	-0.485731	3.12991	0.000992908	-0.42274	-1.34047	-6.30655	1.52937	0.0148904	-0.199142	-1.14802	-2.84031		Eukaryotic translation initiation factor 5B	EIF5B	473
	27.6284	27.0609	26.9791	27.4636	26.7008	26.6656	26.6699	26.2841	28.0587	27.9062	28.4771	28.2635	27.6765	27.8418	27.8026	27.9381	+		+	+	WM115_WM793;WM266-4_WM1205Lu;WM1205Lu_WM793	11	11	26.9	56.657	2.0459	0.00834963	-0.702873	-1.62774	-3.79722	1.4315	0.0405206	-0.361581	-1.28483	-2.67002	2.37472	0.00349271	0.893359	1.8575	4.47393	4.46129	0.000551724	1.23465	2.35324	10.943		Growth arrest-specific protein 7	GAS7	474
	28.0437	28.0492	28.1949	28.0892	28.1107	28.2311	28.5366	28.79	28.1961	27.948	28.152	27.9879	27.9913	27.8693	27.8676	28.2684						7	7	43.9	23.036	1.06649	0.0650281	0.322856	1.2508	2.05367	0.263261	0.523749	-0.0718513	-1.05106	-0.640642	0.124095	0.666945	-0.0232468	-1.01624	-0.331612	1.22747	0.0280715	-0.417954	-1.33603	-2.32271		Endothelial differentiation-related factor 1	EDF1	475
	NaN	NaN	NaN	NaN	NaN	NaN	NaN	NaN	NaN	NaN	NaN	NaN	NaN	NaN	NaN	NaN						2	2	6.1	4.6822	NaN	1	0	-1	NaN	NaN	1	0	-1	NaN	NaN	1	0	-1	NaN	NaN	1	0	-1	NaN		DNA/RNA-binding protein KIN17	KIN	476
	NaN	NaN	NaN	NaN	NaN	NaN	NaN	NaN	NaN	NaN	NaN	NaN	NaN	23.936	23.7477	NaN						3	3	5.3	7.8848	NaN	1	0	-1	NaN	NaN	1	0	-1	NaN	NaN	1	0	-1	NaN	NaN	1	0	-1	NaN		Protein diaphanous homolog 2	DIAPH2	477
	26.8146	27.0935	26.8661	27.1079	26.9409	26.9639	26.8683	26.6752	26.4912	26.7491	26.71	26.6937	26.8584	26.5538	26.6991	26.4838						15	15	54.1	90.637	0.493143	0.252938	-0.108428	-1.07805	-1.0809	0.0419558	0.899139	-0.0122037	-1.00849	-0.120642	1.75425	0.012999	-0.309526	-1.2393	-3.24349	1.04418	0.0438125	-0.213302	-1.15934	-2.01657		DnaJ homolog subfamily A member 2	DNAJA2	478
	25.5972	24.1435	25.3269	25.1303	NaN	24.8394	NaN	24.8922	24.8172	NaN	25.052	NaN	NaN	NaN	NaN	NaN						10	7	8.7	15.213	NaN	1	0	-1	NaN	NaN	1	0	-1	NaN	NaN	1	0	-1	NaN	NaN	1	0	-1	NaN		Bromodomain-containing protein 4	BRD4	479
	NaN	NaN	NaN	NaN	NaN	NaN	NaN	NaN	NaN	NaN	NaN	NaN	NaN	NaN	NaN	NaN						2	2	22.9	2.9844	NaN	1	0	-1	NaN	NaN	1	0	-1	NaN	NaN	1	0	-1	NaN	NaN	1	0	-1	NaN		Protein CutA	CUTA	480
	NaN	NaN	NaN	NaN	NaN	NaN	NaN	NaN	NaN	NaN	NaN	NaN	NaN	NaN	NaN	NaN						4	4	30.3	10.325	NaN	1	0	-1	NaN	NaN	1	0	-1	NaN	NaN	1	0	-1	NaN	NaN	1	0	-1	NaN		Prefoldin subunit 1	PFDN1	482
	NaN	NaN	NaN	NaN	NaN	NaN	NaN	NaN	NaN	NaN	NaN	NaN	NaN	NaN	NaN	NaN						2	2	31.7	17.052	NaN	1	0	-1	NaN	NaN	1	0	-1	NaN	NaN	1	0	-1	NaN	NaN	1	0	-1	NaN		Protein phosphatase 1 regulatory subunit 11	PPP1R11	483
	NaN	NaN	NaN	NaN	NaN	NaN	NaN	NaN	NaN	NaN	NaN	NaN	NaN	NaN	NaN	NaN						2	2	3.6	2.7686	NaN	1	0	-1	NaN	NaN	1	0	-1	NaN	NaN	1	0	-1	NaN	NaN	1	0	-1	NaN		Nibrin	NBN	485
	NaN	24.7644	NaN	NaN	NaN	25.2362	NaN	NaN	NaN	NaN	NaN	NaN	NaN	NaN	NaN	NaN						5	5	9.4	7.1603	NaN	1	0	-1	NaN	NaN	1	0	-1	NaN	NaN	1	0	-1	NaN	NaN	1	0	-1	NaN		mRNA-capping enzyme;Polynucleotide 5-triphosphatase;mRNA guanylyltransferase	RNGTT	486
	NaN	NaN	NaN	NaN	NaN	NaN	NaN	NaN	NaN	NaN	25.3023	NaN	24.7415	25.3305	25.0409	NaN						4	4	8.1	12.241	NaN	1	0	-1	NaN	NaN	1	0	-1	NaN	NaN	1	0	-1	NaN	NaN	1	0	-1	NaN		ATP-binding cassette sub-family B member 7, mitochondrial	ABCB7	487
	NaN	NaN	NaN	NaN	NaN	NaN	NaN	NaN	26.5347	26.1533	NaN	26.6196	26.6367	26.1983	26.4837	26.6514						5	5	9.5	27.696	NaN	1	0	-1	NaN	0.121314	0.738351	0.0566708	1.04006	0.327882	NaN	1	0	-1	NaN	NaN	1	0	-1	NaN		Microphthalmia-associated transcription factor	MITF	488
	27.1075	26.8457	26.6508	26.9269	27.045	26.8877	27.0559	27.3042	24.2605	25.6635	25.3493	25.9751	25.1639	26.0165	25.9865	25.2338			+	+	WM115_WM793;WM266-4_WM1205Lu	24	22	34.3	97.063	0.727795	0.140961	0.190492	1.14115	1.48863	0.270523	0.515126	0.288105	1.22104	0.655614	2.1872	0.00484433	-1.57062	-2.97032	-4.08052	2.99581	0.000634146	-1.473	-2.77599	-5.94784		SLIT-ROBO Rho GTPase-activating protein 2	SRGAP2	489
	NaN	NaN	NaN	NaN	NaN	NaN	NaN	NaN	NaN	NaN	NaN	NaN	NaN	NaN	NaN	NaN						13	13	16.7	33.82	NaN	1	0	-1	NaN	NaN	1	0	-1	NaN	NaN	1	0	-1	NaN	NaN	1	0	-1	NaN		Immunoglobulin superfamily member 3	IGSF3	490
	NaN	NaN	25.9052	NaN	26.0074	25.2315	26.3181	26.1274	NaN	NaN	NaN	NaN	25.8196	26.3895	25.8474	26.4033						6	6	19.9	74.747	NaN	1	0	-1	NaN	NaN	1	0	-1	NaN	NaN	1	0	-1	NaN	0.278134	0.35757	0.193809	1.14378	0.671211		Syndecan-3	SDC3	491
	25.0384	NaN	NaN	NaN	NaN	NaN	24.9708	25.6693	NaN	NaN	NaN	NaN	NaN	NaN	NaN	NaN						6	6	21.5	9.3187	NaN	1	0	-1	NaN	NaN	1	0	-1	NaN	NaN	1	0	-1	NaN	NaN	1	0	-1	NaN		Glycosaminoglycan xylosylkinase	FAM20B	492
	29.5347	29.5975	29.907	29.7347	30.4169	30.4053	30.387	30.4091	29.9783	29.8911	30.1867	30.0785	30.1612	30.2355	30.1199	29.8732	+			+	WM266-4_WM1205Lu;WM1205Lu_WM793	30	30	69.3	323.31	3.8644	0.000258706	0.711123	1.63708	8.5919	0.258529	0.529329	0.0637951	1.04521	0.630836	1.76422	0.0125245	0.34021	1.26594	3.26181	2.09822	0.00402167	-0.307118	-1.23723	-3.90088		WD repeat-containing protein 1	WDR1	493
	NaN	NaN	NaN	NaN	NaN	NaN	NaN	NaN	NaN	NaN	NaN	NaN	NaN	NaN	NaN	NaN						2	2	2.8	1.3639	NaN	1	0	-1	NaN	NaN	1	0	-1	NaN	NaN	1	0	-1	NaN	NaN	1	0	-1	NaN		Frizzled-2;Frizzled-7	FZD2;FZD7	494
	26.9736	27.0031	27.2683	27.199	26.6853	26.4463	26.6188	26.6481	26.8812	26.7701	26.9876	26.6919	26.8863	26.5772	26.5598	26.7438	+				WM1205Lu_WM793	49	42	44.4	139.63	2.8996	0.00166497	-0.511394	-1.42543	-5.70012	0.677059	0.197818	-0.140945	-1.10263	-1.40244	1.54425	0.0197732	-0.278277	-1.21275	-2.86644	0.44147	0.215237	0.0921717	1.06597	0.986792		Rho-associated protein kinase 2	ROCK2	497
	24.5924	24.1139	24.0887	24.5544	NaN	25.3464	NaN	23.898	24.9467	25.7731	26.3462	26.3299	26.0665	25.5303	26.4235	24.2987			+		WM115_WM793	25	23	30.1	98.034	NaN	1	0	-1	NaN	0.185043	0.631099	-0.269213	-1.20515	-0.472799	2.26635	0.00424077	1.51159	2.85124	4.24402	NaN	1	0	-1	NaN		CLIP-associating protein 2	CLASP2	498
	NaN	NaN	NaN	NaN	NaN	NaN	NaN	NaN	NaN	NaN	NaN	NaN	NaN	NaN	NaN	NaN						5	5	8.9	4.8922	NaN	1	0	-1	NaN	NaN	1	0	-1	NaN	NaN	1	0	-1	NaN	NaN	1	0	-1	NaN		Pentatricopeptide repeat-containing protein 1, mitochondrial	PTCD1	499
	27.853	27.8266	27.6949	27.7925	28.0741	27.8601	28.0334	27.9516	28.0841	28.1107	28.1308	28.1328	28.2126	28.1922	28.0034	27.8877			+		WM115_WM793	21	20	49.5	100.02	1.73512	0.0152964	0.188046	1.13922	3.20846	0.204365	0.600934	-0.0405965	-1.02854	-0.515488	3.94314	0	0.322823	1.25078	8.87377	0.466648	0.200024	0.0941806	1.06746	1.03291		Copine-3	CPNE3	500
	NaN	NaN	NaN	NaN	NaN	NaN	NaN	NaN	NaN	NaN	NaN	NaN	NaN	NaN	NaN	NaN						2	2	6.6	5.8268	NaN	1	0	-1	NaN	NaN	1	0	-1	NaN	NaN	1	0	-1	NaN	NaN	1	0	-1	NaN		Autophagy-related protein 13	ATG13	501
	NaN	NaN	NaN	NaN	NaN	NaN	NaN	NaN	NaN	NaN	NaN	NaN	NaN	NaN	NaN	NaN						6	6	9	10.97	NaN	1	0	-1	NaN	NaN	1	0	-1	NaN	NaN	1	0	-1	NaN	NaN	1	0	-1	NaN		Huntingtin-interacting protein 1-related protein	HIP1R	502
	NaN	NaN	NaN	NaN	NaN	NaN	NaN	NaN	NaN	NaN	NaN	NaN	NaN	NaN	NaN	NaN						3	3	2.5	1.6305	NaN	1	0	-1	NaN	NaN	1	0	-1	NaN	NaN	1	0	-1	NaN	NaN	1	0	-1	NaN		Obscurin-like protein 1	OBSL1	503
	25.2201	25.6935	25.3376	NaN	NaN	NaN	NaN	NaN	NaN	NaN	NaN	NaN	NaN	NaN	NaN	NaN						13	11	16	16.98	NaN	1	0	-1	NaN	NaN	1	0	-1	NaN	NaN	1	0	-1	NaN	NaN	1	0	-1	NaN		E3 ubiquitin-protein ligase BRE1B	RNF40	504
	25.5579	25.5325	25.9421	25.6473	25.4817	25.8589	25.4836	25.7291	NaN	NaN	NaN	NaN	NaN	NaN	NaN	NaN						15	11	27.4	31.693	0.086221	0.764126	-0.0315661	-1.02212	-0.23782	NaN	1	0	-1	NaN	NaN	1	0	-1	NaN	NaN	1	0	-1	NaN		Zinc finger CCCH domain-containing protein 11A	ZC3H11A	505
	25.8195	25.874	26.2849	25.8858	24.8201	NaN	25.7651	24.7168	26.6588	26.6733	26.4498	26.4419	26.5343	26.1771	25.85	25.6749			+		WM115_WM793	29	29	34.5	71.576	1.4319	0.0288875	-0.865389	-1.82183	-2.8227	1.32357	0.0492699	-0.496861	-1.41114	-2.48518	2.49125	0.00302041	0.589916	1.50516	4.72937	1.35684	0.0217642	0.958444	1.94321	2.67714		Clustered mitochondria protein homolog	CLUH	506
	NaN	NaN	NaN	NaN	NaN	NaN	NaN	NaN	NaN	NaN	NaN	NaN	NaN	NaN	NaN	NaN						3	1	3.6	2.5797	NaN	1	0	-1	NaN	NaN	1	0	-1	NaN	NaN	1	0	-1	NaN	NaN	1	0	-1	NaN		Cullin-associated NEDD8-dissociated protein 2	CAND2	507
	23.2002	24.8278	23.5422	23.432	26.0367	26.4545	26.2289	25.5582	26.9404	27.1457	27.0077	26.9264	27.1878	27.0422	26.8529	24.7911	+		+		WM115_WM793;WM1205Lu_WM793	58	58	35.5	189.49	2.86712	0.00186667	2.31905	4.99005	5.61822	0.420916	0.365363	-0.536556	-1.45051	-0.94873	3.92481	0	3.25453	9.54356	8.80744	0.277918	0.357679	0.398917	1.31852	0.670771		DnaJ homolog subfamily C member 13	DNAJC13	508
	NaN	NaN	NaN	NaN	NaN	NaN	NaN	NaN	NaN	NaN	NaN	NaN	NaN	NaN	NaN	NaN						5	5	9.2	9.1723	NaN	1	0	-1	NaN	NaN	1	0	-1	NaN	NaN	1	0	-1	NaN	NaN	1	0	-1	NaN		Serine/threonine-protein phosphatase 6 regulatory subunit 2	PPP6R2	509
	NaN	NaN	NaN	NaN	NaN	NaN	NaN	NaN	NaN	NaN	NaN	NaN	NaN	NaN	NaN	NaN						6	6	13.7	7.788	NaN	1	0	-1	NaN	NaN	1	0	-1	NaN	NaN	1	0	-1	NaN	NaN	1	0	-1	NaN		CCR4-NOT transcription complex subunit 3	CNOT3	510
	25.1406	NaN	NaN	25.3478	NaN	NaN	NaN	NaN	NaN	NaN	25.7089	NaN	NaN	25.6453	25.716	NaN						9	9	5.7	14.824	NaN	1	0	-1	NaN	NaN	1	0	-1	NaN	NaN	1	0	-1	NaN	NaN	1	0	-1	NaN		Ankyrin repeat domain-containing protein 17;Ankyrin repeat and KH domain-containing protein 1	ANKRD17;ANKHD1	511
	25.2554	25.3246	NaN	NaN	25.0508	NaN	NaN	NaN	NaN	24.641	25.0717	25.1337	25.1215	25.5008	24.9685	NaN						6	5	26.7	7.8183	NaN	1	0	-1	NaN	0.48771	0.310064	0.248123	1.18766	1.1203	NaN	1	0	-1	NaN	NaN	1	0	-1	NaN		DnaJ homolog subfamily B member 6	DNAJB6	513
	NaN	NaN	NaN	NaN	NaN	NaN	NaN	NaN	26.3297	26.1482	26.1727	26.3395	26.4971	26.679	26.5186	25.9856						11	11	37.3	36.043	NaN	1	0	-1	NaN	0.49681	0.303759	0.172553	1.12705	1.0875	NaN	1	0	-1	NaN	NaN	1	0	-1	NaN		Xylulose kinase	XYLB	514
	NaN	NaN	NaN	NaN	NaN	NaN	NaN	NaN	NaN	NaN	26.0138	26.2781	NaN	NaN	NaN	26.4815						7	7	34.3	61.474	NaN	1	0	-1	NaN	NaN	1	0	-1	NaN	NaN	1	0	-1	NaN	NaN	1	0	-1	NaN		Ubiquinone biosynthesis protein COQ9, mitochondrial	COQ9	515
	28.4649	28.5569	28.1309	28.4138	27.7497	27.6782	27.8779	27.0563	28.0229	28.0955	27.9196	27.9212	28.2271	28.3559	28.2425	27.4734	+		+		WM115_WM793;WM1205Lu_WM793	10	10	67.6	44.54	2.1059	0.00713178	-0.801114	-1.74245	-3.91622	0.157514	0.673735	0.0849247	1.06063	0.410347	2.13201	0.00570038	-0.401838	-1.32119	-3.96859	0.898695	0.0635596	0.4842	1.39881	1.77486		Gamma-glutamylcyclotransferase	GGCT	516
	NaN	26.1977	NaN	26.2861	25.9851	25.6085	NaN	NaN	27.1537	27.579	26.6804	27.4937	26.4653	26.4724	NaN	26.94						5	5	31	22.516	NaN	1	0	-1	NaN	1.09452	0.0800931	-0.600794	-1.51655	-2.1866	NaN	1	0	-1	NaN	NaN	1	0	-1	NaN		NADH dehydrogenase [ubiquinone] iron-sulfur protein 7, mitochondrial	NDUFS7	517
	26.5905	26.775	26.8779	26.6595	26.0142	26.1546	NaN	26.6238	27.6574	27.5362	27.6494	27.8894	27.9316	27.9872	27.756	27.5322			+	+	WM115_WM793;WM266-4_WM1205Lu	20	20	60.9	98.354	1.36418	0.0339648	-0.461554	-1.37702	-2.69126	0.415435	0.369465	0.11869	1.08575	0.938512	4.19038	0	0.957326	1.94171	9.81266	3.26573	0.00061157	1.53757	2.90305	7.83839		NADH dehydrogenase [ubiquinone] iron-sulfur protein 2, mitochondrial	NDUFS2	518
	NaN	NaN	NaN	NaN	NaN	NaN	NaN	NaN	NaN	NaN	NaN	NaN	NaN	NaN	NaN	NaN						7	7	17.2	15.84	NaN	1	0	-1	NaN	NaN	1	0	-1	NaN	NaN	1	0	-1	NaN	NaN	1	0	-1	NaN		Zinc finger protein ZPR1	ZPR1	519
	28.9069	28.9127	28.405	28.9223	27.9019	27.8999	27.9417	27.7204	28.0839	28.1736	27.9566	28.4211	28.9925	28.841	28.792	28.9274	+	+	+	+	WM115_WM793;WM266-4_WM115;WM266-4_WM1205Lu;WM1205Lu_WM793	10	10	43.7	33.613	3.28508	0.000565657	-0.920753	-1.8931	-6.74225	3.29404	0.00171429	0.729444	1.658	6.76811	2.10155	0.0059724	-0.627967	-1.54539	-3.90753	5.31483	0	1.02223	2.03106	15.3428		Protein NipSnap homolog 2	GBAS	520
	27.131	27.2172	26.0946	26.3371	27.3072	27.5704	27.3487	26.9254	26.3641	26.2069	NaN	26.4592	26.1833	26.3229	26.4498	26.6175				+	WM266-4_WM1205Lu	6	6	40.8	25.404	0.974911	0.0796533	0.592921	1.5083	1.90151	0.150744	0.684861	0.0500026	1.03527	0.398464	0.459789	0.255136	-0.351625	-1.276	-1.03784	2.8183	0.000783699	-0.894544	-1.85902	-5.49673		Programmed cell death protein 6	PDCD6	521
	29.7865	29.8544	29.8061	29.6574	29.8069	29.7343	29.6882	29.9463	29.1983	28.9593	29.2748	29.2479	29.6585	29.8213	29.5861	29.9303		+	+		WM115_WM793;WM266-4_WM115	14	14	61.1	142.51	0.0925427	0.75232	0.0178494	1.01245	0.253851	2.80244	0.00439365	0.57897	1.49378	5.45768	3.46161	0.000555556	-0.606009	-1.52204	-7.2668	0.182405	0.499969	-0.0448885	-1.0316	-0.466898		Tubulin-specific chaperone A	TBCA	522
	28.7427	28.5268	28.6205	28.6392	28.2479	28.2483	28.4113	28.4861	29.4072	29.0711	29.2945	29.1658	29.1837	28.9726	29.1294	28.8753	+		+	+	WM115_WM793;WM266-4_WM1205Lu;WM1205Lu_WM793	7	7	64.4	165.7	2.05358	0.00836202	-0.283862	-1.21745	-3.81235	0.97607	0.102745	-0.194413	-1.14426	-1.90344	3.37976	0.000672464	0.602355	1.51819	7.01962	3.52221	0.000714976	0.691804	1.6153	7.4544		V-type proton ATPase subunit G 1	ATP6V1G1	523
	27.2141	27.4284	27.0412	27.2514	27.1459	27.3242	27.2975	26.9779	27.6136	27.8455	27.7956	27.7744	27.439	27.4783	27.6211	27.5275			+	+	WM115_WM793;WM266-4_WM1205Lu	17	12	52.5	62.35	0.162125	0.613225	-0.0473905	-1.03339	-0.42095	2.0368	0.0145342	-0.240754	-1.18161	-3.77934	2.84978	0.00157916	0.523476	1.43741	5.57486	2.00158	0.00494748	0.330113	1.25711	3.71051		Vacuolar protein sorting-associated protein 4B	VPS4B	524
	27.4724	27.3981	27.7726	27.2635	27.3251	NaN	27.4616	27.8539	27.4894	27.2365	27.5607	27.2859	NaN	27.199	27.2418	27.6382						4	4	13.8	19.214	0.14368	0.648084	0.070212	1.04987	0.381762	0.0801929	0.816495	-0.0334538	-1.02346	-0.22431	0.256906	0.44443	-0.0835118	-1.05959	-0.627461	0.370745	0.266163	-0.187178	-1.13853	-0.885629		Mannose-P-dolichol utilization defect 1 protein	MPDU1	525
	29.1027	29.0984	28.9755	28.9903	28.9967	29.1488	28.8843	28.7105	28.2599	28.0218	28.3844	28.197	29.0262	29.0349	29.0772	29.1765		+	+		WM115_WM793;WM266-4_WM115	17	17	59.1	147.45	0.493984	0.252403	-0.106629	-1.07671	-1.08242	4.33484	0.00054321	0.862921	1.81872	10.4015	4.2303	0	-0.825943	-1.77269	-9.9723	0.708583	0.103328	0.143608	1.10466	1.45608		Core histone macro-H2A.1	H2AFY	527
	28.4669	28.3255	28.2415	28.1362	26.7878	26.9256	26.9597	27.1248	27.2229	27.1649	27.1848	27.4458	27.8108	27.9563	27.9475	28.3471	+	+	+	+	WM115_WM793;WM266-4_WM115;WM266-4_WM1205Lu;WM1205Lu_WM793	7	7	71.1	68.308	5.01832	0	-1.34303	-2.53683	-13.6537	2.91708	0.00339007	0.760791	1.69442	5.74455	4.44876	0	-1.0379	-2.05324	-10.8882	3.6663	0.000813187	1.06591	2.0935	7.91666		SH3 domain-binding glutamic acid-rich-like protein	SH3BGRL	528
	28.7003	28.9492	29.0851	29.2854	30.1924	30.1823	30.1247	30.0434	28.1734	27.9744	28.0302	27.9654	28.3621	28.3647	28.2246	28.042	+		+	+	WM115_WM793;WM266-4_WM1205Lu;WM1205Lu_WM793	129	115	71.2	323.31	3.94184	0	1.13071	2.18966	8.86907	1.24934	0.0576892	0.212492	1.15869	2.35954	3.48826	0.000576923	-0.969155	-1.95769	-7.3488	6.30918	0	-1.88737	-3.6996	-22.6045		Filamin-B	FLNB	529
	NaN	25.9623	NaN	25.5245	26.3311	NaN	26.2982	NaN	NaN	26.3215	NaN	26.6218	NaN	26.239	25.3213	NaN						4	4	2.3	3.9472	NaN	1	0	-1	NaN	NaN	1	0	-1	NaN	NaN	1	0	-1	NaN	NaN	1	0	-1	NaN		Nuclear receptor corepressor 1	NCOR1	530
	NaN	25.8013	NaN	NaN	NaN	NaN	NaN	25.6452	NaN	NaN	NaN	NaN	NaN	NaN	NaN	NaN						2	2	23.4	5.0905	NaN	1	0	-1	NaN	NaN	1	0	-1	NaN	NaN	1	0	-1	NaN	NaN	1	0	-1	NaN		Vesicle-associated membrane protein 4	VAMP4	531
	25.4301	25.4194	NaN	NaN	25.5147	25.2289	NaN	26.1765	26.2707	25.9013	26.0243	26.6043	27.0298	26.3188	25.9767	26.6737						8	8	61.3	27.759	NaN	1	0	-1	NaN	0.498423	0.303416	0.299619	1.23082	1.0904	NaN	1	0	-1	NaN	1.21604	0.0286932	0.859713	1.81468	2.41074		NADH dehydrogenase [ubiquinone] iron-sulfur protein 6, mitochondrial	NDUFS6	532
	25.3429	24.9467	NaN	25.8192	25.1668	25.4841	25.3737	25.722	24.7061	25.3852	NaN	25.5076	NaN	25.6967	25.0855	25.5313						7	7	36.1	57.764	0.0966862	0.74323	0.0670516	1.04757	0.266614	0.31543	0.465472	0.238205	1.17952	0.771056	0.182615	0.554683	-0.169973	-1.12504	-0.479339	0.00190279	0.991915	0.00118065	1.00082	0.00575832		Peroxisomal membrane protein PEX14	PEX14	533
	NaN	NaN	NaN	NaN	NaN	NaN	NaN	NaN	NaN	NaN	NaN	NaN	NaN	NaN	NaN	NaN						3	3	6.5	6.1804	NaN	1	0	-1	NaN	NaN	1	0	-1	NaN	NaN	1	0	-1	NaN	NaN	1	0	-1	NaN		Tripartite motif-containing protein 3	TRIM3	534
	29.5655	29.7207	29.2494	29.5451	29.265	29.2462	29.2987	29.4313	29.5875	29.6708	29.6994	29.7156	29.6995	29.6303	29.5544	29.2862						22	22	59.2	252.76	1.01196	0.0736058	-0.209872	-1.15659	-1.96305	0.632158	0.218981	-0.125697	-1.09103	-1.32543	0.702462	0.138808	0.14812	1.10812	1.44569	1.23273	0.0278775	0.232296	1.1747	2.33156		Citrate synthase, mitochondrial	CS	535
	NaN	25.1672	NaN	NaN	NaN	NaN	NaN	NaN	NaN	24.9232	25.1592	24.5879	NaN	NaN	25.332	NaN						6	6	37	23.303	NaN	1	0	-1	NaN	NaN	1	0	-1	NaN	NaN	1	0	-1	NaN	NaN	1	0	-1	NaN		Sperm-associated antigen 7	SPAG7	536
	NaN	26.365	NaN	NaN	NaN	NaN	NaN	NaN	NaN	NaN	26.5693	NaN	NaN	NaN	NaN	NaN						2	2	38.5	6.0871	NaN	1	0	-1	NaN	NaN	1	0	-1	NaN	NaN	1	0	-1	NaN	NaN	1	0	-1	NaN		39S ribosomal protein L33, mitochondrial	MRPL33	537
	28.2521	28.2252	28.157	28.4344	28.4333	28.7657	28.1397	28.3695	29.3769	29.1563	29.416	29.4339	29.3229	29.1476	29.3442	29.3781			+	+	WM115_WM793;WM266-4_WM1205Lu	13	13	60.5	136.91	0.517325	0.238086	0.159873	1.11719	1.12426	0.233214	0.562337	-0.0475731	-1.03352	-0.577664	4.7628	0	1.07861	2.112	12.3407	3.11296	0.00054512	0.871165	1.82914	6.26031		Vesicle-trafficking protein SEC22b	SEC22B	538
	26.7108	26.6701	27.2543	26.5885	26.2686	26.1969	26.1679	25.7266	26.6915	26.3988	26.4492	26.1121	25.9488	25.5667	26.2878	26.9533	+				WM1205Lu_WM793	20	20	20.8	43.311	1.97934	0.00924964	-0.715919	-1.64253	-3.66736	0.294885	0.488732	-0.223788	-1.1678	-0.705201	1.05816	0.0604416	-0.393011	-1.31313	-2.03983	0.115519	0.638357	0.0991206	1.07112	0.310829		Pre-mRNA-processing factor 40 homolog A	PRPF40A	539
	25.3862	NaN	NaN	25.218	NaN	25.5466	25.5661	NaN	25.0523	24.9951	NaN	24.8641	25.2969	NaN	25.4107	25.1039						15	14	23.5	19.726	NaN	1	0	-1	NaN	1.33136	0.0487038	0.300014	1.23116	2.84508	NaN	1	0	-1	NaN	NaN	1	0	-1	NaN		Transforming acidic coiled-coil-containing protein 1	TACC1	540
	NaN	NaN	NaN	NaN	NaN	NaN	NaN	NaN	NaN	NaN	NaN	NaN	NaN	NaN	NaN	NaN						2	2	2.3	4.0963	NaN	1	0	-1	NaN	NaN	1	0	-1	NaN	NaN	1	0	-1	NaN	NaN	1	0	-1	NaN		PERQ amino acid-rich with GYF domain-containing protein 1	GIGYF1	541
	NaN	24.8114	NaN	25.2747	NaN	NaN	NaN	NaN	NaN	25.0924	NaN	24.9712	25.7893	25.833	25.8896	25.834						9	9	20.9	17.694	NaN	1	0	-1	NaN	NaN	1	0	-1	NaN	NaN	1	0	-1	NaN	NaN	1	0	-1	NaN		Leucine-rich repeat and calponin homology domain-containing protein 4	LRCH4	542
	26.9768	26.8009	26.9814	27.008	27.0361	27.0938	26.9295	27.2418	27.2069	27.3557	27.3453	27.502	27.405	27.6451	27.5486	27.1552			+		WM115_WM793	10	10	71.1	98.123	0.82831	0.108873	0.133518	1.09697	1.65753	0.2936	0.489855	0.0859962	1.06142	0.702608	2.7601	0.00190189	0.41069	1.32932	5.35436	1.56837	0.0133311	0.363169	1.28625	2.90897		Metaxin-2	MTX2	543
	NaN	26.4129	26.173	NaN	26.5575	26.727	26.7279	26.8989	27.213	26.7857	27.3384	27.0801	27.5175	27.26	27.0371	27.4587				+	WM266-4_WM1205Lu	17	15	66.7	76.042	NaN	1	0	-1	NaN	0.63491	0.21826	0.214003	1.1599	1.33017	NaN	1	0	-1	NaN	2.41996	0.00225864	0.590479	1.50575	4.57206		Vacuolar protein sorting-associated protein 26A	VPS26A	544
	NaN	NaN	26.5082	NaN	NaN	NaN	NaN	26.0808	NaN	26.4885	NaN	NaN	27.1709	26.6894	27.0351	NaN						3	3	36.2	8.087	NaN	1	0	-1	NaN	NaN	1	0	-1	NaN	NaN	1	0	-1	NaN	NaN	1	0	-1	NaN		NADH dehydrogenase [ubiquinone] 1 beta subcomplex subunit 1	NDUFB1	545
	26.7993	26.9345	26.3067	26.6508	25.9517	NaN	25.8971	25.657	27.0352	26.8163	26.97	26.9234	26.9705	26.9032	26.8145	26.8198	+			+	WM266-4_WM1205Lu;WM1205Lu_WM793	17	16	46	68.261	2.28648	0.00473103	-0.837558	-1.78702	-4.73558	0.44875	0.341683	-0.059236	-1.04191	-1.00018	0.941159	0.0791533	0.263401	1.2003	1.84545	4.13062	0.000671642	1.04172	2.05868	11.8937		Mitochondrial-processing peptidase subunit beta	PMPCB	546
	25.2308	25.0967	NaN	NaN	NaN	NaN	NaN	NaN	NaN	NaN	NaN	24.8716	NaN	NaN	24.9833	NaN						2	2	9.5	3.1733	NaN	1	0	-1	NaN	NaN	1	0	-1	NaN	NaN	1	0	-1	NaN	NaN	1	0	-1	NaN		Histone deacetylase complex subunit SAP30	SAP30	547
	NaN	NaN	NaN	NaN	NaN	NaN	NaN	NaN	NaN	NaN	NaN	NaN	NaN	NaN	NaN	NaN						2	2	2.7	4.7447	NaN	1	0	-1	NaN	NaN	1	0	-1	NaN	NaN	1	0	-1	NaN	NaN	1	0	-1	NaN		Mediator of RNA polymerase II transcription subunit 24	MED24	548
	27.6997	27.6435	27.6582	27.3253	27.6431	28.0903	27.5216	28.1995	26.6796	26.9334	27.3926	27.1902	26.6523	26.6596	27.0754	27.0706				+	WM266-4_WM1205Lu	18	17	34.3	36.813	0.739513	0.136723	0.281947	1.21583	1.50843	0.416437	0.368808	-0.184479	-1.13641	-0.940383	1.62231	0.0173488	-0.532717	-1.44665	-3.00476	2.55634	0.00191826	-0.999143	-1.99881	-4.87596		PC4 and SFRS1-interacting protein	PSIP1	549
	27.7315	27.5506	26.3241	NaN	27.4189	27.2594	27.4066	27.0253	NaN	27.2163	27.4732	27.5271	27.8639	27.7766	27.5689	27.8358				+	WM266-4_WM1205Lu	10	7	34.8	21.588	0.0693477	0.804235	0.0754957	1.05372	0.195878	1.60161	0.0306412	0.355773	1.27967	3.16247	0.169961	0.576212	0.203482	1.15147	0.449813	2.27938	0.00310689	0.48376	1.39838	4.27131		Erlin-1	ERLIN1	550
	27.7697	27.4531	27.5307	27.4371	27.1663	26.9249	27.2013	27.3006	28.3483	28.2122	28.1428	28.2283	28.2091	28.2472	28.1377	28.5096			+	+	WM115_WM793;WM266-4_WM1205Lu	16	16	56.1	44.516	1.94878	0.0101487	-0.399374	-1.31894	-3.60845	0.183227	0.632967	0.0429811	1.03024	0.46874	3.63002	0.000203636	0.685241	1.60797	7.79806	4.21584	0.000453441	1.1276	2.18494	9.91419		NADH dehydrogenase [ubiquinone] iron-sulfur protein 3, mitochondrial	NDUFS3	551
	28.0818	28.4912	28.0283	28.0815	27.8102	27.7385	27.9241	27.046	27.7066	27.7503	27.9181	27.7153	27.4618	27.7915	27.9416	27.4283						8	8	28.6	29.585	1.27238	0.0406772	-0.541011	-1.45499	-2.39841	0.376405	0.405029	-0.116787	-1.08432	-0.864879	1.81892	0.0113154	-0.398127	-1.3178	-3.363	0.0385307	0.857175	0.0260973	1.01825	0.111177		Serine/arginine-rich splicing factor 10	SRSF10	552
	25.3964	NaN	NaN	NaN	NaN	NaN	NaN	NaN	NaN	NaN	NaN	25.8833	26.148	NaN	25.6568	26.7323						7	7	25.7	5.2641	NaN	1	0	-1	NaN	NaN	1	0	-1	NaN	NaN	1	0	-1	NaN	NaN	1	0	-1	NaN		Ceroid-lipofuscinosis neuronal protein 5	CLN5	553
	NaN	25.4748	NaN	NaN	27.2575	27.9013	27.4477	27.609	26.1437	NaN	NaN	NaN	25.6114	NaN	NaN	25.6737						13	13	41.4	68.081	NaN	1	0	-1	NaN	NaN	1	0	-1	NaN	NaN	1	0	-1	NaN	NaN	1	0	-1	NaN		Enoyl-CoA delta isomerase 2, mitochondrial	ECI2	554
	NaN	NaN	NaN	NaN	NaN	27.1054	27.4281	NaN	NaN	NaN	NaN	NaN	NaN	NaN	26.8229	26.828						7	6	19.1	13.426	NaN	1	0	-1	NaN	NaN	1	0	-1	NaN	NaN	1	0	-1	NaN	NaN	1	0	-1	NaN		KH domain-containing, RNA-binding, signal transduction-associated protein 3	KHDRBS3	555
	NaN	NaN	NaN	NaN	NaN	NaN	NaN	NaN	NaN	NaN	NaN	NaN	NaN	NaN	NaN	NaN						5	5	12.7	9.0339	NaN	1	0	-1	NaN	NaN	1	0	-1	NaN	NaN	1	0	-1	NaN	NaN	1	0	-1	NaN		Polycomb protein EED	EED	557
	28.2985	28.2509	28.1933	28.2197	27.9584	28.4109	28.4777	28.7729	28.4548	28.006	28.0837	28.4507	27.1397	27.4005	27.7918	27.1947		+		+	WM266-4_WM115;WM266-4_WM1205Lu	5	5	58.4	31.969	0.431035	0.295358	0.164356	1.12067	0.967516	2.42027	0.00754824	-0.86713	-1.82403	-4.57272	0.023068	0.928906	0.00818157	1.00569	0.0676398	2.41804	0.00225287	-1.0233	-2.03257	-4.56785		Barrier-to-autointegration factor;Barrier-to-autointegration factor, N-terminally processed	BANF1	558
	28.1663	28.3548	27.9697	28.1405	28.0653	27.9365	27.9734	27.8501	28.212	28.051	27.9979	28.225	28.1179	28.2001	28.1517	28.1207				+	WM266-4_WM1205Lu	58	58	61.4	323.31	1.16935	0.051767	-0.201495	-1.14989	-2.22522	0.167561	0.656799	0.026103	1.01826	0.433374	0.1417	0.629196	-0.0363603	-1.02552	-0.373517	2.11978	0.003956	0.191237	1.14174	3.94401		Splicing factor 3B subunit 1	SF3B1	559
	27.3144	27.2991	27.3843	27.3747	27.6325	27.5686	27.7213	27.456	28.326	28.0612	28.4091	28.2389	27.62	27.7717	27.7091	27.5366	+	+	+		WM115_WM793;WM266-4_WM115;WM1205Lu_WM793	35	35	47.7	156.95	2.2497	0.00524115	0.25147	1.19042	4.20933	3.24403	0.0022439	-0.599478	-1.51517	-6.62473	4.65445	0	0.91568	1.88646	11.8204	0.370281	0.266441	0.0647326	1.04589	0.853176		Cold shock domain-containing protein E1	CSDE1	560
	26.9764	26.7954	26.4742	26.7791	27.2293	27.1606	27.0346	NaN	27.0319	27.2018	27.5302	27.4507	27.6688	27.5511	27.575	27.1544			+		WM115_WM793	10	10	41.9	30.333	1.47949	0.0259203	0.385255	1.30609	2.91641	0.524871	0.284603	0.183656	1.13576	1.1377	1.91197	0.00930934	0.547413	1.46146	3.53811	1.22102	0.0285159	0.345814	1.27087	2.42004		Interferon-inducible double-stranded RNA-dependent protein kinase activator A	PRKRA	561
	NaN	NaN	NaN	NaN	NaN	NaN	NaN	NaN	25.2293	25.2741	25.087	25.353	25.7689	25.6998	25.7032	25.4387		+			WM266-4_WM115	11	11	14.2	14.338	NaN	1	0	-1	NaN	2.40179	0.00795392	0.416783	1.33495	4.53249	NaN	1	0	-1	NaN	NaN	1	0	-1	NaN		Ribosomal protein S6 kinase alpha-5	RPS6KA5	563
	NaN	NaN	NaN	NaN	NaN	NaN	NaN	NaN	NaN	NaN	NaN	NaN	NaN	NaN	NaN	NaN						10	10	3.3	15.229	NaN	1	0	-1	NaN	NaN	1	0	-1	NaN	NaN	1	0	-1	NaN	NaN	1	0	-1	NaN		E3 ubiquitin-protein ligase MYCBP2	MYCBP2	564
	NaN	NaN	NaN	NaN	NaN	NaN	NaN	NaN	NaN	NaN	25.6005	25.6083	26.1523	26.0721	26.1294	NaN						8	8	44.2	16.095	NaN	1	0	-1	NaN	NaN	1	0	-1	NaN	NaN	1	0	-1	NaN	NaN	1	0	-1	NaN		2-amino-3-ketobutyrate coenzyme A ligase, mitochondrial	GCAT	565
	27.7312	27.3567	27.5483	26.8509	27.03	26.87	27.4534	27.2955	27.1337	27.393	26.857	27.0877	27.2858	27.3301	27.2002	27.6707						5	5	48.3	42.037	0.399781	0.319411	-0.209519	-1.1563	-0.909171	0.843742	0.136782	0.253846	1.19238	1.6833	0.536342	0.208439	-0.253897	-1.19242	-1.15808	0.592487	0.140182	0.209468	1.15626	1.2567		Nucleoplasmin-3	NPM3	566
	28.1974	28.3846	27.4322	27.8967	28.7178	29.0052	28.5529	27.4331	27.5029	27.9346	27.7784	28.0086	28.0556	28.275	28.2194	27.8837						7	7	60	43.109	0.513723	0.239855	0.449515	1.36558	1.11782	1.1077	0.0783401	0.302334	1.23314	2.12228	0.305894	0.389266	-0.171616	-1.12632	-0.727298	0.393298	0.248743	-0.318797	-1.24729	-0.896945		Acyl-protein thioesterase 1	LYPLA1	567
	27.7509	27.8138	27.7184	27.7666	27.4661	27.3069	27.3108	27.1738	27.509	27.699	27.6881	27.7354	27.6895	27.6555	27.4161	26.9129	+				WM1205Lu_WM793	89	89	51.1	323.31	3.41192	0.000608696	-0.448043	-1.36419	-7.1159	0.609046	0.232661	-0.239375	-1.18048	-1.28547	0.986992	0.0716053	-0.104537	-1.07515	-1.92158	0.220865	0.436834	0.104131	1.07485	0.551266		U5 small nuclear ribonucleoprotein 200 kDa helicase	SNRNP200	569
	27.3365	27.5045	27.381	27.5496	26.8517	26.7852	26.9451	27.4383	26.816	26.7369	26.9797	26.7888	26.864	26.7727	26.9893	26.8119			+		WM115_WM793	11	11	54	40.65	1.50622	0.0243885	-0.437804	-1.35454	-2.79978	0.158653	0.671821	0.0291176	1.02039	0.412971	3.81933	0	-0.612542	-1.52895	-8.43406	0.414666	0.234126	-0.14562	-1.10621	-0.937077		TIP41-like protein	TIPRL	570
	NaN	NaN	NaN	NaN	NaN	NaN	NaN	NaN	NaN	NaN	NaN	NaN	NaN	NaN	NaN	NaN						8	8	28.8	6.3909	NaN	1	0	-1	NaN	NaN	1	0	-1	NaN	NaN	1	0	-1	NaN	NaN	1	0	-1	NaN		TOM1-like protein 1	TOM1L1	571
	25.4736	NaN	NaN	25.2342	NaN	NaN	NaN	NaN	25.1486	NaN	NaN	25.4659	NaN	NaN	25.4668	NaN						9	9	33.2	24.072	NaN	1	0	-1	NaN	NaN	1	0	-1	NaN	NaN	1	0	-1	NaN	NaN	1	0	-1	NaN		Surfeit locus protein 6	SURF6	572
	NaN	NaN	NaN	NaN	NaN	NaN	NaN	NaN	NaN	NaN	NaN	NaN	24.695	24.1324	NaN	NaN						5	3	15	4.588	NaN	1	0	-1	NaN	NaN	1	0	-1	NaN	NaN	1	0	-1	NaN	NaN	1	0	-1	NaN		Protein phosphatase 1B	PPM1B	573
	24.3533	24.4338	NaN	23.8333	24.3017	23.6269	24.5376	23.7109	25.9108	24.922	25.9926	25.462	25.3652	25.1444	25.0604	25.1556			+	+	WM115_WM793;WM266-4_WM1205Lu	31	31	15.4	71.138	0.208219	0.534548	-0.162518	-1.11924	-0.529482	0.755133	0.1653	-0.390457	-1.31081	-1.53478	2.03944	0.00706651	1.36506	2.57586	4.1247	2.56829	0.00179726	1.13712	2.19941	4.9032		Small subunit processome component 20 homolog	UTP20	574
	27.4998	27.5136	27.3273	27.6158	27.4278	27.5372	27.5104	27.418	27.3876	27.2999	27.3998	27.3509	27.3451	27.2435	27.231	26.7614						36	36	36.2	161.96	0.0854561	0.766042	-0.0157523	-1.01098	-0.235869	0.805146	0.148063	-0.214298	-1.16014	-1.61878	1.05125	0.0613717	-0.129572	-1.09397	-2.02833	1.30412	0.0241142	-0.328118	-1.25537	-2.45216		Nuclear pore complex protein Nup155	NUP155	575
	NaN	25.3396	NaN	NaN	NaN	NaN	NaN	NaN	NaN	25.4185	25.0519	25.2438	25.7145	25.4716	25.783	NaN						3	3	5.4	4.1365	NaN	1	0	-1	NaN	1.37611	0.0446781	0.418297	1.33635	2.94777	NaN	1	0	-1	NaN	NaN	1	0	-1	NaN		Protein XRP2	RP2	576
	NaN	NaN	NaN	NaN	NaN	NaN	NaN	NaN	NaN	NaN	NaN	NaN	NaN	NaN	NaN	NaN						4	4	4.3	9.0206	NaN	1	0	-1	NaN	NaN	1	0	-1	NaN	NaN	1	0	-1	NaN	NaN	1	0	-1	NaN		WD repeat and HMG-box DNA-binding protein 1	WDHD1	577
	28.23	28.2523	28.0194	28.1892	28.1448	28.1811	28.2902	28.1521	27.9839	27.6967	27.8347	27.9766	28.1054	27.9228	27.958	27.8325			+	+	WM115_WM793;WM266-4_WM1205Lu	18	18	52.9	47.754	0.114669	0.706811	0.0193205	1.01348	0.308756	0.406683	0.37704	0.0817194	1.05828	0.922137	1.88201	0.00994209	-0.299766	-1.23094	-3.4813	1.94283	0.00539078	-0.237367	-1.17884	-3.59703		Cartilage-associated protein	CRTAP	578
	26.6767	26.7529	26.7017	26.6927	26.1054	26.1296	26.0653	26.1991	26.2967	26.2435	26.3094	26.0838	26.4765	26.4159	26.3676	26.0506	+		+		WM115_WM793;WM1205Lu_WM793	30	22	56.2	61.174	5.70189	0	-0.581164	-1.49606	-17.8506	0.379845	0.402097	0.0943027	1.06755	0.871434	3.89158	0	-0.472654	-1.38766	-8.6883	1.06282	0.0412992	0.202813	1.15094	2.04757		Calcium-binding mitochondrial carrier protein Aralar1	SLC25A12	579
	NaN	NaN	NaN	NaN	NaN	NaN	NaN	NaN	NaN	NaN	NaN	NaN	NaN	NaN	NaN	NaN						5	5	22.9	10.235	NaN	1	0	-1	NaN	NaN	1	0	-1	NaN	NaN	1	0	-1	NaN	NaN	1	0	-1	NaN		Renin receptor	ATP6AP2	580
	NaN	NaN	NaN	25.9912	26.994	26.9104	NaN	26.8721	NaN	NaN	NaN	26.191	26.5006	NaN	26.8141	26.8935						6	6	28.4	14.792	NaN	1	0	-1	NaN	NaN	1	0	-1	NaN	NaN	1	0	-1	NaN	0.68841	0.108615	-0.189442	-1.14032	-1.51262		Ribonuclease H2 subunit A	RNASEH2A	581
	25.109	25.1365	NaN	NaN	24.9867	NaN	NaN	NaN	NaN	NaN	25.1526	NaN	NaN	NaN	NaN	NaN						5	5	15.5	4.8905	NaN	1	0	-1	NaN	NaN	1	0	-1	NaN	NaN	1	0	-1	NaN	NaN	1	0	-1	NaN		Cell division cycle protein 123 homolog	CDC123	582
	NaN	NaN	NaN	NaN	NaN	NaN	NaN	NaN	NaN	NaN	NaN	NaN	NaN	NaN	NaN	NaN						2	2	17.9	1.6869	NaN	1	0	-1	NaN	NaN	1	0	-1	NaN	NaN	1	0	-1	NaN	NaN	1	0	-1	NaN		Ribonuclease P protein subunit p20	POP7	583
	NaN	NaN	NaN	NaN	NaN	NaN	NaN	NaN	NaN	25.6263	24.7976	NaN	NaN	24.9814	NaN	NaN						4	4	18.7	12.047	NaN	1	0	-1	NaN	NaN	1	0	-1	NaN	NaN	1	0	-1	NaN	NaN	1	0	-1	NaN		Ribonuclease P protein subunit p40	RPP40	584
	29.258	29.3531	29.2914	29.4674	29.0865	29.3122	29.119	29.0781	28.9354	29.0046	29.1434	28.9569	28.9538	28.9596	28.9787	29.1187			+		WM115_WM793	19	19	55.6	201.11	1.44542	0.0279713	-0.193521	-1.14355	-2.69408	0.0422025	0.898701	-0.00738716	-1.00513	-0.121322	2.63859	0.00229772	-0.332372	-1.25908	-5.06542	1.13342	0.0340594	-0.146239	-1.10668	-2.16517		Eukaryotic translation initiation factor 3 subunit G	EIF3G	586
	28.0902	28.2034	28.1784	28.2369	27.9314	28.0384	28.1488	28.0605	28.0443	27.8479	28.1015	27.9178	28.1432	28.0453	28.2081	28.3448						16	16	72.5	139.59	1.28792	0.0395835	-0.132433	-1.09614	-2.4247	1.29025	0.0526433	0.207453	1.15465	2.42865	1.6347	0.0168863	-0.199325	-1.14816	-3.02691	0.927819	0.0580734	0.140562	1.10233	1.82329		Eukaryotic translation initiation factor 3 subunit J	EIF3J	587
	28.8004	29.014	29.007	29.0694	29.0614	28.9707	29.1296	28.7866	29.5979	29.4316	29.5794	29.7015	29.9954	29.7578	29.7628	29.7432			+	+	WM115_WM793;WM266-4_WM1205Lu	14	12	65.3	50.113	0.0532751	0.847369	0.0143857	1.01002	0.151489	1.55837	0.032388	0.237202	1.1787	2.89132	3.52241	0.000414716	0.604912	1.52089	7.45499	3.87983	0.000557276	0.827728	1.77489	8.6465		Carbonyl reductase [NADPH] 3	CBR3	588
	27.7184	27.5931	27.9877	27.2692	27.3813	27.281	27.5486	27.576	27.926	27.5666	27.4425	27.7305	27.5322	27.9747	27.9826	27.8982				+	WM266-4_WM1205Lu	7	7	36.3	43.783	0.552117	0.219493	-0.195336	-1.14499	-1.18596	0.564524	0.260284	0.180501	1.13328	1.2078	0.0466798	0.859562	0.0243382	1.01701	0.133595	1.69583	0.0092518	0.400175	1.31967	3.13698		26S proteasome non-ATPase regulatory subunit 10	PSMD10	589
	NaN	NaN	NaN	NaN	NaN	NaN	NaN	NaN	NaN	NaN	NaN	NaN	NaN	NaN	NaN	NaN						5	5	6.4	4.08	NaN	1	0	-1	NaN	NaN	1	0	-1	NaN	NaN	1	0	-1	NaN	NaN	1	0	-1	NaN		AP-1 complex subunit gamma-like 2	AP1G2	590
	26.8146	26.9729	27.1437	26.84	27.2562	27.0307	27.1665	27.2701	26.3924	26.683	26.6803	26.6966	26.6231	26.7824	26.7106	27.1333						14	14	35.4	34.834	1.36122	0.0339844	0.238079	1.17942	2.54935	0.72763	0.17517	0.1993	1.14814	1.48835	1.69088	0.0148193	-0.329735	-1.25678	-3.12802	1.595	0.0123382	-0.368514	-1.29102	-2.95614		CAAX prenyl protease 1 homolog	ZMPSTE24	591
	NaN	NaN	NaN	NaN	NaN	NaN	NaN	NaN	NaN	NaN	NaN	NaN	NaN	NaN	NaN	NaN						3	3	5.8	4.0219	NaN	1	0	-1	NaN	NaN	1	0	-1	NaN	NaN	1	0	-1	NaN	NaN	1	0	-1	NaN		Protein phosphatase 1 regulatory subunit 37	PPP1R37	592
	29.2701	29.246	29.0241	29.106	28.6882	28.5327	28.555	28.3656	29.4591	29.4237	29.4607	29.462	29.0654	28.9841	28.8983	28.8076	+	+	+	+	WM115_WM793;WM266-4_WM115;WM266-4_WM1205Lu;WM1205Lu_WM793	21	20	68.8	239.72	3.40521	0.000604317	-0.62619	-1.54348	-7.09574	4.00795	0.00123077	-0.512524	-1.42654	-9.11186	2.56916	0.00267554	0.289817	1.22249	4.90519	2.46509	0.00214583	0.403484	1.3227	4.67126		Isocitrate dehydrogenase [NADP] cytoplasmic	IDH1	593
	NaN	NaN	NaN	NaN	NaN	NaN	NaN	NaN	NaN	NaN	NaN	NaN	NaN	NaN	NaN	NaN						4	4	12.7	7.414	NaN	1	0	-1	NaN	NaN	1	0	-1	NaN	NaN	1	0	-1	NaN	NaN	1	0	-1	NaN		Glutamyl-tRNA(Gln) amidotransferase subunit B, mitochondrial	GATB	594
	NaN	26.2134	NaN	26.0899	26.1663	NaN	NaN	NaN	27.0089	27.1802	27.1308	27.1778	26.5286	26.7353	26.907	NaN						9	9	37.5	17.336	NaN	1	0	-1	NaN	1.93682	0.0179054	-0.400764	-1.32021	-3.88649	NaN	1	0	-1	NaN	NaN	1	0	-1	NaN		Protein SCO1 homolog, mitochondrial	SCO1	595
	NaN	NaN	NaN	NaN	NaN	NaN	NaN	NaN	NaN	NaN	NaN	NaN	NaN	NaN	NaN	NaN						2	2	4.7	3.2758	NaN	1	0	-1	NaN	NaN	1	0	-1	NaN	NaN	1	0	-1	NaN	NaN	1	0	-1	NaN		25-hydroxycholesterol 7-alpha-hydroxylase	CYP7B1	596
	NaN	NaN	NaN	NaN	NaN	NaN	NaN	NaN	NaN	NaN	NaN	NaN	NaN	NaN	NaN	NaN						5	5	5.4	15.941	NaN	1	0	-1	NaN	NaN	1	0	-1	NaN	NaN	1	0	-1	NaN	NaN	1	0	-1	NaN		Attractin	ATRN	597
	NaN	NaN	NaN	NaN	NaN	NaN	NaN	NaN	NaN	NaN	NaN	NaN	26.0138	26.16	NaN	NaN						5	5	38.2	24.581	NaN	1	0	-1	NaN	NaN	1	0	-1	NaN	NaN	1	0	-1	NaN	NaN	1	0	-1	NaN		Putative hydrolase RBBP9	RBBP9	598
	NaN	NaN	NaN	NaN	26.8219	NaN	26.5923	25.9462	NaN	NaN	26.3853	25.944	NaN	NaN	26.5835	26.7853						11	9	27	21.762	NaN	1	0	-1	NaN	NaN	1	0	-1	NaN	NaN	1	0	-1	NaN	NaN	1	0	-1	NaN		Signal transducing adapter molecule 2	STAM2	599
	NaN	NaN	NaN	NaN	NaN	NaN	NaN	26.628	NaN	NaN	26.0408	NaN	NaN	NaN	NaN	NaN						3	2	4.8	6.4237	NaN	1	0	-1	NaN	NaN	1	0	-1	NaN	NaN	1	0	-1	NaN	NaN	1	0	-1	NaN		Cytosolic 10-formyltetrahydrofolate dehydrogenase	ALDH1L1	600
	NaN	NaN	NaN	NaN	NaN	NaN	NaN	NaN	NaN	NaN	NaN	NaN	NaN	NaN	NaN	NaN						2	2	8.4	3.8535	NaN	1	0	-1	NaN	NaN	1	0	-1	NaN	NaN	1	0	-1	NaN	NaN	1	0	-1	NaN		Diacylglycerol O-acyltransferase 1	DGAT1	601
	NaN	NaN	NaN	NaN	24.831	NaN	25.2169	25.0389	24.6517	NaN	NaN	NaN	NaN	NaN	NaN	NaN						3	3	9.3	8.285	NaN	1	0	-1	NaN	NaN	1	0	-1	NaN	NaN	1	0	-1	NaN	NaN	1	0	-1	NaN		Cyclin-K	CCNK	602
	28.0933	28.2243	28.2526	28.2159	28.4542	28.4631	28.5314	28.6184	28.5148	28.0188	28.4884	28.0865	28.5469	28.1813	28.3721	28.5475	+				WM1205Lu_WM793	6	6	28.7	37.936	3.0808	0.000977273	0.320269	1.24856	6.17332	0.37333	0.408561	0.13482	1.09796	0.859008	0.24219	0.462615	0.0806375	1.05749	0.596657	0.504434	0.178988	-0.104811	-1.07535	-1.1012		PRA1 family protein 3	ARL6IP5	604
	25.9729	26.3596	26.4882	26.086	26.1615	26.0819	26.3325	26.1408	NaN	26.0736	26.0614	26.1706	25.8307	26.0661	26.4507	NaN						7	7	53.8	46.455	0.137324	0.660501	-0.0474734	-1.03345	-0.363193	0.0253615	0.938661	0.0139306	1.0097	0.0757232	0.371133	0.324449	-0.124768	-1.09033	-0.867235	0.145571	0.573816	-0.0633639	-1.0449	-0.386247		Pre-mRNA-splicing factor SPF27	BCAS2	606
	26.5741	26.7612	27.4204	26.6517	26.9827	26.5919	27.0707	NaN	NaN	26.1882	26.375	26.3318	26.8013	27.1399	27.269	27.3984		+			WM266-4_WM115	9	9	45.2	12.207	0.0396807	0.886308	0.0299603	1.02098	0.115317	2.52096	0.00628283	0.853877	1.80735	5.3706	1.19381	0.0453776	-0.553522	-1.46766	-2.36939	0.647586	0.120725	0.270395	1.20614	1.38341		Dynactin subunit 3	DCTN3	607
	27.5481	27.6319	27.5729	27.781	27.3908	27.1263	27.3468	26.2357	27.7171	27.8105	27.8439	27.8558	27.4717	27.7542	27.5726	27.9156						14	14	51.4	82.613	1.16504	0.0520729	-0.608548	-1.52472	-2.21801	0.58466	0.247714	-0.128269	-1.09298	-1.24305	1.53158	0.0208844	0.173337	1.12766	2.84419	1.2018	0.0293801	0.653615	1.57311	2.27959		DnaJ homolog subfamily C member 8	DNAJC8	608
	26.5989	26.9142	26.8418	27.1504	27.0599	26.9751	26.5779	26.6034	NaN	25.9716	26.2951	26.0347	26.1772	26.1122	26.4701	26.8693			+		WM115_WM793	6	6	37.4	40.572	0.1655	0.607242	-0.0722427	-1.05135	-0.428672	0.652237	0.210663	0.306703	1.23688	1.39181	2.35529	0.0036185	-0.77586	-1.71221	-4.91601	0.952899	0.0547841	-0.396914	-1.31669	-1.86496		Survival of motor neuron-related-splicing factor 30	SMNDC1	609
	28.7232	28.6656	28.9748	28.4591	28.5202	28.818	28.7499	28.4715	28.7694	28.7056	28.7416	28.8053	28.6398	28.6999	28.9115	29.0643						12	12	78.9	68.5	0.190115	0.563551	-0.0657954	-1.04666	-0.48409	0.309249	0.472681	0.0733905	1.05219	0.733997	0.179403	0.559516	0.0497966	1.03512	0.460165	0.710753	0.10263	0.188982	1.13996	1.45976		ATP synthase subunit d, mitochondrial	ATP5H	610
	23.267	24.0462	24.8692	24.6011	26.2796	26.5005	25.7236	25.7342	27.2164	27.3267	27.4551	27.4196	27.9701	28.0642	28.2712	27.5762	+		+	+	WM115_WM793;WM266-4_WM1205Lu;WM1205Lu_WM793	23	23	63.2	97.326	2.4355	0.00400762	1.86361	3.63917	4.60606	2.13281	0.0121266	0.615984	1.5326	3.9702	3.9298	0	3.15858	8.92948	8.82545	3.63737	0.000783069	1.91095	3.76057	7.82199		Flotillin-1	FLOT1	611
	NaN	NaN	NaN	NaN	25.8052	26.0343	25.8812	26.0538	NaN	NaN	NaN	NaN	NaN	NaN	NaN	NaN						19	19	9.5	43.805	NaN	1	0	-1	NaN	NaN	1	0	-1	NaN	NaN	1	0	-1	NaN	NaN	1	0	-1	NaN		Triple functional domain protein	TRIO	612
	28.4737	28.4672	28.4456	28.5788	28.5623	28.3837	28.5028	28.7151	28.7594	28.676	28.765	28.7615	28.6027	28.6127	28.9516	28.9522			+		WM115_WM793	8	8	55.3	35	0.273268	0.45037	0.0496349	1.035	0.661252	0.147272	0.690933	0.0393062	1.02762	0.386577	3.2998	0.000815427	0.249142	1.1885	6.78477	1.01903	0.0467185	0.238813	1.18002	1.9748		ATP synthase subunit g, mitochondrial	ATP5L	613
	26.2892	26.598	26.5222	26.4635	26.1754	25.7955	26.3534	25.2543	25.7146	26.052	25.8598	25.9976	27.1512	27.0279	26.9575	26.7992		+	+	+	WM115_WM793;WM266-4_WM115;WM266-4_WM1205Lu	25	25	23.8	73.183	1.20064	0.0478654	-0.573595	-1.48823	-2.27766	4.29383	0.00148837	1.07798	2.11107	10.2312	2.86574	0.00159838	-0.562255	-1.47658	-5.61476	2.28798	0.00306332	1.08932	2.12773	4.28935		Carboxypeptidase D	CPD	614
	28.4883	28.5273	28.5699	28.4706	28.3203	28.6617	28.3562	28.5272	27.7874	27.9375	27.9746	28.0888	28.1316	28.2958	28.2102	28.3493			+		WM115_WM793	17	17	74	73.345	0.234389	0.499134	-0.0477166	-1.03363	-0.580159	2.05604	0.0142847	0.299645	1.23084	3.81719	3.86418	0	-0.567008	-1.48145	-8.59111	1.25705	0.0261525	-0.219646	-1.16445	-2.37253		Glutaredoxin-3	GLRX3	615
	28.1684	28.1422	27.9066	27.8858	27.9643	28.0846	27.9114	28.1674	28.6808	28.7271	28.7432	28.7184	28.3346	28.3594	28.3047	28.3268		+	+	+	WM115_WM793;WM266-4_WM115;WM266-4_WM1205Lu	20	20	44.3	161.92	0.0222252	0.933467	0.00618649	1.0043	0.0652273	6.26222	0	-0.385978	-1.30675	-22.1967	3.99579	0	0.691615	1.61509	9.06677	2.64341	0.00144523	0.299451	1.23068	5.07668		Ribosomal L1 domain-containing protein 1	RSL1D1	616
	NaN	NaN	25.2185	NaN	NaN	NaN	NaN	25.253	NaN	NaN	NaN	NaN	NaN	NaN	NaN	NaN						7	7	11.8	15.208	NaN	1	0	-1	NaN	NaN	1	0	-1	NaN	NaN	1	0	-1	NaN	NaN	1	0	-1	NaN		Wolframin	WFS1	617
	26.1793	26.1626	26.0585	26.0964	25.745	25.3423	25.7967	25.487	26.1341	26.2508	26.2416	26.3818	26.1019	26.1727	25.9028	26.2428	+			+	WM266-4_WM1205Lu;WM1205Lu_WM793	21	21	44.1	63.703	2.51452	0.00349901	-0.531448	-1.44538	-4.78144	0.823478	0.142746	-0.147012	-1.10727	-1.64945	1.15555	0.0493212	0.12787	1.09268	2.20214	2.11668	0.00401758	0.512306	1.42633	3.93778		ATP-dependent Clp protease ATP-binding subunit clpX-like, mitochondrial	CLPX	618
	25.6969	25.4585	NaN	25.8417	25.6003	NaN	25.8412	25.6569	NaN	25.5599	25.484	25.0247	25.6898	25.7285	26.0479	NaN						8	8	27.3	26.077	0.0900408	0.756433	0.0337251	1.02365	0.252978	1.08394	0.0815789	0.465881	1.38116	2.30565	0.702078	0.13876	-0.309544	-1.23932	-1.53927	0.382615	0.256533	0.122613	1.0887	0.909852		SEC14-like protein 2	SEC14L2	619
	26.7869	26.9498	26.5269	26.7767	26.9398	26.6529	26.867	26.8416	26.4979	26.8551	26.903	26.9803	27.0428	26.5789	26.7036	26.6668						9	9	41.9	41.431	0.249721	0.478619	0.0652509	1.04627	0.612472	0.159006	0.67129	-0.0610456	-1.04322	-0.413784	0.133881	0.644406	0.0489898	1.03454	0.355028	0.268586	0.369518	-0.0773067	-1.05505	-0.65163		Probable cytosolic iron-sulfur protein assembly protein CIAO1	CIAO1	620
	NaN	NaN	NaN	NaN	NaN	NaN	NaN	NaN	NaN	NaN	NaN	NaN	NaN	NaN	NaN	NaN						3	1	37.6	17.689	NaN	1	0	-1	NaN	NaN	1	0	-1	NaN	NaN	1	0	-1	NaN	NaN	1	0	-1	NaN		G antigen 2E;G antigen 12I;G antigen 12G;G antigen 12F;G antigen 7	GAGE2E;GAGE12I;GAGE12G;GAGE12F;GAGE7	622
	30.1391	29.9001	29.9716	29.9994	29.7246	29.6528	29.8127	29.889	29.5815	30.0304	29.7255	29.6673	29.8203	29.8266	29.8222	30.1487						22	22	45.6	131.59	1.75296	0.0148507	-0.232781	-1.1751	-3.24113	0.56329	0.260755	0.153281	1.1121	1.20563	1.20815	0.0439752	-0.251349	-1.19032	-2.29025	0.674802	0.112544	0.134713	1.09787	1.39858		Signal recognition particle subunit SRP72	SRP72	623
	NaN	NaN	24.7972	NaN	25.6559	26.1117	25.8313	25.81	NaN	NaN	NaN	NaN	NaN	NaN	NaN	NaN						6	6	26.3	16.721	NaN	1	0	-1	NaN	NaN	1	0	-1	NaN	NaN	1	0	-1	NaN	NaN	1	0	-1	NaN		N(G),N(G)-dimethylarginine dimethylaminohydrolase 1	DDAH1	625
	NaN	NaN	NaN	NaN	NaN	NaN	NaN	NaN	NaN	NaN	NaN	NaN	NaN	NaN	NaN	NaN						3	3	4.1	2.783	NaN	1	0	-1	NaN	NaN	1	0	-1	NaN	NaN	1	0	-1	NaN	NaN	1	0	-1	NaN		ATP-dependent DNA helicase Q5	RECQL5	626
	NaN	NaN	NaN	NaN	NaN	NaN	NaN	NaN	NaN	NaN	NaN	NaN	NaN	NaN	NaN	NaN						2	2	3.7	3.2716	NaN	1	0	-1	NaN	NaN	1	0	-1	NaN	NaN	1	0	-1	NaN	NaN	1	0	-1	NaN		Unconventional prefoldin RPB5 interactor 1	URI1	627
	NaN	NaN	NaN	NaN	25.5826	25.465	24.9982	25.0221	25.6287	NaN	NaN	25.2945	25.8528	NaN	25.4416	NaN						7	7	31.9	42.281	NaN	1	0	-1	NaN	NaN	1	0	-1	NaN	NaN	1	0	-1	NaN	NaN	1	0	-1	NaN		Galactosylgalactosylxylosylprotein 3-beta-glucuronosyltransferase 3	B3GAT3	628
	26.9995	27.1068	27.3586	27.1857	26.7339	26.9325	26.4222	26.4271	27.2524	26.7899	27.1989	27.0624	26.5919	26.5396	26.4815	26.1465	+	+			WM266-4_WM115;WM1205Lu_WM793	22	18	45.5	57.896	1.97517	0.00922333	-0.533745	-1.44768	-3.65929	2.34699	0.00895405	-0.636045	-1.55406	-4.41441	0.281031	0.417306	-0.086741	-1.06197	-0.677122	0.549259	0.159122	-0.18904	-1.14001	-1.18092		Metastasis-associated protein MTA2	MTA2	629
	27.6534	28.1027	27.843	27.9013	26.9599	27.0157	27.0526	26.1275	27.5712	27.8282	27.7711	27.8884	28.2702	28.3044	28.2798	28.385	+	+		+	WM266-4_WM115;WM266-4_WM1205Lu;WM1205Lu_WM793	31	29	39.2	189.79	2.4	0.00422346	-1.08617	-2.1231	-4.52859	3.5074	0.00109554	0.545146	1.45917	7.40817	0.425701	0.277973	-0.110406	-1.07953	-0.957625	3.31388	0.000623158	1.52091	2.86973	6.82566		Serine/threonine-protein kinase 10	STK10	630
	NaN	NaN	NaN	NaN	NaN	NaN	NaN	NaN	NaN	23.8676	NaN	NaN	24.4933	24.3842	23.9913	NaN						4	2	5.5	3.5854	NaN	1	0	-1	NaN	NaN	1	0	-1	NaN	NaN	1	0	-1	NaN	NaN	1	0	-1	NaN		Serine/threonine-protein kinase D3	PRKD3	631
	NaN	NaN	NaN	NaN	27.2525	26.7585	27.0071	26.8461	NaN	NaN	NaN	NaN	NaN	NaN	NaN	NaN						24	17	44.3	46.722	NaN	1	0	-1	NaN	NaN	1	0	-1	NaN	NaN	1	0	-1	NaN	NaN	1	0	-1	NaN		Glutamine--fructose-6-phosphate aminotransferase [isomerizing] 2	GFPT2	632
	25.1785	25.1182	NaN	24.8836	24.7307	24.7495	24.9504	NaN	25.1475	NaN	24.8666	25.4359	25.2183	24.8594	25.0664	NaN						9	9	8.8	12.819	1.02772	0.0704201	-0.249926	-1.18915	-2.1888	0.202109	0.603308	-0.101949	-1.07322	-0.524113	0.1828	0.554565	0.0898991	1.0643	0.479766	0.882572	0.066792	0.237876	1.17925	1.89464		E3 ubiquitin-protein ligase listerin	LTN1	633
	27.1357	27.1339	27.111	27.0387	27.1033	27.1654	27.0421	27.1304	28.2277	28.0445	28.1866	28.1868	27.5734	27.5369	27.3694	27.6638		+	+	+	WM115_WM793;WM266-4_WM115;WM266-4_WM1205Lu	23	23	56.9	174.52	0.0554538	0.841604	0.00544071	1.00378	0.157353	3.84145	0.00108475	-0.625496	-1.54274	-8.5112	6.34313	0	1.05656	2.07996	22.904	3.15196	0.00056705	0.425619	1.34315	6.36707		Mitochondrial import receptor subunit TOM70	TOMM70A	634
	NaN	NaN	NaN	NaN	NaN	NaN	NaN	NaN	NaN	NaN	NaN	NaN	NaN	NaN	NaN	NaN						2	2	5.3	1.4913	NaN	1	0	-1	NaN	NaN	1	0	-1	NaN	NaN	1	0	-1	NaN	NaN	1	0	-1	NaN		Phospholipase DDHD2	DDHD2	635
	NaN	NaN	NaN	NaN	NaN	NaN	NaN	NaN	26.1419	25.4843	25.6041	25.626	27.2452	27.1399	26.7866	25.7673						36	36	41.4	119.88	NaN	1	0	-1	NaN	1.49412	0.0371118	1.02064	2.02882	2.77865	NaN	1	0	-1	NaN	NaN	1	0	-1	NaN		Unconventional myosin-Id	MYO1D	636
	NaN	NaN	NaN	NaN	NaN	NaN	NaN	NaN	NaN	NaN	NaN	NaN	NaN	NaN	NaN	NaN						5	5	10.6	7.3828	NaN	1	0	-1	NaN	NaN	1	0	-1	NaN	NaN	1	0	-1	NaN	NaN	1	0	-1	NaN		TOX high mobility group box family member 4;TOX high mobility group box family member 3	TOX4;TOX3	637
	26.1321	25.7969	25.4713	25.8273	26.3225	26.9578	26.8617	26.3713	NaN	25.5739	NaN	25.9903	25.4114	25.6752	25.5036	NaN	+			+	WM266-4_WM1205Lu;WM1205Lu_WM793	17	17	25.5	29.216	2.08101	0.00766061	0.821427	1.76715	3.86662	NaN	1	0	-1	NaN	NaN	1	0	-1	NaN	2.52083	0.00201072	-1.09826	-2.14096	-5.37021		Protein transport protein Sec24D	SEC24D	638
	NaN	NaN	NaN	NaN	NaN	NaN	NaN	NaN	NaN	NaN	NaN	NaN	NaN	NaN	NaN	NaN						2	2	8.9	2.1377	NaN	1	0	-1	NaN	NaN	1	0	-1	NaN	NaN	1	0	-1	NaN	NaN	1	0	-1	NaN		STAGA complex 65 subunit gamma	SUPT7L	639
	26.4692	26.2198	25.9942	26.3199	26.1326	26.0301	26.202	24.9084	26.285	26.7813	26.9449	26.7739	27.0467	27.102	27.1933	27.0144				+	WM266-4_WM1205Lu	27	27	43.1	105.01	0.644368	0.174742	-0.432492	-1.34956	-1.34645	1.42274	0.0413824	0.392797	1.31294	2.65492	1.36717	0.0305461	0.445508	1.36179	2.55951	2.21038	0.0036621	1.2708	2.41295	4.12804		E3 UFM1-protein ligase 1	UFL1	640
	NaN	NaN	NaN	NaN	26.1946	26.1248	26.3849	26.658	26.2633	NaN	26.2004	26.0224	26.3055	26.2051	26.6454	27.0421						14	14	15.4	25.754	NaN	1	0	-1	NaN	0.807685	0.147188	0.387484	1.30811	1.67039	NaN	1	0	-1	NaN	0.41297	0.235593	0.208927	1.15583	0.933907		Sorbin and SH3 domain-containing protein 2	SORBS2	641
	NaN	25.6764	26.032	25.1425	NaN	NaN	NaN	NaN	25.2507	25.9113	NaN	25.6737	25.4641	NaN	25.4408	NaN						8	8	10.1	21.252	NaN	1	0	-1	NaN	NaN	1	0	-1	NaN	0.00518884	0.983446	-0.00511042	-1.00355	-0.0158364	NaN	1	0	-1	NaN		PHD finger protein 14	PHF14	642
	25.1656	25.2708	25.8699	25.3543	24.8395	NaN	24.8738	NaN	NaN	NaN	25.0996	NaN	25.2183	25.5448	25.4582	NaN						15	15	15.9	30.466	NaN	1	0	-1	NaN	NaN	1	0	-1	NaN	NaN	1	0	-1	NaN	NaN	1	0	-1	NaN		SAM and SH3 domain-containing protein 1	SASH1	643
	NaN	NaN	NaN	NaN	NaN	NaN	NaN	NaN	27.3322	NaN	NaN	NaN	NaN	NaN	NaN	30.3267						3	3	4.1	4.5429	NaN	1	0	-1	NaN	NaN	1	0	-1	NaN	NaN	1	0	-1	NaN	NaN	1	0	-1	NaN		CSC1-like protein 1	TMEM63A	644
	NaN	NaN	NaN	NaN	25.5763	NaN	NaN	NaN	26.5379	26.673	26.2342	26.0432	26.909	26.8121	26.8017	27.196						21	21	27.7	66.152	NaN	1	0	-1	NaN	1.77411	0.0224144	0.557603	1.47182	3.28	NaN	1	0	-1	NaN	NaN	1	0	-1	NaN		FERM, RhoGEF and pleckstrin domain-containing protein 2	FARP2	645
	25.6528	25.6278	25.315	25.3732	25.7585	25.3626	25.7856	25.6935	25.4713	25.7069	25.9719	25.4566	25.3456	25.4868	25.7455	25.5371						10	10	26.8	20.862	0.565481	0.211581	0.157834	1.11561	1.20948	0.362153	0.417756	-0.12293	-1.08894	-0.837576	0.48781	0.238723	0.159464	1.11687	1.07129	0.419883	0.230281	-0.121299	-1.08771	-0.946805		UBX domain-containing protein 7	UBXN7	646
	26.5825	26.6638	26.6581	26.5018	26.9354	27.096	26.8588	27.2737	26.2015	26.0857	26.2545	25.9798	26.3103	26.5196	26.0655	25.7199	+		+	+	WM115_WM793;WM266-4_WM1205Lu;WM1205Lu_WM793	25	25	44.6	103.52	2.34654	0.00436625	0.439402	1.35604	4.41345	0.0448159	0.895065	0.0234451	1.01638	0.128498	3.21015	0.000749367	-0.471207	-1.38627	-6.52899	2.41052	0.00235414	-0.887164	-1.84954	-4.55147		SUN domain-containing protein 1	SUN1	647
	26.0313	26.0253	NaN	NaN	NaN	NaN	NaN	NaN	25.9672	26.1963	NaN	26.6385	26.2899	27.0546	26.9878	26.9392						9	9	37.8	21.631	NaN	1	0	-1	NaN	1.02575	0.0911304	0.550559	1.46465	2.06157	NaN	1	0	-1	NaN	NaN	1	0	-1	NaN		Proline synthase co-transcribed bacterial homolog protein	PROSC	648
	27.5028	27.6542	26.3587	27.6342	27.7911	27.3682	27.6362	27.7534	28.428	28.303	28.0913	28.2222	28.4577	28.2651	28.222	28.4037				+	WM266-4_WM1205Lu	16	13	52.8	49.767	0.489183	0.254996	0.34977	1.27436	1.07376	0.365141	0.414555	0.0759683	1.05407	0.843319	1.64705	0.0165529	0.97367	1.96383	3.04903	3.13637	0.000560606	0.699868	1.62436	6.32423		Erlin-2	ERLIN2	649
	26.7439	26.8866	26.6276	27.0273	26.0964	26.2266	25.9541	25.1426	26.8826	26.753	27.141	26.9665	26.7056	26.6587	26.5531	26.3491	+				WM1205Lu_WM793	31	31	36.5	96.742	2.01353	0.00874311	-0.966407	-1.95397	-3.73379	1.75935	0.0235416	-0.369208	-1.29164	-3.25285	0.428622	0.276041	0.114459	1.08257	0.963046	1.49225	0.0164749	0.711658	1.63768	2.7754		Pre-mRNA-processing factor 6	PRPF6	650
	NaN	NaN	NaN	NaN	NaN	NaN	NaN	NaN	NaN	NaN	NaN	NaN	NaN	NaN	NaN	NaN						2	2	1.7	2.3142	NaN	1	0	-1	NaN	NaN	1	0	-1	NaN	NaN	1	0	-1	NaN	NaN	1	0	-1	NaN		Pre-mRNA cleavage complex 2 protein Pcf11	PCF11	651
	NaN	NaN	NaN	NaN	25.9784	NaN	NaN	NaN	NaN	NaN	NaN	NaN	25.6754	26.0113	NaN	NaN						9	9	4.4	12.192	NaN	1	0	-1	NaN	NaN	1	0	-1	NaN	NaN	1	0	-1	NaN	NaN	1	0	-1	NaN		Protein furry homolog-like	FRYL	652
	25.4346	25.4826	25.6328	26.0018	26.949	26.6779	27.064	27.1053	27.0073	26.959	26.9909	26.8791	27.2036	27.0554	27.1048	27.3551	+		+		WM115_WM793;WM1205Lu_WM793	12	12	38.6	63.063	3.74228	0.000482143	1.31111	2.48132	8.17005	1.65675	0.0279293	0.220627	1.16524	3.06645	4.24814	0	1.32112	2.49861	10.0444	1.0195	0.0467203	0.230641	1.17336	1.97557		Endonuclease domain-containing 1 protein	ENDOD1	654
	NaN	NaN	NaN	NaN	NaN	NaN	NaN	NaN	NaN	NaN	NaN	NaN	NaN	NaN	NaN	NaN						4	4	10.9	4.1788	NaN	1	0	-1	NaN	NaN	1	0	-1	NaN	NaN	1	0	-1	NaN	NaN	1	0	-1	NaN		D-glucuronyl C5-epimerase	GLCE	655
	29.5778	29.7444	29.557	29.6018	29.8577	29.8126	29.8294	29.6574	29.0239	29.0241	29.0635	29.1467	29.7189	29.6506	29.6739	29.5564		+	+		WM115_WM793;WM266-4_WM115	27	27	54.4	214.07	1.46998	0.0261913	0.169008	1.12428	2.73664	4.90622	0	0.585418	1.50047	13.0622	4.4357	0	-0.555734	-1.46992	-10.8314	1.31271	0.0236928	-0.139324	-1.10139	-2.46673		Glutaminase kidney isoform, mitochondrial	GLS	656
	NaN	NaN	NaN	NaN	NaN	NaN	NaN	NaN	NaN	NaN	NaN	NaN	NaN	NaN	NaN	NaN						2	2	5.1	4.1868	NaN	1	0	-1	NaN	NaN	1	0	-1	NaN	NaN	1	0	-1	NaN	NaN	1	0	-1	NaN		F-box only protein 21	FBXO21	657
	NaN	NaN	NaN	NaN	NaN	NaN	NaN	NaN	NaN	NaN	NaN	NaN	NaN	NaN	NaN	NaN						5	5	5.3	12.684	NaN	1	0	-1	NaN	NaN	1	0	-1	NaN	NaN	1	0	-1	NaN	NaN	1	0	-1	NaN		Protein SOGA1;N-terminal form;C-terminal 80 kDa form	SOGA1	658
	NaN	NaN	NaN	NaN	NaN	NaN	NaN	NaN	25.298	NaN	25.5154	25.7821	25.0023	25.4004	NaN	NaN						14	14	22.5	59.917	NaN	1	0	-1	NaN	NaN	1	0	-1	NaN	NaN	1	0	-1	NaN	NaN	1	0	-1	NaN		Ubiquitin carboxyl-terminal hydrolase 19	USP19	659
	NaN	NaN	NaN	NaN	NaN	NaN	NaN	NaN	NaN	NaN	NaN	NaN	NaN	NaN	NaN	NaN						3	3	3.9	6.8104	NaN	1	0	-1	NaN	NaN	1	0	-1	NaN	NaN	1	0	-1	NaN	NaN	1	0	-1	NaN		WD repeat-containing protein 47	WDR47	660
	26.4997	26.3644	26.3821	26.0284	27.1051	27.2546	27.2182	27.1755	26.2868	26.2992	25.8278	26.391	26.7734	26.6725	26.7876	26.1453	+			+	WM266-4_WM1205Lu;WM1205Lu_WM793	28	20	43.8	75.968	3.7461	0.000488688	0.869679	1.82726	8.18298	1.02784	0.0907332	0.393495	1.31357	1.98942	0.304395	0.390715	-0.117449	-1.08481	-0.724301	2.05852	0.00430672	-0.593634	-1.50904	-3.82209		AP-2 complex subunit alpha-2	AP2A2	661
	28.3456	28.4259	28.5433	28.4396	28.4106	28.445	28.2778	28.5101	27.6034	27.8066	27.9409	28.0817	27.8365	27.9869	27.8707	27.3476			+	+	WM115_WM793;WM266-4_WM1205Lu	32	32	40	180.2	0.168818	0.601793	-0.0277276	-1.01941	-0.436235	0.225506	0.571803	-0.0977545	-1.07011	-0.561224	2.73578	0.00206285	-0.580449	-1.49531	-5.29565	2.31652	0.00294175	-0.650476	-1.56969	-4.34957		Protein transport protein Sec31A	SEC31A	662
	25.5963	26.1844	NaN	26.2597	NaN	25.8035	NaN	NaN	NaN	25.9009	26.3062	26.1566	26.1156	25.8555	26.2461	26.487						6	6	22.8	27.655	NaN	1	0	-1	NaN	0.108808	0.761535	0.0548258	1.03873	0.297039	0.168996	0.577808	0.107765	1.07756	0.447547	NaN	1	0	-1	NaN		Protein HEXIM1	HEXIM1	663
	NaN	25.1151	NaN	24.8894	NaN	NaN	NaN	NaN	NaN	NaN	NaN	NaN	NaN	NaN	NaN	NaN						3	3	15.7	10.905	NaN	1	0	-1	NaN	NaN	1	0	-1	NaN	NaN	1	0	-1	NaN	NaN	1	0	-1	NaN		Protein YIF1A	YIF1A	665
	NaN	NaN	NaN	NaN	NaN	NaN	NaN	NaN	NaN	NaN	23.3805	23.7903	NaN	NaN	NaN	NaN						8	8	4.4	9.1083	NaN	1	0	-1	NaN	NaN	1	0	-1	NaN	NaN	1	0	-1	NaN	NaN	1	0	-1	NaN		E3 ubiquitin-protein ligase UBR5	UBR5	666
	NaN	NaN	NaN	NaN	NaN	NaN	NaN	NaN	NaN	NaN	NaN	NaN	NaN	NaN	NaN	NaN						2	2	6.2	1.4277	NaN	1	0	-1	NaN	NaN	1	0	-1	NaN	NaN	1	0	-1	NaN	NaN	1	0	-1	NaN		Arf-GAP domain and FG repeat-containing protein 2	AGFG2	667
	NaN	NaN	NaN	NaN	NaN	NaN	NaN	NaN	25.27	25.2081	25.5391	25.3817	NaN	NaN	NaN	NaN						4	4	14.4	16.952	NaN	1	0	-1	NaN	NaN	1	0	-1	NaN	NaN	1	0	-1	NaN	NaN	1	0	-1	NaN		Serine protease 23	PRSS23	668
	26.953	NaN	26.6529	26.8445	26.5467	26.5371	NaN	26.1333	25.9395	26.1172	26.3878	26.2148	26.2196	26.249	26.3938	26.615			+		WM115_WM793	8	6	13.3	62.297	1.19277	0.0485679	-0.411131	-1.32973	-2.53744	0.777469	0.156795	0.204534	1.15231	1.57236	2.35154	0.00366092	-0.652005	-1.57135	-4.90604	0.0834007	0.725566	-0.0363401	-1.02551	-0.232623		Splicing factor, arginine/serine-rich 15	SCAF4	669
	NaN	NaN	NaN	NaN	NaN	NaN	NaN	NaN	NaN	NaN	NaN	NaN	NaN	NaN	NaN	NaN						2	2	5.7	2.5353	NaN	1	0	-1	NaN	NaN	1	0	-1	NaN	NaN	1	0	-1	NaN	NaN	1	0	-1	NaN		Sphingosine 1-phosphate receptor 2	S1PR2	670
	NaN	NaN	26.2891	NaN	NaN	25.523	NaN	NaN	25.9671	26.317	26.5918	26.2402	25.7987	25.8755	26.3448	26.6995						3	3	29.7	6.4287	NaN	1	0	-1	NaN	0.153961	0.678918	-0.099401	-1.07133	-0.402136	NaN	1	0	-1	NaN	NaN	1	0	-1	NaN		NADH dehydrogenase [ubiquinone] 1 beta subcomplex subunit 6	NDUFB6	671
	NaN	NaN	NaN	NaN	NaN	NaN	NaN	NaN	NaN	NaN	NaN	NaN	NaN	NaN	NaN	NaN						6	5	11.2	7.6676	NaN	1	0	-1	NaN	NaN	1	0	-1	NaN	NaN	1	0	-1	NaN	NaN	1	0	-1	NaN		Mitofusin-2	MFN2	672
	NaN	NaN	NaN	NaN	NaN	NaN	NaN	NaN	NaN	NaN	24.3596	24.3738	24.98	NaN	24.4653	NaN						2	2	10	16.973	NaN	1	0	-1	NaN	NaN	1	0	-1	NaN	NaN	1	0	-1	NaN	NaN	1	0	-1	NaN		Snurportin-1	SNUPN	673
	NaN	NaN	NaN	25.256	NaN	NaN	NaN	NaN	NaN	24.8686	NaN	NaN	NaN	NaN	NaN	NaN						16	16	18.8	30.423	NaN	1	0	-1	NaN	NaN	1	0	-1	NaN	NaN	1	0	-1	NaN	NaN	1	0	-1	NaN		Ubiquitin conjugation factor E4 B	UBE4B	674
	NaN	NaN	NaN	NaN	NaN	25.615	NaN	NaN	NaN	NaN	NaN	NaN	25.9577	NaN	NaN	NaN						6	6	24.5	10.188	NaN	1	0	-1	NaN	NaN	1	0	-1	NaN	NaN	1	0	-1	NaN	NaN	1	0	-1	NaN		Zinc finger protein-like 1	ZFPL1	675
	NaN	25.812	NaN	25.6999	25.3428	25.5529	25.3116	NaN	NaN	25.7467	25.9935	25.9823	25.7407	NaN	25.7551	NaN						18	18	21	49.148	NaN	1	0	-1	NaN	NaN	1	0	-1	NaN	NaN	1	0	-1	NaN	NaN	1	0	-1	NaN		Elongator complex protein 1	IKBKAP	676
	NaN	NaN	NaN	NaN	NaN	NaN	NaN	NaN	NaN	NaN	NaN	NaN	NaN	NaN	NaN	NaN						3	3	30.8	5.5601	NaN	1	0	-1	NaN	NaN	1	0	-1	NaN	NaN	1	0	-1	NaN	NaN	1	0	-1	NaN		Ubiquitin-like protein 3	UBL3	677
	NaN	26.2912	NaN	NaN	26.8677	26.6747	26.4916	NaN	26.5462	26.5666	26.4271	26.8755	26.2963	26.428	26.6264	26.6798						4	3	34.2	7.1672	NaN	1	0	-1	NaN	0.310779	0.471481	-0.0962129	-1.06896	-0.737047	NaN	1	0	-1	NaN	0.561109	0.153109	-0.170374	-1.12535	-1.22619		Gamma-aminobutyric acid receptor-associated protein;Gamma-aminobutyric acid receptor-associated protein-like 1	GABARAP;GABARAPL1	678
	NaN	NaN	NaN	NaN	NaN	NaN	NaN	NaN	NaN	NaN	NaN	NaN	NaN	NaN	NaN	NaN						2	2	54.8	12.4	NaN	1	0	-1	NaN	NaN	1	0	-1	NaN	NaN	1	0	-1	NaN	NaN	1	0	-1	NaN		NADH dehydrogenase [ubiquinone] 1 alpha subcomplex subunit 3	NDUFA3	679
	27.7362	27.2489	27.0161	26.9357	26.8812	26.5611	26.7273	26.4009	27.8436	27.3733	27.4734	27.6641	27.6413	27.5382	28.0088	28.1197				+	WM266-4_WM1205Lu	5	5	41.9	14.133	1.53339	0.0236757	-0.591589	-1.50691	-2.84736	0.654145	0.209363	0.238401	1.17968	1.36323	0.855935	0.0966386	0.354366	1.27842	1.70365	3.29931	0.000617954	1.18436	2.27262	6.78335		NADH dehydrogenase [ubiquinone] 1 beta subcomplex subunit 4	NDUFB4	680
	NaN	NaN	NaN	NaN	NaN	NaN	NaN	NaN	25.095	NaN	NaN	NaN	NaN	25.4442	NaN	25.2734						4	4	27.4	9.305	NaN	1	0	-1	NaN	NaN	1	0	-1	NaN	NaN	1	0	-1	NaN	NaN	1	0	-1	NaN		NADH dehydrogenase [ubiquinone] 1 beta subcomplex subunit 8, mitochondrial	NDUFB8	681
	26.7309	26.4814	NaN	NaN	25.9579	NaN	26.3312	26.8513	26.8683	26.5448	27.0553	26.7632	27.4594	27.3486	27.2916	26.6958						7	7	65.5	20.718	NaN	1	0	-1	NaN	0.997171	0.0980637	0.390936	1.31124	1.93848	NaN	1	0	-1	NaN	1.39936	0.0198275	0.818704	1.76382	2.75926		NADH dehydrogenase [ubiquinone] 1 alpha subcomplex subunit 7	NDUFA7	683
	NaN	NaN	NaN	NaN	NaN	NaN	NaN	NaN	NaN	NaN	NaN	NaN	NaN	NaN	NaN	NaN						4	4	34.5	7.374	NaN	1	0	-1	NaN	NaN	1	0	-1	NaN	NaN	1	0	-1	NaN	NaN	1	0	-1	NaN		Vesicle-associated membrane protein 5	VAMP5	684
	28.6876	28.7745	28.9623	28.8293	29.2988	29.605	29.3149	29.7826	28.364	NaN	28.8401	NaN	29.0352	29.2309	29.443	29.1327	+				WM1205Lu_WM793	2	2	4.8	41.207	2.71708	0.00241758	0.686903	1.60982	5.25081	NaN	1	0	-1	NaN	NaN	1	0	-1	NaN	1.02303	0.0462587	-0.289892	-1.22255	-1.98144		Reticulon-3	RTN3	685
	27.4597	27.5056	27.4172	27.5426	27.072	26.9478	26.9293	26.8081	27.6617	27.4758	27.5475	27.5426	27.213	27.1451	27.3929	27.5378	+			+	WM266-4_WM1205Lu;WM1205Lu_WM793	23	23	43	97.31	3.96589	0	-0.541958	-1.45595	-8.95673	1.2868	0.0530885	-0.234694	-1.17666	-2.4228	0.794554	0.11156	0.0756145	1.05381	1.60103	1.9868	0.00508869	0.382878	1.30394	3.68181		LETM1 and EF-hand domain-containing protein 1, mitochondrial	LETM1	686
	NaN	NaN	NaN	NaN	24.4094	NaN	24.4018	NaN	NaN	NaN	NaN	NaN	NaN	NaN	NaN	NaN						5	5	13.3	9.7868	NaN	1	0	-1	NaN	NaN	1	0	-1	NaN	NaN	1	0	-1	NaN	NaN	1	0	-1	NaN		Epsin-2	EPN2	687
	27.2756	27.471	27.4652	27.0721	27.007	26.9774	26.9258	27.082	27.181	26.6334	26.85	26.879	26.5806	26.9586	26.7617	27.1852						9	9	24.5	35.684	1.74602	0.0149802	-0.322944	-1.25088	-3.22841	0.0285828	0.931764	-0.0143285	-1.00998	-0.0833235	1.59673	0.0178877	-0.435156	-1.35206	-2.95921	0.418595	0.230995	-0.126541	-1.09167	-0.944406		Zinc finger Ran-binding domain-containing protein 2	ZRANB2	688
	25.5151	NaN	25.6779	NaN	NaN	25.8482	NaN	26.0467	26.1834	26.3384	NaN	25.6898	25.8131	NaN	25.6085	25.7373						13	13	44.4	58.057	NaN	1	0	-1	NaN	0.792463	0.150848	-0.350911	-1.27537	-1.71621	NaN	1	0	-1	NaN	NaN	1	0	-1	NaN		Sorting nexin-4	SNX4	689
	27.4403	27.3373	27.3202	27.7306	27.3298	27.1322	27.0854	27.5105	27.1658	27.319	27.3118	27.4108	27.026	26.9598	27.2158	27.4865						11	11	30.3	61.824	0.684116	0.159614	-0.192624	-1.14284	-1.41447	0.454579	0.33696	-0.129822	-1.09416	-1.01087	0.700798	0.138895	-0.155263	-1.11362	-1.44286	0.245529	0.398335	-0.0924621	-1.06619	-0.603683		Luc7-like protein 3	LUC7L3	690
	NaN	NaN	NaN	NaN	NaN	NaN	NaN	NaN	NaN	NaN	NaN	NaN	NaN	NaN	NaN	NaN						9	8	8	11.437	NaN	1	0	-1	NaN	NaN	1	0	-1	NaN	NaN	1	0	-1	NaN	NaN	1	0	-1	NaN		Chromosome-associated kinesin KIF4A	KIF4A	692
	24.0054	NaN	NaN	NaN	23.8553	NaN	23.5215	NaN	23.9883	NaN	23.3489	NaN	25.2344	24.8208	NaN	23.7707						8	7	6	25.688	NaN	1	0	-1	NaN	NaN	1	0	-1	NaN	NaN	1	0	-1	NaN	NaN	1	0	-1	NaN		Myotubularin-related protein 5	SBF1	693
	NaN	NaN	NaN	26.0875	NaN	NaN	26.3991	NaN	NaN	NaN	NaN	NaN	NaN	NaN	NaN	NaN						3	3	13.2	5.8279	NaN	1	0	-1	NaN	NaN	1	0	-1	NaN	NaN	1	0	-1	NaN	NaN	1	0	-1	NaN		Golgi SNAP receptor complex member 1	GOSR1	694
	NaN	NaN	NaN	NaN	NaN	NaN	NaN	NaN	NaN	NaN	22.8593	NaN	22.7803	NaN	NaN	NaN						7	7	17.8	17.988	NaN	1	0	-1	NaN	NaN	1	0	-1	NaN	NaN	1	0	-1	NaN	NaN	1	0	-1	NaN		Histone acetyltransferase KAT7	KAT7	695
	NaN	NaN	NaN	NaN	NaN	NaN	NaN	NaN	NaN	NaN	NaN	NaN	NaN	28.8763	26.9832	NaN						6	6	17.4	12.031	NaN	1	0	-1	NaN	NaN	1	0	-1	NaN	NaN	1	0	-1	NaN	NaN	1	0	-1	NaN		Arginyl-tRNA--protein transferase 1	ATE1	696
	NaN	NaN	NaN	NaN	NaN	NaN	NaN	NaN	NaN	NaN	NaN	NaN	NaN	NaN	NaN	NaN						2	2	5.8	2.2603	NaN	1	0	-1	NaN	NaN	1	0	-1	NaN	NaN	1	0	-1	NaN	NaN	1	0	-1	NaN		Cyclin-D1-binding protein 1	CCNDBP1	697
	29.4079	29.4961	29.2714	29.3789	27.858	28.488	27.8406	28.2967	29.1012	28.982	29.2626	28.9736	28.9701	29.1869	28.9172	29.0331	+		+	+	WM115_WM793;WM266-4_WM1205Lu;WM1205Lu_WM793	11	10	51	40.423	3.54998	0.000425197	-1.26775	-2.40785	-7.54167	0.240974	0.552227	-0.0530243	-1.03744	-0.594094	2.03193	0.0072154	-0.308704	-1.23859	-3.76978	2.72655	0.00101176	0.906019	1.87387	5.27349		Vesicle-associated membrane protein-associated protein B/C	VAPB	698
	NaN	NaN	NaN	24.9803	25.5361	25.5729	26.0265	25.7019	NaN	25.6265	25.6824	25.7093	26.3051	25.5809	25.3163	25.4085						5	5	61	59.838	NaN	1	0	-1	NaN	0.0255313	0.938648	-0.0200381	-1.01399	-0.0752858	NaN	1	0	-1	NaN	0.081619	0.7299	-0.056622	-1.04003	-0.226046		SNARE-associated protein Snapin	SNAPIN	699
	NaN	NaN	NaN	NaN	NaN	NaN	NaN	NaN	NaN	NaN	NaN	NaN	NaN	NaN	NaN	NaN						2	2	10	1.3893	NaN	1	0	-1	NaN	NaN	1	0	-1	NaN	NaN	1	0	-1	NaN	NaN	1	0	-1	NaN		Myelin protein zero-like protein 1	MPZL1	700
	26.0978	26.3001	26.6207	25.7343	NaN	NaN	NaN	26.1626	NaN	26.12	26.4625	26.349	26.4954	26.2047	26.602	26.6146						8	8	39.5	13.707	NaN	1	0	-1	NaN	0.545923	0.271804	0.1687	1.12404	1.1983	0.203736	0.520334	0.122269	1.08845	0.519544	NaN	1	0	-1	NaN		NADH dehydrogenase [ubiquinone] 1 subunit C2;NADH dehydrogenase [ubiquinone] 1 subunit C2, isoform 2	NDUFC2;NDUFC2-KCTD14	701
	26.4086	27.1421	27.0595	27.0241	NaN	26.8545	25.7532	26.4108	28.1464	27.9944	27.9495	27.9617	27.9549	28.321	27.8928	27.76			+	+	WM115_WM793;WM266-4_WM1205Lu	16	16	55.5	68.751	0.827216	0.109155	-0.569109	-1.48361	-1.70527	0.0871171	0.804091	-0.0308228	-1.02159	-0.240102	3.13804	0.000877108	1.10442	2.15013	6.32881	2.53877	0.00202429	1.64271	3.12251	5.42123		NADH dehydrogenase [ubiquinone] 1 alpha subcomplex subunit 10, mitochondrial	NDUFA10	702
	27.8564	28.2889	27.9655	28.1704	27.5972	27.303	27.3893	27.4931	27.8008	27.6749	27.2078	27.9909	27.8848	28.406	28.3436	28.2938	+			+	WM266-4_WM1205Lu;WM1205Lu_WM793	19	19	45.1	81.933	2.76071	0.00229091	-0.624652	-1.54184	-5.35584	1.48231	0.0379212	0.563456	1.47781	2.75808	1.0814	0.0579329	-0.401716	-1.32108	-2.07848	2.96362	0.000620102	0.786393	1.72476	5.8641		Peptidyl-prolyl cis-trans isomerase FKBP9	FKBP9	703
	NaN	NaN	NaN	NaN	NaN	NaN	NaN	NaN	NaN	25.9465	25.8633	25.6158	26.4257	26.3093	26.1894	NaN						5	4	17.3	12.588	NaN	1	0	-1	NaN	1.8445	0.0204949	0.49958	1.4138	4.1461	NaN	1	0	-1	NaN	NaN	1	0	-1	NaN		CUGBP Elav-like family member 2	CELF2	704
	27.5226	27.3583	27.2282	27.5665	27.4438	27.6513	27.6888	27.3482	28.0665	28.2014	28.0587	27.9865	28.3611	28.109	28.2117	27.7627			+	+	WM115_WM793;WM266-4_WM1205Lu	13	13	87.2	63.196	0.454753	0.278303	0.114152	1.08234	1.01119	0.0884971	0.801231	0.0328407	1.02302	0.24361	3.48761	0.00057508	0.659423	1.57945	7.3468	2.05925	0.00431125	0.578112	1.49289	3.82354		6-phosphogluconolactonase	PGLS	705
	26.3156	26.628	25.8749	26.3982	25.3477	25.6529	25.2779	25.4911	NaN	NaN	NaN	NaN	NaN	NaN	NaN	NaN	+				WM1205Lu_WM793	21	20	47.6	33.356	2.53959	0.00348073	-0.861787	-1.81729	-4.83797	NaN	1	0	-1	NaN	NaN	1	0	-1	NaN	NaN	1	0	-1	NaN		Bifunctional 3-phosphoadenosine 5-phosphosulfate synthase 2;Sulfate adenylyltransferase;Adenylyl-sulfate kinase	PAPSS2	706
	26.4966	27.4292	27.8721	26.8202	26.4853	26.4298	25.8934	26.4231	26.2177	24.8456	25.6165	25.1336	22.6415	23.2337	23.5641	23.5972		+	+	+	WM115_WM793;WM266-4_WM115;WM266-4_WM1205Lu	42	42	39.4	64.247	1.33749	0.0353558	-0.846632	-1.7983	-2.50887	2.96926	0.00320588	-2.19421	-4.5764	-5.8787	2.12646	0.00574268	-1.7012	-3.25171	-3.95743	4.61961	0	-3.04878	-8.27512	-11.6575		Structural maintenance of chromosomes protein 2	SMC2	707
	25.3666	NaN	NaN	25.3527	25.9326	25.652	26.1025	NaN	NaN	NaN	25.8723	NaN	26.0179	25.4009	NaN	NaN						19	19	36.8	27.811	NaN	1	0	-1	NaN	NaN	1	0	-1	NaN	NaN	1	0	-1	NaN	NaN	1	0	-1	NaN		Ubiquitin-like modifier-activating enzyme ATG7	ATG7	708
	NaN	NaN	NaN	NaN	NaN	NaN	NaN	NaN	NaN	NaN	NaN	NaN	NaN	NaN	NaN	NaN						7	6	3	6.4419	NaN	1	0	-1	NaN	NaN	1	0	-1	NaN	NaN	1	0	-1	NaN	NaN	1	0	-1	NaN		Transforming acidic coiled-coil-containing protein 2	TACC2	709
	NaN	NaN	NaN	NaN	NaN	NaN	NaN	NaN	NaN	NaN	NaN	NaN	NaN	NaN	NaN	NaN						4	4	9.4	2.8629	NaN	1	0	-1	NaN	NaN	1	0	-1	NaN	NaN	1	0	-1	NaN	NaN	1	0	-1	NaN		Tripartite motif-containing protein 16	TRIM16	710
	NaN	NaN	NaN	NaN	NaN	NaN	NaN	NaN	NaN	NaN	NaN	NaN	NaN	NaN	NaN	NaN						2	2	5.1	1.7499	NaN	1	0	-1	NaN	NaN	1	0	-1	NaN	NaN	1	0	-1	NaN	NaN	1	0	-1	NaN		Phenylalanine--tRNA ligase, mitochondrial	FARS2	711
	27.0538	27.2498	25.5419	26.4679	26.3998	26.3956	26.7159	25.5351	27.5396	27.3476	27.6994	27.6456	27.6102	27.5658	27.3709	26.8281				+	WM266-4_WM1205Lu	8	8	51.5	151.09	0.28694	0.434423	-0.31672	-1.2455	-0.689135	0.501201	0.301492	-0.214287	-1.16013	-1.09539	1.33511	0.0332349	0.979686	1.97204	2.5048	1.88301	0.00595112	1.08212	2.11714	3.48319		Acyl-protein thioesterase 2	LYPLA2	712
	28.8009	28.7758	28.8053	28.6414	29.1141	28.8904	29.1547	28.8684	28.6403	28.9527	28.9005	28.8265	28.4814	28.496	28.3522	28.2722		+		+	WM266-4_WM115;WM266-4_WM1205Lu	39	38	48.5	185.37	1.61934	0.0192329	0.25105	1.19007	2.99946	2.58716	0.00581432	-0.429537	-1.3468	-4.9464	0.41856	0.283851	0.0741601	1.05275	0.94434	3.24408	0.000605317	-0.606427	-1.52248	-6.62488		Importin-7	IPO7	713
	NaN	NaN	25.2496	24.9674	NaN	NaN	NaN	NaN	25.9112	NaN	25.2851	25.6335	NaN	25.9038	25.3064	NaN						7	7	22.5	12.005	NaN	1	0	-1	NaN	NaN	1	0	-1	NaN	NaN	1	0	-1	NaN	NaN	1	0	-1	NaN		E3 ubiquitin-protein ligase ARIH2	ARIH2	714
	NaN	NaN	NaN	NaN	25.8452	24.8375	25.3904	NaN	NaN	NaN	NaN	NaN	NaN	NaN	NaN	NaN						2	2	13.6	5.4186	NaN	1	0	-1	NaN	NaN	1	0	-1	NaN	NaN	1	0	-1	NaN	NaN	1	0	-1	NaN		Tumor necrosis factor alpha-induced protein 8	TNFAIP8	715
	NaN	NaN	NaN	NaN	NaN	NaN	NaN	NaN	NaN	NaN	NaN	NaN	NaN	NaN	NaN	NaN						3	3	8.7	7.955	NaN	1	0	-1	NaN	NaN	1	0	-1	NaN	NaN	1	0	-1	NaN	NaN	1	0	-1	NaN		Pre-mRNA-splicing factor SLU7	SLU7	716
	27.8275	27.8858	28.137	27.6391	28.18	27.9836	28.0109	28.3321	27.8461	27.6484	27.6363	27.3544	27.8301	27.9013	27.9362	27.6962						19	19	49.6	118.13	1.00005	0.0751821	0.254343	1.19279	1.94327	0.987806	0.100074	0.219629	1.16443	1.92293	0.878503	0.0925064	-0.251022	-1.19005	-1.74125	1.59052	0.0125301	-0.285736	-1.21903	-2.94818		Phosphoacetylglucosamine mutase	PGM3	717
	NaN	NaN	NaN	25.2196	NaN	NaN	NaN	NaN	25.3984	NaN	25.794	25.3366	NaN	NaN	NaN	NaN						6	6	19.6	16.368	NaN	1	0	-1	NaN	NaN	1	0	-1	NaN	NaN	1	0	-1	NaN	NaN	1	0	-1	NaN		Adenylyltransferase and sulfurtransferase MOCS3;Molybdopterin-synthase adenylyltransferase;Molybdopterin-synthase sulfurtransferase	MOCS3	718
	25.7691	25.5559	25.1082	NaN	NaN	25.8044	NaN	25.0887	26.2267	25.494	25.5484	25.557	24.8488	25.0189	NaN	25.2971						6	6	34.3	24.185	NaN	1	0	-1	NaN	1.4182	0.041682	-0.651625	-1.57094	-2.79593	0.373409	0.322397	0.228826	1.17188	0.871703	NaN	1	0	-1	NaN		CD2 antigen cytoplasmic tail-binding protein 2	CD2BP2	720
	24.916	25.082	25.4147	25.3605	24.9549	25.726	25.2692	25.4696	26.8726	26.7567	26.4725	26.9391	27.008	27.0728	26.4693	26.2403			+	+	WM115_WM793;WM266-4_WM1205Lu	44	44	26.5	179.42	0.344949	0.370527	0.161611	1.11854	0.804294	0.100719	0.777322	-0.0626478	-1.04438	-0.274353	4.24114	0	1.56693	2.96274	10.016	2.67348	0.00145977	1.34267	2.5362	5.14726		Supervillin	SVIL	722
	NaN	NaN	NaN	NaN	NaN	NaN	NaN	NaN	NaN	NaN	NaN	NaN	NaN	NaN	NaN	NaN						2	2	3.1	1.2596	NaN	1	0	-1	NaN	NaN	1	0	-1	NaN	NaN	1	0	-1	NaN	NaN	1	0	-1	NaN		GPI ethanolamine phosphate transferase 1	PIGN	723
	28.8484	28.8523	28.7012	28.8374	28.4951	28.8443	28.5444	28.6836	29.2328	29.2141	29.4643	29.136	28.7654	28.6136	28.5563	28.4389		+	+		WM115_WM793;WM266-4_WM115	18	18	61.2	174.82	1.00051	0.0752064	-0.167965	-1.12347	-1.94403	3.3121	0.00143158	-0.668246	-1.58914	-6.82047	2.89459	0.00150308	0.451971	1.36791	5.68743	0.181987	0.500387	-0.0483103	-1.03405	-0.465962		Activator of 90 kDa heat shock protein ATPase homolog 1	AHSA1	724
	25.8989	25.9833	25.6791	25.8111	NaN	NaN	NaN	NaN	26.3132	26.6628	26.344	26.2361	NaN	25.7598	25.6696	NaN			+		WM115_WM793	13	13	22.4	33.061	NaN	1	0	-1	NaN	NaN	1	0	-1	NaN	2.5123	0.00290909	0.545947	1.45998	4.77645	NaN	1	0	-1	NaN		Poly(A)-specific ribonuclease PARN	PARN	725
	26.4722	26.2767	26.6887	25.9413	25.9431	26.1027	26.2371	26.001	26.9176	26.7894	26.869	26.4384	26.4671	26.4303	26.481	26.2174				+	WM266-4_WM1205Lu	4	4	20.8	12.361	0.793168	0.119428	-0.273734	-1.20893	-1.5987	1.53326	0.0345682	-0.354671	-1.27869	-2.84714	1.11143	0.0536743	0.408892	1.32767	2.12851	1.98713	0.00509388	0.327955	1.25523	3.68243		Proteasome assembly chaperone 1	PSMG1	726
	27.3441	27.2192	26.6803	25.7331	27.4901	28.1636	27.0996	27.2619	27.6777	NaN	26.5339	26.3667	27.0706	NaN	26.6494	NaN						10	10	22.5	22.449	0.881824	0.0977104	0.759638	1.69307	1.74678	NaN	1	0	-1	NaN	0.0739771	0.781818	0.115265	1.08317	0.208077	NaN	1	0	-1	NaN		Sphingosine-1-phosphate lyase 1	SGPL1	727
	25.6571	25.8845	25.4941	26.0541	25.5087	26.1448	25.7676	NaN	26.2749	26.214	27.2524	26.4228	25.2405	25.4708	25.0208	25.797						9	9	31.2	18.341	0.0569709	0.836924	0.0346053	1.02428	0.162789	2.12679	0.0121183	-1.15875	-2.23264	-3.9581	1.52767	0.0208664	0.768579	1.70359	2.83734	0.824146	0.0774946	-0.424777	-1.34237	-1.69979		Ribosome biogenesis protein NSA2 homolog	NSA2	728
	NaN	24.9968	NaN	24.9572	NaN	23.9371	NaN	NaN	27.0084	26.7833	26.9713	27.0071	26.4287	26.3527	26.3105	25.7538		+			WM266-4_WM115	21	21	35.7	95.094	NaN	1	0	-1	NaN	2.37271	0.00810714	-0.731093	-1.6599	-4.46959	NaN	1	0	-1	NaN	NaN	1	0	-1	NaN		GDH/6PGL endoplasmic bifunctional protein;Glucose 1-dehydrogenase;6-phosphogluconolactonase	H6PD	729
	26.6171	26.6759	26.4858	26.0253	26.4701	26.3123	26.5179	26.0948	25.0372	23.9675	NaN	24.6057	24.6764	24.722	24.9537	NaN			+	+	WM115_WM793;WM266-4_WM1205Lu	20	19	28.7	44.992	0.23542	0.498159	-0.102219	-1.07342	-0.582346	0.313454	0.467864	0.247213	1.18691	0.766902	2.77079	0.00192	-1.91419	-3.76901	-6.11527	4.09568	0.000656934	-1.56476	-2.95827	-11.698		Protein transport protein Sec24A	SEC24A	730
	25.2198	25.0795	24.6696	25.2143	25.386	25.0497	25.8338	25.2282	25.0844	24.4767	25.7921	25.3087	25.5193	25.2402	25.1242	25.1151						16	15	19	48.542	0.764267	0.128184	0.32862	1.25581	1.55016	0.107661	0.762555	0.0841994	1.0601	0.291561	0.151363	0.610992	0.119679	1.08649	0.396108	0.266849	0.371385	-0.124741	-1.09031	-0.648052		Protein transport protein Sec24B	SEC24B	731
	NaN	NaN	NaN	NaN	NaN	NaN	NaN	NaN	NaN	NaN	NaN	NaN	NaN	NaN	25.4869	25.4404						2	2	15.7	4.4739	NaN	1	0	-1	NaN	NaN	1	0	-1	NaN	NaN	1	0	-1	NaN	NaN	1	0	-1	NaN		Mitochondrial pyruvate carrier 2	MPC2	732
	28.6145	28.6481	27.9768	28.3802	28.7461	28.6133	28.6901	28.5074	27.2563	27.6705	27.6869	27.2714	27.9251	28.0655	28.0933	27.5586			+	+	WM115_WM793;WM266-4_WM1205Lu	10	10	65.7	81.251	0.697643	0.153718	0.234357	1.17638	1.4375	1.3666	0.0454585	0.43935	1.35599	2.55854	2.51051	0.00289524	-0.933623	-1.91007	-4.77245	2.80415	0.000849231	-0.728631	-1.65707	-5.46187		Persulfide dioxygenase ETHE1, mitochondrial	ETHE1	733
	29.8581	29.8871	29.7602	29.686	29.8412	29.7028	29.7556	29.7815	28.7921	28.6459	28.7941	28.7739	28.8372	28.8699	28.6353	28.498			+	+	WM115_WM793;WM266-4_WM1205Lu	33	32	69.7	323.31	0.200627	0.546217	-0.0275707	-1.01929	-0.507297	0.169488	0.653452	-0.0414071	-1.02912	-0.437759	5.72064	0	-1.04633	-2.06527	-17.9816	4.58312	0.000251429	-1.06017	-2.08518	-11.4891		Long-chain-fatty-acid--CoA ligase 3	ACSL3	734
	26.4176	26.6751	24.5423	26.0254	25.3003	23.5889	25.4024	25.7358	26.4505	26.4593	26.6955	26.7159	26.5053	26.6048	26.3468	25.2624						43	42	36.2	134.86	0.640694	0.176159	-0.90822	-1.87673	-1.34013	0.592339	0.242339	-0.400503	-1.31997	-1.25644	0.663728	0.151891	0.665242	1.58583	1.37965	1.06237	0.0412706	1.17296	2.25474	2.04682		DNA-directed RNA polymerase I subunit RPA1	POLR1A	735
	NaN	NaN	NaN	NaN	NaN	NaN	NaN	NaN	NaN	NaN	NaN	NaN	NaN	NaN	NaN	NaN						2	2	14.1	3.6383	NaN	1	0	-1	NaN	NaN	1	0	-1	NaN	NaN	1	0	-1	NaN	NaN	1	0	-1	NaN		YEATS domain-containing protein 4	YEATS4	736
	NaN	NaN	NaN	NaN	NaN	NaN	NaN	NaN	NaN	NaN	NaN	NaN	NaN	NaN	NaN	NaN						2	2	6.8	1.7811	NaN	1	0	-1	NaN	NaN	1	0	-1	NaN	NaN	1	0	-1	NaN	NaN	1	0	-1	NaN		CCR4-NOT transcription complex subunit 4	CNOT4	737
	NaN	NaN	NaN	NaN	NaN	25.8958	NaN	26.8324	NaN	NaN	NaN	NaN	NaN	NaN	NaN	NaN						10	10	30.7	18.296	NaN	1	0	-1	NaN	NaN	1	0	-1	NaN	NaN	1	0	-1	NaN	NaN	1	0	-1	NaN		STAM-binding protein	STAMBP	738
	26.2945	26.1441	NaN	NaN	NaN	NaN	NaN	NaN	NaN	26.1164	NaN	NaN	NaN	NaN	25.9121	NaN						3	3	12.3	5.1239	NaN	1	0	-1	NaN	NaN	1	0	-1	NaN	NaN	1	0	-1	NaN	NaN	1	0	-1	NaN		Cleavage and polyadenylation specificity factor subunit 4	CPSF4	739
	NaN	NaN	NaN	NaN	NaN	NaN	NaN	NaN	NaN	NaN	NaN	NaN	NaN	NaN	NaN	NaN						5	5	13.2	31.987	NaN	1	0	-1	NaN	NaN	1	0	-1	NaN	NaN	1	0	-1	NaN	NaN	1	0	-1	NaN		N-acetylserotonin O-methyltransferase-like protein	ASMTL	740
	24.9281	24.852	NaN	25.087	24.9882	NaN	24.784	NaN	25.9605	25.8165	NaN	25.8301	26.9873	26.9225	26.6141	26.0203			+		WM115_WM793	4	4	17.1	16.038	NaN	1	0	-1	NaN	1.47356	0.0383124	0.767026	1.70176	2.90466	3.4104	0.000676385	0.913369	1.88344	10.9962	NaN	1	0	-1	NaN		Phosphatidate cytidylyltransferase 2	CDS2	741
	NaN	23.7453	NaN	NaN	24.105	NaN	24.1961	NaN	NaN	NaN	NaN	NaN	NaN	NaN	NaN	NaN						5	5	26.6	24.132	NaN	1	0	-1	NaN	NaN	1	0	-1	NaN	NaN	1	0	-1	NaN	NaN	1	0	-1	NaN		FGFR1 oncogene partner	FGFR1OP	742
	NaN	NaN	NaN	NaN	NaN	NaN	NaN	NaN	NaN	NaN	NaN	NaN	NaN	NaN	NaN	NaN						4	4	17.4	5.3341	NaN	1	0	-1	NaN	NaN	1	0	-1	NaN	NaN	1	0	-1	NaN	NaN	1	0	-1	NaN		Protein phosphatase 1 regulatory subunit 3D	PPP1R3D	743
	28.3053	28.1176	27.9773	28.4019	NaN	NaN	NaN	NaN	NaN	27.3411	NaN	NaN	27.607	27.1943	NaN	27.6988						13	13	4	32.389	NaN	1	0	-1	NaN	NaN	1	0	-1	NaN	NaN	1	0	-1	NaN	NaN	1	0	-1	NaN		E3 ubiquitin-protein ligase HERC2	HERC2	745
	NaN	NaN	NaN	NaN	NaN	NaN	NaN	NaN	NaN	NaN	NaN	NaN	NaN	NaN	NaN	NaN						2	1	10.5	1.4	NaN	1	0	-1	NaN	NaN	1	0	-1	NaN	NaN	1	0	-1	NaN	NaN	1	0	-1	NaN		Ras-related protein Rab-3D	RAB3D	746
	25.8888	NaN	25.9326	NaN	26.0436	NaN	26.0325	NaN	NaN	26.015	NaN	26.2561	26.1195	26.4195	26.7828	26.9909						6	6	29.5	16.367	NaN	1	0	-1	NaN	NaN	1	0	-1	NaN	NaN	1	0	-1	NaN	NaN	1	0	-1	NaN		Synaptosomal-associated protein 29	SNAP29	747
	27.5771	27.6137	27.9131	27.9917	28.0056	27.7194	28.0076	27.9711	28.399	28.9332	28.6314	28.4238	28.4128	28.3102	28.3624	28.3726			+	+	WM115_WM793;WM266-4_WM1205Lu	17	15	45.9	92.272	0.566584	0.211233	0.152005	1.11111	1.21141	0.945512	0.110869	-0.232368	-1.17476	-1.85269	2.64575	0.00230986	0.822946	1.76901	5.08215	3.03472	0.000641975	0.438573	1.35526	6.05029		Serine/threonine-protein kinase OSR1	OXSR1	748
	NaN	NaN	25.1697	NaN	NaN	NaN	NaN	NaN	24.9813	NaN	NaN	NaN	NaN	NaN	NaN	NaN						6	6	19.3	12.26	NaN	1	0	-1	NaN	NaN	1	0	-1	NaN	NaN	1	0	-1	NaN	NaN	1	0	-1	NaN		Geranylgeranyl pyrophosphate synthase	GGPS1	749
	25.6882	25.9332	NaN	25.672	25.247	25.769	NaN	25.5944	NaN	NaN	NaN	NaN	25.7813	25.8694	25.8588	26.1313						20	17	34.4	33.621	0.579346	0.204073	-0.227711	-1.17098	-1.30009	NaN	1	0	-1	NaN	NaN	1	0	-1	NaN	1.19954	0.0295335	0.373445	1.29544	2.38002		Heat shock 70 kDa protein 4L	HSPA4L	750
	NaN	NaN	NaN	NaN	25.2077	NaN	NaN	NaN	NaN	NaN	NaN	24.8878	NaN	25.0608	NaN	NaN						8	6	24.1	18.903	NaN	1	0	-1	NaN	NaN	1	0	-1	NaN	NaN	1	0	-1	NaN	NaN	1	0	-1	NaN		Polypyrimidine tract-binding protein 3	PTBP3	751
	27.1055	27.2225	27.3192	27.2315	27.1857	27.1503	27.0692	27.0817	26.936	27.0209	27.0053	27.0198	27.2869	27.2841	27.2391	26.8804			+		WM115_WM793	35	27	48.3	141.21	0.965688	0.0812496	-0.0979428	-1.07025	-1.8862	0.895825	0.122342	0.17714	1.13064	1.77009	2.45293	0.00303533	-0.224179	-1.16811	-4.64438	0.197126	0.474873	0.0509033	1.03591	0.499599		AP-2 complex subunit alpha-1	AP2A1	753
	NaN	NaN	NaN	NaN	NaN	NaN	NaN	NaN	NaN	NaN	NaN	NaN	NaN	NaN	NaN	NaN						3	3	3.1	2.1878	NaN	1	0	-1	NaN	NaN	1	0	-1	NaN	NaN	1	0	-1	NaN	NaN	1	0	-1	NaN		Probable ATP-dependent RNA helicase DDX58	DDX58	754
	27.592	27.6823	27.6659	27.4654	26.7758	26.9951	26.7641	25.8602	27.4588	27.0218	27.2962	27.3074	26.4709	26.8103	26.7321	27.152	+				WM1205Lu_WM793	21	21	45.2	100.64	2.10087	0.00727778	-1.00261	-2.00362	-3.90616	1.54464	0.0335634	-0.479734	-1.39449	-2.86714	1.72527	0.0140408	-0.330331	-1.2573	-3.19049	0.276415	0.359694	0.192544	1.14278	0.667696		Double-stranded RNA-binding protein Staufen homolog 1	STAU1	755
	NaN	NaN	NaN	NaN	NaN	NaN	25.1048	25.3597	NaN	NaN	NaN	NaN	NaN	NaN	NaN	NaN						8	8	31.8	24.266	NaN	1	0	-1	NaN	NaN	1	0	-1	NaN	NaN	1	0	-1	NaN	NaN	1	0	-1	NaN		Tetratricopeptide repeat protein 4	TTC4	756
	26.0471	26.5143	26.1108	26.168	27.0017	26.5609	26.4148	26.856	NaN	25.6483	25.7707	26.1664	NaN	25.7992	26.4987	NaN						7	7	40.8	34.685	1.58156	0.0213438	0.498311	1.41256	2.9323	NaN	1	0	-1	NaN	0.955947	0.0759255	-0.348242	-1.27301	-1.93572	NaN	1	0	-1	NaN		BAG family molecular chaperone regulator 2	BAG2	758
	26.3826	26.7841	27.6224	27.1868	27.6278	28.1165	27.9001	28.2756	23.0319	NaN	NaN	NaN	24.4748	23.682	23.849	24.8691				+	WM266-4_WM1205Lu	26	26	69.4	113.89	1.77255	0.0144987	0.986066	1.98078	3.27713	NaN	1	0	-1	NaN	NaN	1	0	-1	NaN	4.72379	0	-3.7613	-13.5602	-12.151		BAG family molecular chaperone regulator 3	BAG3	759
	27.9243	28.058	28.5705	28.2394	28.9335	28.8046	28.8105	29.4466	28.1455	27.5339	27.8163	27.7046	27.8982	27.7565	27.2619	28.1209	+			+	WM266-4_WM1205Lu;WM1205Lu_WM793	26	16	29.5	86.062	2.08424	0.0075076	0.800731	1.74198	3.87303	0.0648694	0.849457	-0.0406957	-1.02861	-0.18243	1.08913	0.0566404	-0.397997	-1.31768	-2.09136	2.70586	0.0013586	-1.23942	-2.36104	-5.22402		Mitogen-activated protein kinase kinase kinase kinase 4	MAP4K4	760
	NaN	NaN	NaN	NaN	NaN	NaN	NaN	NaN	NaN	NaN	NaN	NaN	NaN	NaN	NaN	NaN						5	5	14.2	7.5836	NaN	1	0	-1	NaN	NaN	1	0	-1	NaN	NaN	1	0	-1	NaN	NaN	1	0	-1	NaN		Malonyl-CoA decarboxylase, mitochondrial	MLYCD	761
	NaN	NaN	NaN	NaN	NaN	NaN	NaN	NaN	NaN	NaN	NaN	NaN	NaN	NaN	NaN	NaN						10	10	41.3	20.113	NaN	1	0	-1	NaN	NaN	1	0	-1	NaN	NaN	1	0	-1	NaN	NaN	1	0	-1	NaN		Quinone oxidoreductase-like protein 1	CRYZL1	762
	28.0619	27.8799	27.6393	27.8487	26.5431	27.0502	27.1704	26.814	28.6392	28.5459	28.7452	28.7375	29.0591	28.9344	29.0024	28.8233	+		+	+	WM115_WM793;WM266-4_WM1205Lu;WM1205Lu_WM793	25	25	58.2	171.76	2.97556	0.00162334	-0.96305	-1.94943	-5.89505	2.22729	0.011002	0.28787	1.22084	4.16289	3.75597	0	0.809484	1.75258	8.21645	5.07573	0	2.0604	4.17103	13.9663		Apoptosis-inducing factor 1, mitochondrial	AIFM1	763
	25.7327	25.233	25.7438	25.8086	26.1731	26.4527	26.2941	26.9565	25.6639	25.032	25.5989	25.4523	26.5648	26.3471	26.0651	NaN	+				WM1205Lu_WM793	17	16	33.4	40.106	2.07529	0.00791528	0.839567	1.78951	3.85528	2.10966	0.0124153	0.888851	1.8517	4.29277	0.443091	0.266516	-0.192728	-1.14292	-0.989778	0.242994	0.40165	-0.143444	-1.10454	-0.605159		Echinoderm microtubule-associated protein-like 2	EML2	764
	NaN	NaN	NaN	NaN	NaN	NaN	NaN	NaN	NaN	NaN	NaN	NaN	NaN	NaN	NaN	NaN						4	4	24.5	6.7539	NaN	1	0	-1	NaN	NaN	1	0	-1	NaN	NaN	1	0	-1	NaN	NaN	1	0	-1	NaN		Tetraspanin-13	TSPAN13	765
	28.1209	28.2189	27.981	27.9916	26.9998	26.9706	27.214	26.9116	28.0563	27.878	27.9666	28.1062	28.6319	28.6929	28.5874	28.5557	+	+		+	WM266-4_WM115;WM266-4_WM1205Lu;WM1205Lu_WM793	17	17	70.8	72.543	4.71766	0	-1.05411	-2.07644	-12.1214	4.36255	0.000586667	0.615208	1.53178	10.518	0.452181	0.260214	-0.0763259	-1.05433	-1.00648	6.24179	0	1.59299	3.01675	22.0214		3(2),5-bisphosphate nucleotidase 1	BPNT1	766
	NaN	NaN	NaN	NaN	NaN	NaN	NaN	NaN	26.106	26.6295	26.915	26.941	25.9402	26.175	26.4077	24.9742						7	7	16.7	20.312	NaN	1	0	-1	NaN	1.08961	0.0804518	-0.773613	-1.70955	-2.09214	NaN	1	0	-1	NaN	NaN	1	0	-1	NaN		Fatty acid desaturase 2	FADS2	767
	NaN	NaN	NaN	NaN	NaN	NaN	NaN	NaN	NaN	NaN	NaN	NaN	NaN	NaN	NaN	NaN						2	2	7.7	2.5812	NaN	1	0	-1	NaN	NaN	1	0	-1	NaN	NaN	1	0	-1	NaN	NaN	1	0	-1	NaN		N(G),N(G)-dimethylarginine dimethylaminohydrolase 2	DDAH2	768
	26.0325	26.3095	NaN	26.528	26.3396	26.5519	26.6402	26.2138	26.6972	26.1341	26.57	26.7581	26.5838	26.2864	26.6505	26.9981						10	10	68	54.648	0.377664	0.338441	0.146383	1.10679	0.880044	0.171601	0.65048	0.0898004	1.06422	0.442554	0.556192	0.197919	0.249895	1.18912	1.21717	0.504321	0.178973	0.193313	1.14339	1.10099		Thioredoxin domain-containing protein 12	TXNDC12	770
	NaN	NaN	NaN	NaN	NaN	NaN	NaN	NaN	NaN	NaN	NaN	NaN	NaN	NaN	NaN	NaN						3	3	11.2	4.2803	NaN	1	0	-1	NaN	NaN	1	0	-1	NaN	NaN	1	0	-1	NaN	NaN	1	0	-1	NaN		Probable tRNA pseudouridine synthase 2	TRUB2	771
	NaN	NaN	NaN	NaN	NaN	NaN	NaN	NaN	NaN	NaN	NaN	NaN	NaN	NaN	NaN	NaN						9	9	22.8	8.111	NaN	1	0	-1	NaN	NaN	1	0	-1	NaN	NaN	1	0	-1	NaN	NaN	1	0	-1	NaN		Protein SGT1	ECD	772
	NaN	NaN	NaN	NaN	24.0508	NaN	NaN	NaN	NaN	23.4122	24.0552	23.9039	NaN	23.6288	NaN	NaN						3	3	21	15.266	NaN	1	0	-1	NaN	NaN	1	0	-1	NaN	NaN	1	0	-1	NaN	NaN	1	0	-1	NaN		Pre-mRNA-splicing factor SYF2	SYF2	773
	NaN	NaN	NaN	NaN	NaN	NaN	NaN	NaN	NaN	NaN	24.7333	24.3717	NaN	NaN	NaN	NaN						2	2	18.6	2.5591	NaN	1	0	-1	NaN	NaN	1	0	-1	NaN	NaN	1	0	-1	NaN	NaN	1	0	-1	NaN		Methyl-CpG-binding domain protein 3	MBD3	774
	NaN	NaN	NaN	NaN	NaN	NaN	NaN	NaN	26.8843	NaN	NaN	26.5042	NaN	NaN	NaN	NaN						4	4	35.5	13.421	NaN	1	0	-1	NaN	NaN	1	0	-1	NaN	NaN	1	0	-1	NaN	NaN	1	0	-1	NaN		Diphosphoinositol polyphosphate phosphohydrolase 1	NUDT3	775
	28.1774	27.687	28.7453	NaN	27.0298	27.1524	26.9372	NaN	28.1453	28.4076	28.2184	27.6516	28.4617	28.5353	28.2202	28.447				+	WM266-4_WM1205Lu	9	9	58.1	31.315	1.6919	0.0163397	-1.16341	-2.23985	-3.72823	0.898144	0.121645	0.310344	1.24	1.77395	0.112245	0.693607	-0.0974959	-1.06991	-0.305568	4.52684	0.000586387	1.37625	2.59593	14.3402		NADH dehydrogenase [ubiquinone] 1 beta subcomplex subunit 10	NDUFB10	776
	25.6618	25.4625	26.0639	25.8273	26.1419	26.1084	26.0845	26.45	25.9544	25.5505	25.7576	25.7063	25.9008	26.4332	25.9694	26.4421						13	13	30.6	45.629	1.55369	0.0229207	0.44232	1.35879	2.88307	1.41747	0.0416601	0.444168	1.36053	2.64584	0.0262791	0.920972	-0.0116925	-1.00814	-0.0767937	0.0198058	0.923551	-0.00984478	-1.00685	-0.058278		Cleft lip and palate transmembrane protein 1	CLPTM1	777
	27.4016	27.5422	26.8219	27.3846	27.2624	27.3682	27.2764	27.2844	27.5132	27.773	27.7348	27.7058	27.2151	27.2535	27.3577	27.2963		+			WM266-4_WM115	11	11	54.3	166.69	0.0217382	0.934702	0.0102749	1.00715	0.0638313	3.06551	0.00318367	-0.40104	-1.32046	-6.13229	1.23009	0.0413354	0.394126	1.31415	2.32713	0.171849	0.519185	-0.0171885	-1.01199	-0.443117		Mitochondrial import receptor subunit TOM40 homolog	TOMM40	778
	25.46	25.4872	NaN	25.4385	25.0075	NaN	NaN	NaN	24.7541	NaN	NaN	NaN	NaN	NaN	NaN	NaN						6	6	23.2	14.653	NaN	1	0	-1	NaN	NaN	1	0	-1	NaN	NaN	1	0	-1	NaN	NaN	1	0	-1	NaN		Peroxisomal membrane protein 11B	PEX11B	779
	NaN	NaN	NaN	NaN	NaN	NaN	24.1766	NaN	NaN	24.8437	NaN	24.1996	23.4288	23.7774	23.8247	NaN						5	5	11.8	8.707	NaN	1	0	-1	NaN	NaN	1	0	-1	NaN	NaN	1	0	-1	NaN	NaN	1	0	-1	NaN		Serine/threonine-protein kinase PAK 4	PAK4	780
	26.9241	27.3816	26.1438	27.2086	27.6135	27.6094	27.6783	27.511	26.8728	27.7197	27.5376	27.7775	27.9083	27.5802	27.3096	27.4706						15	15	52.2	86.175	1.32998	0.0357236	0.688496	1.6116	2.49608	0.140631	0.702479	0.0902514	1.06456	0.371001	0.815864	0.105822	0.562365	1.47669	1.63672	0.100394	0.676681	-0.0358791	-1.02518	-0.273544		Actin-like protein 6A	ACTL6A	781
	NaN	NaN	NaN	NaN	NaN	NaN	NaN	NaN	NaN	NaN	NaN	NaN	NaN	NaN	NaN	NaN						2	2	1.5	2.2562	NaN	1	0	-1	NaN	NaN	1	0	-1	NaN	NaN	1	0	-1	NaN	NaN	1	0	-1	NaN		Histone-lysine N-methyltransferase NSD2	WHSC1	782
	33.0605	33.3039	33.1932	33.0238	33.0761	33.0725	32.9877	32.7915	33.1974	33.1298	33.2975	33.3652	33.3511	33.165	33.2153	32.9885						28	27	77.7	323.31	0.89286	0.0954458	-0.163375	-1.1199	-1.76515	0.311551	0.470522	-0.0674639	-1.04787	-0.738585	0.579815	0.186093	0.102123	1.07335	1.23459	1.01837	0.046891	0.198034	1.14713	1.97369		L-lactate dehydrogenase A chain	LDHA	784
	29.4235	29.4171	29.2011	29.2982	28.8782	28.9796	28.8015	28.7844	29.0105	29.0554	29.292	29.192	29.6212	29.5763	29.4776	29.3305	+			+	WM266-4_WM1205Lu;WM1205Lu_WM793	28	11	60.9	137.24	3.31973	0.000587413	-0.474066	-1.38902	-6.84271	2.14658	0.0121293	0.363913	1.28691	3.99797	1.25371	0.0391835	-0.197504	-1.14671	-2.3669	3.74685	0.000512821	0.640475	1.55884	8.18552		Glutamate dehydrogenase 1, mitochondrial	GLUD1	785
	NaN	26.0551	NaN	25.6446	NaN	NaN	NaN	NaN	NaN	NaN	NaN	NaN	NaN	NaN	NaN	NaN						5	5	31.6	5.4677	NaN	1	0	-1	NaN	NaN	1	0	-1	NaN	NaN	1	0	-1	NaN	NaN	1	0	-1	NaN		Dihydrofolate reductase	DHFR	786
	28.6985	28.6423	29.2068	28.9397	29.6533	29.9185	29.5898	29.3681	29.3555	29.5955	29.5941	29.5034	29.9604	29.9023	30.0951	29.9252	+	+	+		WM115_WM793;WM266-4_WM115;WM1205Lu_WM793	19	19	80.1	272.19	2.35468	0.0042955	0.76059	1.69418	4.43087	3.18332	0.00282883	0.45863	1.37424	6.45393	2.40888	0.00334328	0.640293	1.55865	4.54791	1.50122	0.0160637	0.338333	1.2643	2.79104		NADH-cytochrome b5 reductase 3;NADH-cytochrome b5 reductase 3 membrane-bound form;NADH-cytochrome b5 reductase 3 soluble form	CYB5R3	787
	28.1839	27.9131	27.9765	27.846	28.616	28.657	28.4971	28.7417	27.8514	27.9771	28.0958	28.1065	28.3049	28.3138	28.264	27.9488	+			+	WM266-4_WM1205Lu;WM1205Lu_WM793	20	20	68.8	165.66	3.46651	0.000624535	0.648105	1.56711	7.28182	0.971643	0.103899	0.200184	1.14885	1.89609	0.109062	0.698617	0.027842	1.01949	0.295013	2.22942	0.00343578	-0.420079	-1.338	-4.16728		Glutathione reductase, mitochondrial	GSR	788
	NaN	25.6199	NaN	NaN	NaN	NaN	NaN	NaN	NaN	NaN	25.8084	25.7892	26.0049	NaN	25.7522	NaN						2	2	7.6	10.27	NaN	1	0	-1	NaN	NaN	1	0	-1	NaN	NaN	1	0	-1	NaN	NaN	1	0	-1	NaN		Cytochrome c oxidase subunit 1	MT-CO1	789
	27.821	28.4859	28.7333	28.0069	27.7957	28.5035	28.3848	28.0768	29.1291	29.2402	29.2326	29.3341	29.4176	29.3561	29.0281	28.9252			+	+	WM115_WM793;WM266-4_WM1205Lu	8	8	44.9	46.331	0.0994532	0.737535	-0.0715938	-1.05088	-0.271196	0.156704	0.675203	-0.0522766	-1.0369	-0.408478	2.40041	0.0035	0.972225	1.96186	4.52948	2.59212	0.00172538	0.991542	1.98831	4.9578		Cytochrome c oxidase subunit 2	MT-CO2	790
	31.3309	31.5571	31.2011	31.3112	30.5147	30.2477	30.288	30.5191	31.1702	31.1507	31.067	30.8176	30.9896	31.1328	31.1242	31.1562	+			+	WM266-4_WM1205Lu;WM1205Lu_WM793	6	6	60.4	323.31	4.03413	0	-0.957688	-1.94219	-9.20962	0.221061	0.577752	0.0493116	1.03477	0.551687	1.45458	0.0247061	-0.298691	-1.23003	-2.70993	3.89012	0.000567823	0.708309	1.63389	8.68309		Superoxide dismutase [Cu-Zn]	SOD1	792
	27.4637	27.5316	27.1042	27.7118	27.8242	27.8129	27.8086	27.4045	25.073	25.6959	25.4517	25.8537	26.5983	26.3684	26.5862	26.3471		+	+	+	WM115_WM793;WM266-4_WM115;WM266-4_WM1205Lu	16	16	73.7	85.504	0.785851	0.121352	0.259719	1.19725	1.58643	2.70635	0.00460571	0.956409	1.94047	5.2252	4.00581	0	-1.93423	-3.82173	-9.10391	4.24935	0.000470588	-1.23754	-2.35796	-10.0493		Purine nucleoside phosphorylase	PNP	794
	27.3053	27.4703	26.9905	27.1772	27.9459	28.1332	28.1064	27.9017	27.5056	27.7352	27.7069	27.6703	28.2288	28.3311	27.9817	27.9178	+		+		WM115_WM793;WM1205Lu_WM793	12	12	72.9	58.689	3.2843	0.000561873	0.785939	1.72421	6.73999	2.21872	0.0109843	0.460318	1.37585	4.1452	1.98714	0.00762485	0.418668	1.33669	3.68246	0.350964	0.282943	0.0930471	1.06662	0.815973		Hypoxanthine-guanine phosphoribosyltransferase	HPRT1	795
	29.1326	29.1278	29.0913	28.9385	28.9858	28.8617	28.9021	28.821	29.3159	29.387	29.491	29.3649	29.162	29.2148	29.2096	29.1315		+	+	+	WM115_WM793;WM266-4_WM115;WM266-4_WM1205Lu	23	23	64.7	138.15	1.68789	0.016619	-0.179897	-1.1328	-3.1226	2.61623	0.00537669	-0.210242	-1.15688	-5.01345	2.7809	0.0019422	0.317152	1.24587	5.40494	3.40466	0.000669683	0.286807	1.21994	7.09406		Aspartate aminotransferase, mitochondrial	GOT2	796
	NaN	25.2358	NaN	NaN	25.7257	NaN	NaN	NaN	NaN	NaN	NaN	NaN	NaN	NaN	NaN	NaN						8	7	9.7	10.114	NaN	1	0	-1	NaN	NaN	1	0	-1	NaN	NaN	1	0	-1	NaN	NaN	1	0	-1	NaN		Epidermal growth factor receptor	EGFR	797
	32.1223	32.1872	31.8614	32.0964	31.9948	31.9405	31.7683	31.8599	32.9898	33.1098	33.1638	33.1208	33.2893	33.2376	33.2353	33.1373			+	+	WM115_WM793;WM266-4_WM1205Lu	31	27	79.1	323.31	1.05407	0.0664315	-0.175966	-1.12972	-2.03303	1.40945	0.0423454	0.128849	1.09342	2.63202	4.85925	0	1.02922	2.04092	12.8217	6.32347	0	1.33403	2.52106	22.7301		Phosphoglycerate kinase 1	PGK1	798
	27.867	27.9734	28.459	28.1396	26.9172	27.4693	27.3137	26.8858	27.4478	27.4122	27.6773	27.4811	28.3131	28.3828	28.3785	28.409	+	+	+	+	WM115_WM793;WM266-4_WM115;WM266-4_WM1205Lu;WM1205Lu_WM793	12	12	66	67.306	2.59179	0.00317184	-0.963262	-1.94971	-4.95705	5.0489	0	0.866244	1.82291	13.8193	2.2721	0.00422652	-0.605141	-1.52113	-4.25605	3.79652	0.000524781	1.22437	2.33653	8.35516		Adenylate kinase isoenzyme 1	AK1	799
	NaN	NaN	NaN	NaN	26.1165	26.204	25.9662	26.1969	25.4694	24.8487	NaN	25.4052	NaN	NaN	NaN	NaN						10	10	24.6	21.17	NaN	1	0	-1	NaN	NaN	1	0	-1	NaN	NaN	1	0	-1	NaN	NaN	1	0	-1	NaN		Tissue-type plasminogen activator;Tissue-type plasminogen activator chain A;Tissue-type plasminogen activator chain B	PLAT	800
	26.457	26.1184	25.7904	25.8648	NaN	NaN	NaN	NaN	26.8671	27.2557	27.1742	27.4084	27.107	27.1531	27.2503	26.8617			+		WM115_WM793	15	15	50.7	43.143	NaN	1	0	-1	NaN	0.240006	0.553706	-0.0833492	-1.05947	-0.59205	2.9877	0.00111688	1.11872	2.17155	5.92667	NaN	1	0	-1	NaN		Adenosine deaminase	ADA	801
	27.9232	27.4852	27.1334	27.0105	26.2166	25.2384	26.2499	26.0195	NaN	NaN	NaN	NaN	NaN	NaN	NaN	NaN	+				WM1205Lu_WM793	13	13	35.7	37.567	2.45912	0.00386074	-1.45699	-2.74535	-4.65805	NaN	1	0	-1	NaN	NaN	1	0	-1	NaN	NaN	1	0	-1	NaN		Alpha-1-antichymotrypsin;Alpha-1-antichymotrypsin His-Pro-less	SERPINA3	804
	NaN	24.0804	NaN	NaN	NaN	NaN	NaN	NaN	NaN	NaN	24.679	24.8252	NaN	NaN	NaN	NaN						14	11	13.5	17.249	NaN	1	0	-1	NaN	NaN	1	0	-1	NaN	NaN	1	0	-1	NaN	NaN	1	0	-1	NaN		Alpha-2-macroglobulin	A2M	805
	NaN	NaN	NaN	NaN	NaN	NaN	NaN	NaN	NaN	NaN	NaN	NaN	NaN	NaN	NaN	NaN						3	2	2.5	2.5154	NaN	1	0	-1	NaN	NaN	1	0	-1	NaN	NaN	1	0	-1	NaN	NaN	1	0	-1	NaN		Complement C3;Complement C3 beta chain;C3-beta-c;Complement C3 alpha chain;C3a anaphylatoxin;Acylation stimulating protein;Complement C3b alpha chain;Complement C3c alpha chain fragment 1;Complement C3dg fragment;Complement C3g fragment;Complement C3d fragment;Complement C3f fragment;Complement C3c alpha chain fragment 2	C3	806
	NaN	NaN	NaN	NaN	26.4899	27.148	27.0107	NaN	NaN	NaN	NaN	NaN	NaN	NaN	NaN	NaN						8	8	57.5	26.088	NaN	1	0	-1	NaN	NaN	1	0	-1	NaN	NaN	1	0	-1	NaN	NaN	1	0	-1	NaN		Metalloproteinase inhibitor 1	TIMP1	807
	NaN	NaN	NaN	NaN	NaN	NaN	NaN	NaN	NaN	NaN	NaN	NaN	NaN	NaN	NaN	NaN						2	2	19.2	12.396	NaN	1	0	-1	NaN	NaN	1	0	-1	NaN	NaN	1	0	-1	NaN	NaN	1	0	-1	NaN		Cystatin-C	CST3	808
	NaN	NaN	NaN	NaN	NaN	NaN	NaN	NaN	NaN	NaN	NaN	NaN	NaN	NaN	NaN	NaN						3	3	33.3	4.8194	NaN	1	0	-1	NaN	NaN	1	0	-1	NaN	NaN	1	0	-1	NaN	NaN	1	0	-1	NaN		Cystatin-SN;Cystatin-S	CST1;CST4	809
	NaN	NaN	NaN	NaN	NaN	NaN	NaN	NaN	NaN	NaN	NaN	NaN	NaN	NaN	NaN	NaN						9	1	58.7	3.6599	NaN	1	0	-1	NaN	NaN	1	0	-1	NaN	NaN	1	0	-1	NaN	NaN	1	0	-1	NaN		GTPase NRas	NRAS	810
	27.0538	26.9515	26.4349	26.7308	26.5243	26.7506	26.8001	NaN	NaN	NaN	26.7812	27.0557	26.866	27.0923	27.0741	27.0789				+	WM266-4_WM1205Lu	10	2	66.7	50.945	0.227199	0.508568	-0.101074	-1.07257	-0.571081	NaN	1	0	-1	NaN	NaN	1	0	-1	NaN	1.76989	0.00749071	0.336144	1.26238	3.51626		GTPase HRas;GTPase HRas, N-terminally processed	HRAS	811
	NaN	NaN	NaN	24.4793	NaN	NaN	24.9214	NaN	NaN	NaN	NaN	NaN	NaN	NaN	NaN	NaN						8	2	59.3	4.1595	NaN	1	0	-1	NaN	NaN	1	0	-1	NaN	NaN	1	0	-1	NaN	NaN	1	0	-1	NaN		GTPase KRas;GTPase KRas, N-terminally processed	KRAS	812
	NaN	NaN	25.0845	24.2656	25.1512	24.14	24.9367	24.5575	NaN	26.5777	26.2497	26.3184	25.6547	25.6025	25.7213	24.5173						12	12	19.5	43.681	NaN	1	0	-1	NaN	1.4643	0.0390162	-1.008	-2.01112	-2.88636	NaN	1	0	-1	NaN	0.95472	0.0547144	0.677594	1.59947	1.86798		Low-density lipoprotein receptor	LDLR	813
	NaN	NaN	NaN	NaN	25.3178	26.1257	26.0109	NaN	NaN	NaN	NaN	NaN	NaN	NaN	NaN	NaN						2	2	13.9	3.8759	NaN	1	0	-1	NaN	NaN	1	0	-1	NaN	NaN	1	0	-1	NaN	NaN	1	0	-1	NaN		Insulin-like growth factor II;Insulin-like growth factor II;Insulin-like growth factor II Ala-25 Del;Preptin	IGF2	814
	NaN	NaN	NaN	NaN	NaN	NaN	NaN	NaN	NaN	NaN	NaN	NaN	NaN	NaN	NaN	NaN						2	2	10.3	3.0734	NaN	1	0	-1	NaN	NaN	1	0	-1	NaN	NaN	1	0	-1	NaN	NaN	1	0	-1	NaN		Interleukin-1 alpha	IL1A	815
	NaN	NaN	NaN	NaN	26.1261	26.3126	NaN	NaN	NaN	NaN	NaN	NaN	NaN	NaN	NaN	NaN						4	4	28.3	4.2656	NaN	1	0	-1	NaN	NaN	1	0	-1	NaN	NaN	1	0	-1	NaN	NaN	1	0	-1	NaN		Interleukin-1 beta	IL1B	816
	NaN	NaN	NaN	NaN	NaN	NaN	NaN	NaN	NaN	NaN	NaN	NaN	NaN	NaN	NaN	NaN						2	2	11.2	4.7474	NaN	1	0	-1	NaN	NaN	1	0	-1	NaN	NaN	1	0	-1	NaN	NaN	1	0	-1	NaN		Ig kappa chain C region	IGKC	817
	28.5916	28.9258	28.5515	28.5806	29.107	29.242	29.1613	29.0863	27.9422	28.2174	28.4633	28.1342	28.9003	28.5116	28.7359	28.5133	+			+	WM266-4_WM1205Lu;WM1205Lu_WM793	10	3	33.4	142.17	2.66754	0.00262635	0.486753	1.40129	5.13328	1.79474	0.0220084	0.475984	1.39087	3.31811	1.83491	0.0109403	-0.473128	-1.38812	-3.39281	2.52697	0.00201613	-0.483897	-1.39852	-4.80946		HLA class I histocompatibility antigen, B-7 alpha chain	HLA-B	818
	NaN	NaN	NaN	NaN	NaN	NaN	NaN	NaN	NaN	NaN	NaN	NaN	NaN	NaN	NaN	NaN						8	1	31.5	1.3238	NaN	1	0	-1	NaN	NaN	1	0	-1	NaN	NaN	1	0	-1	NaN	NaN	1	0	-1	NaN		Putative HLA class I histocompatibility antigen, alpha chain H	HLA-H	819
	28.9273	29.2383	28.698	29.1513	NaN	NaN	NaN	NaN	30.7598	31.2714	31.1849	31.3584	NaN	NaN	NaN	NaN			+		WM115_WM793	6	5	32.3	29.02	NaN	1	0	-1	NaN	NaN	1	0	-1	NaN	4.67263	0	2.13992	4.40739	11.9063	NaN	1	0	-1	NaN		HLA class II histocompatibility antigen, DR alpha chain	HLA-DRA	820
	NaN	NaN	NaN	NaN	NaN	NaN	NaN	NaN	NaN	27.395	NaN	26.9776	NaN	NaN	NaN	NaN						3	1	14.1	3.3438	NaN	1	0	-1	NaN	NaN	1	0	-1	NaN	NaN	1	0	-1	NaN	NaN	1	0	-1	NaN		HLA class II histocompatibility antigen, DQ alpha 2 chain	HLA-DQA2	821
	NaN	NaN	NaN	NaN	NaN	NaN	NaN	NaN	NaN	NaN	NaN	NaN	NaN	NaN	NaN	NaN						2	1	8.3	3.4054	NaN	1	0	-1	NaN	NaN	1	0	-1	NaN	NaN	1	0	-1	NaN	NaN	1	0	-1	NaN		HLA class II histocompatibility antigen, DQ alpha 1 chain	HLA-DQA1	822
	28.4279	28.6217	28.3061	28.6634	NaN	NaN	NaN	NaN	NaN	NaN	NaN	NaN	NaN	NaN	NaN	NaN						8	1	39.8	23.669	NaN	1	0	-1	NaN	NaN	1	0	-1	NaN	NaN	1	0	-1	NaN	NaN	1	0	-1	NaN		HLA class II histocompatibility antigen, DRB1-15 beta chain	HLA-DRB1	823
	NaN	NaN	NaN	NaN	NaN	NaN	NaN	NaN	27.4084	27.6406	27.874	27.5384	NaN	NaN	NaN	NaN						4	4	20.7	16.274	NaN	1	0	-1	NaN	NaN	1	0	-1	NaN	NaN	1	0	-1	NaN	NaN	1	0	-1	NaN		HLA class II histocompatibility antigen, DQ beta 1 chain	HLA-DQB1	824
	NaN	NaN	NaN	NaN	NaN	NaN	NaN	NaN	26.2683	25.8955	25.5941	26.0313	25.8022	25.9277	25.7315	25.7532						6	4	5.8	44.338	NaN	1	0	-1	NaN	0.43483	0.35247	-0.143639	-1.10469	-0.974538	NaN	1	0	-1	NaN	NaN	1	0	-1	NaN		Collagen alpha-1(IV) chain;Arresten	COL4A1	825
	NaN	NaN	NaN	NaN	26.5482	26.3864	26.957	27.4547	25.3047	NaN	NaN	NaN	27.2146	27.3074	27.2753	28.0604						9	9	72.6	30.862	NaN	1	0	-1	NaN	NaN	1	0	-1	NaN	NaN	1	0	-1	NaN	1.04555	0.0435	0.627819	1.54523	2.01886		Alpha-crystallin B chain	CRYAB	826
	32.8502	32.9371	32.7392	32.9409	32.3335	32.2619	32.3003	32.1736	32.0535	31.9283	32.0584	32.0128	31.6255	31.6823	31.8054	32.063	+		+	+	WM115_WM793;WM266-4_WM1205Lu;WM1205Lu_WM793	62	60	76.4	323.31	4.29206	0	-0.599506	-1.5152	-10.2239	1.12661	0.0755244	-0.219171	-1.16406	-2.15381	5.2901	0	-0.853615	-1.80702	-15.1946	2.42762	0.00226735	-0.473279	-1.38826	-4.5888		Prelamin-A/C;Lamin-A/C	LMNA	827
	NaN	NaN	NaN	NaN	NaN	NaN	NaN	NaN	29.4387	29.2893	29.1861	29.4116	29.7865	29.8209	29.8364	30.1689		+			WM266-4_WM115	18	15	61.8	239.17	NaN	1	0	-1	NaN	2.76438	0.00441337	0.571741	1.48632	5.36474	NaN	1	0	-1	NaN	NaN	1	0	-1	NaN		Apolipoprotein E	APOE	828
	NaN	NaN	NaN	NaN	NaN	NaN	NaN	NaN	NaN	NaN	NaN	NaN	27.1063	26.9192	26.9583	27.5333						4	4	26.5	6.9976	NaN	1	0	-1	NaN	NaN	1	0	-1	NaN	NaN	1	0	-1	NaN	NaN	1	0	-1	NaN		Apolipoprotein C-I;Truncated apolipoprotein C-I	APOC1	829
	NaN	NaN	NaN	NaN	NaN	NaN	NaN	NaN	NaN	NaN	NaN	NaN	25.5091	NaN	26.2521	26.3679						6	6	25	10.549	NaN	1	0	-1	NaN	NaN	1	0	-1	NaN	NaN	1	0	-1	NaN	NaN	1	0	-1	NaN		Myelin basic protein	MBP	830
	27.5519	27.726	27.5507	27.3399	27.7997	27.7899	27.7052	27.6546	29.5419	29.6922	29.8043	29.8657	27.5099	27.5853	27.2412	26.9006		+	+		WM115_WM793;WM266-4_WM115	75	75	45.9	323.31	1.1913	0.0487671	0.19523	1.14491	2.26199	5.11355	0	-2.41678	-5.33978	-14.1759	6.06366	0	2.1839	4.5438	20.5501	1.44638	0.0182441	-0.428112	-1.34547	-2.69574		Fibronectin;Anastellin;Ugl-Y1;Ugl-Y2;Ugl-Y3	FN1	831
	29.3468	29.3867	29.3214	29.3917	28.9303	28.7565	28.9029	28.9366	28.5439	28.4285	28.6362	28.4778	28.1239	28.0362	28.4039	28.0567	+		+	+	WM115_WM793;WM266-4_WM1205Lu;WM1205Lu_WM793	31	31	50.7	217.9	4.36902	0	-0.480033	-1.39478	-10.5454	2.05302	0.014185	-0.366418	-1.28915	-3.81125	5.65427	0	-0.840045	-1.79011	-17.522	3.5841	0.000751269	-0.726431	-1.65454	-7.65011		Transferrin receptor protein 1;Transferrin receptor protein 1, serum form	TFRC	832
	NaN	NaN	NaN	NaN	NaN	NaN	NaN	NaN	NaN	NaN	NaN	NaN	NaN	NaN	NaN	NaN						9	9	15.2	8.0679	NaN	1	0	-1	NaN	NaN	1	0	-1	NaN	NaN	1	0	-1	NaN	NaN	1	0	-1	NaN		Serotransferrin	TF	833
	NaN	NaN	NaN	NaN	NaN	NaN	NaN	NaN	26.4686	NaN	NaN	NaN	NaN	NaN	NaN	27.4452						3	3	28	11.857	NaN	1	0	-1	NaN	NaN	1	0	-1	NaN	NaN	1	0	-1	NaN	NaN	1	0	-1	NaN		Ferritin light chain	FTL	834
	NaN	NaN	NaN	NaN	NaN	25.6684	25.6506	25.7185	26.3094	25.7355	25.948	26.1251	25.7086	25.8671	25.663	26.1445						9	9	57.9	23.22	NaN	1	0	-1	NaN	0.515248	0.291078	-0.183704	-1.1358	-1.12055	NaN	1	0	-1	NaN	0.592716	0.140159	0.166651	1.12245	1.28395		Ferritin heavy chain;Ferritin heavy chain, N-terminally processed	FTH1	835
	NaN	NaN	NaN	NaN	NaN	25.5424	NaN	NaN	26.6273	NaN	NaN	NaN	NaN	NaN	NaN	26.4524						3	3	8.8	8.6483	NaN	1	0	-1	NaN	NaN	1	0	-1	NaN	NaN	1	0	-1	NaN	NaN	1	0	-1	NaN		NADH-ubiquinone oxidoreductase chain 1	MT-ND1	837
	NaN	NaN	NaN	NaN	NaN	NaN	NaN	NaN	NaN	NaN	NaN	NaN	NaN	NaN	NaN	NaN						2	2	9.4	4.1444	NaN	1	0	-1	NaN	NaN	1	0	-1	NaN	NaN	1	0	-1	NaN	NaN	1	0	-1	NaN		NADH-ubiquinone oxidoreductase chain 4	MT-ND4	839
	25.3654	NaN	NaN	NaN	NaN	NaN	NaN	NaN	NaN	NaN	NaN	25.62	NaN	NaN	NaN	NaN						5	5	12.8	12.886	NaN	1	0	-1	NaN	NaN	1	0	-1	NaN	NaN	1	0	-1	NaN	NaN	1	0	-1	NaN		NADH-ubiquinone oxidoreductase chain 5	MT-ND5	840
	27.0938	27.4564	27.9929	27.1398	NaN	28.1279	28.1606	27.903	NaN	NaN	27.4937	NaN	27.2774	NaN	NaN	27.7747						4	4	52.9	15.713	1.27973	0.0401899	0.643154	1.56174	2.53026	NaN	1	0	-1	NaN	NaN	1	0	-1	NaN	NaN	1	0	-1	NaN		ATP synthase protein 8	MT-ATP8	841
	26.1442	26.6804	26.4408	27.2045	NaN	NaN	NaN	NaN	NaN	NaN	NaN	NaN	NaN	NaN	NaN	NaN						12	12	35.8	28.031	NaN	1	0	-1	NaN	NaN	1	0	-1	NaN	NaN	1	0	-1	NaN	NaN	1	0	-1	NaN		Interstitial collagenase;22 kDa interstitial collagenase;27 kDa interstitial collagenase	MMP1	842
	NaN	NaN	NaN	NaN	NaN	NaN	NaN	NaN	25.3945	NaN	NaN	25.158	NaN	NaN	NaN	NaN						5	5	6.9	19.67	NaN	1	0	-1	NaN	NaN	1	0	-1	NaN	NaN	1	0	-1	NaN	NaN	1	0	-1	NaN		3-hydroxy-3-methylglutaryl-coenzyme A reductase	HMGCR	843
	27.215	27.1225	27.1397	27.3477	27.6707	27.4835	27.6949	27.64	27.5645	27.5331	27.7133	27.569	27.2445	27.201	27.207	27.0215	+	+	+	+	WM115_WM793;WM266-4_WM115;WM266-4_WM1205Lu;WM1205Lu_WM793	24	24	55.8	85.732	2.99561	0.00162766	0.416067	1.33429	5.94732	3.2528	0.00198039	-0.426496	-1.34397	-6.64971	3.00207	0.0011291	0.388756	1.30926	5.96423	3.22758	0.000594378	-0.453807	-1.36965	-6.57812		Catalase	CAT	844
	NaN	NaN	NaN	NaN	NaN	NaN	NaN	NaN	NaN	NaN	NaN	NaN	NaN	NaN	NaN	NaN						3	2	9.7	7.0356	NaN	1	0	-1	NaN	NaN	1	0	-1	NaN	NaN	1	0	-1	NaN	NaN	1	0	-1	NaN		RAF proto-oncogene serine/threonine-protein kinase	RAF1	845
	27.4559	27.6337	27.5051	27.3857	27.2311	26.5688	27.2207	26.5033	28.1455	27.7894	27.9056	28.2021	27.8128	27.9625	27.707	27.6131			+	+	WM115_WM793;WM266-4_WM1205Lu	21	21	50	131.13	1.60646	0.0200363	-0.614108	-1.53061	-2.97652	0.987042	0.100232	-0.236809	-1.17838	-1.92166	2.45459	0.00304	0.515572	1.42956	4.64805	2.23951	0.00333566	0.89287	1.85687	4.18819		Glucosylceramidase	GBA	846
	NaN	NaN	NaN	NaN	NaN	NaN	NaN	NaN	NaN	NaN	26.0771	26.0455	NaN	26.1391	26.3048	NaN						7	7	24.5	23.037	NaN	1	0	-1	NaN	NaN	1	0	-1	NaN	NaN	1	0	-1	NaN	NaN	1	0	-1	NaN		Tissue alpha-L-fucosidase	FUCA1	847
	32.8234	32.8394	32.8487	32.8252	32.6753	32.5916	32.5976	32.7097	33.3891	33.2644	33.4259	33.3923	33.1589	33.2732	33.1414	32.9954	+		+	+	WM115_WM793;WM266-4_WM1205Lu;WM1205Lu_WM793	34	28	90.9	323.31	3.16479	0.000695122	-0.190608	-1.14124	-6.40249	1.818	0.0209972	-0.225701	-1.16935	-3.36128	5.22802	0	0.533751	1.44769	14.8287	3.62698	0.000778947	0.498658	1.4129	7.78821		Fructose-bisphosphate aldolase A	ALDOA	848
	28.8409	28.6501	28.6961	28.0974	28.7752	28.8041	28.9457	28.7036	30.4949	30.4982	30.7295	30.8293	30.531	30.8277	30.9575	31.1444			+	+	WM115_WM793;WM266-4_WM1205Lu	5	5	77.6	46.647	0.665175	0.167395	0.236049	1.17776	1.38213	0.719993	0.17812	0.2272	1.17056	1.47542	4.53347	0	2.06683	4.18964	11.2636	5.23137	0	2.05798	4.16402	14.8483		Cystatin-B	CSTB	849
	32.3811	32.6157	32.4985	32.6091	31.5426	31.6668	31.5064	31.5287	32.169	32.223	32.0927	32.095	31.2062	31.2421	31.2503	31.5264	+	+	+	+	WM115_WM793;WM266-4_WM115;WM266-4_WM1205Lu;WM1205Lu_WM793	30	30	72.5	323.31	5.19209	0	-0.964958	-1.95201	-14.6208	4.34174	0.000564103	-0.838686	-1.78842	-10.4304	3.01133	0.00114159	-0.381162	-1.30239	-5.98855	1.67415	0.00990901	-0.254889	-1.19324	-3.09779		Annexin A1	ANXA1	850
	NaN	NaN	NaN	NaN	NaN	NaN	NaN	NaN	NaN	NaN	NaN	NaN	NaN	NaN	NaN	NaN						2	2	4.1	1.8554	NaN	1	0	-1	NaN	NaN	1	0	-1	NaN	NaN	1	0	-1	NaN	NaN	1	0	-1	NaN		Glucocorticoid receptor	NR3C1	851
	27.6701	27.8669	27.7461	28.1591	27.9026	28.7442	28.0245	28.2457	27.9157	26.8749	27.1018	NaN	27.5868	27.0397	27.0459	NaN				+	WM266-4_WM1205Lu	3	3	13.4	19.081	0.864668	0.100924	0.368718	1.29121	1.7182	0.0704093	0.836067	-0.073314	-1.05213	-0.201231	0.946891	0.0779931	-0.563077	-1.47742	-1.91945	1.88234	0.00593951	-1.00511	-2.0071	-3.76339		Major prion protein	PRNP	852
	31.3938	31.3997	30.8074	31.0348	29.0171	28.8871	28.8724	28.7319	28.0817	27.9874	28.0106	28.1947	28.1779	28.2475	28.3687	28.2155	+		+	+	WM115_WM793;WM266-4_WM1205Lu;WM1205Lu_WM793	12	12	69.8	124.95	5.18912	0	-2.28179	-4.86281	-14.6037	1.59299	0.0308605	0.183778	1.13585	2.95258	6.03178	0	-3.09031	-8.5168	-20.297	3.90687	0.000578778	-0.624744	-1.54194	-8.74296		Superoxide dismutase [Mn], mitochondrial	SOD2	853
	29.0792	29.0985	29.0416	29.0308	29.142	29.0014	29.2168	29.1725	28.2977	28.317	28.3679	28.5092	29.0608	29.1919	29.0779	29.1001		+	+		WM115_WM793;WM266-4_WM115	23	23	73.1	138.57	0.697375	0.15365	0.0706549	1.05019	1.43704	4.91812	0	0.734728	1.66408	13.1239	5.02685	0	-0.689579	-1.61281	-13.6997	0.18124	0.50148	-0.025506	-1.01784	-0.464287		Ornithine aminotransferase, mitochondrial;Ornithine aminotransferase, hepatic form;Ornithine aminotransferase, renal form	OAT	854
	NaN	NaN	NaN	NaN	NaN	NaN	NaN	NaN	NaN	NaN	NaN	NaN	NaN	NaN	NaN	NaN						4	4	29.5	8.9634	NaN	1	0	-1	NaN	NaN	1	0	-1	NaN	NaN	1	0	-1	NaN	NaN	1	0	-1	NaN		Thymidine kinase, cytosolic	TK1	855
	27.0716	27.52	27.3482	NaN	NaN	NaN	NaN	NaN	28.6936	28.3223	28.4088	28.425	27.0911	NaN	NaN	27.2683			+		WM115_WM793	5	5	19.9	69.422	NaN	1	0	-1	NaN	NaN	1	0	-1	NaN	3.29119	0.000808743	1.14913	2.21781	7.9372	NaN	1	0	-1	NaN		HLA class II histocompatibility antigen gamma chain	CD74	856
	29.3131	29.0307	29.4349	29.3249	29.174	28.5891	29.6532	28.8832	30.3681	30.7749	30.435	30.7478	30.2641	30.4199	30.1193	30.673			+	+	WM115_WM793;WM266-4_WM1205Lu	4	4	44.6	133.13	0.357509	0.35828	-0.201014	-1.14951	-0.828628	0.642013	0.214977	-0.212409	-1.15862	-1.3424	4.13994	0	1.30556	2.47179	9.61423	2.63576	0.00143706	1.29416	2.45235	5.05882		Protein S100-B	S100B	858
	NaN	NaN	NaN	NaN	NaN	NaN	NaN	NaN	27.6529	NaN	26.7474	26.7918	28.0354	28.409	28.1959	28.3709						25	3	75.9	57.918	NaN	1	0	-1	NaN	2.1762	0.0111291	1.18878	2.2796	4.45602	NaN	1	0	-1	NaN	NaN	1	0	-1	NaN		Tubulin beta-4A chain	TUBB4A	859
	34.849	34.7113	34.4511	34.7222	34.9245	34.6928	34.6584	34.566	34.405	34.4765	34.5213	34.4748	34.3301	34.4299	34.4893	34.2511				+	WM266-4_WM1205Lu	26	25	86.6	323.31	0.086702	0.763161	0.0270243	1.01891	0.239045	0.809866	0.146899	-0.0943327	-1.06757	-1.62668	1.31029	0.0344676	-0.213977	-1.15988	-2.46262	1.9534	0.00531187	-0.335334	-1.26167	-3.61734		Glyceraldehyde-3-phosphate dehydrogenase	GAPDH	860
	26.1652	26.6741	27.0092	26.2181	NaN	NaN	NaN	24.6857	25.1679	NaN	24.5626	24.2797	26.3543	25.9134	26.0667	25.9349		+	+		WM115_WM793;WM266-4_WM115	11	11	24.8	34.596	NaN	1	0	-1	NaN	2.5974	0.00589247	1.39724	2.63398	5.59055	2.64281	0.0023058	-1.84659	-3.5965	-5.72443	NaN	1	0	-1	NaN		Argininosuccinate lyase	ASL	861
	30.0413	30.2866	29.892	30.1996	30.1371	30.227	29.905	30.243	29.6313	29.1091	29.5372	29.6079	30.232	30.1069	29.8479	29.792			+		WM115_WM793	17	9	47.9	239.19	0.0707056	0.801451	0.0231333	1.01616	0.197768	1.75717	0.0236676	0.523299	1.43724	3.24885	2.25223	0.00428223	-0.633493	-1.55132	-4.21459	0.460427	0.20357	-0.133327	-1.09682	-1.02157		HLA class I histocompatibility antigen, A-3 alpha chain	HLA-A	862
	NaN	NaN	NaN	NaN	NaN	NaN	NaN	NaN	NaN	27.6859	27.5489	27.738	NaN	NaN	NaN	NaN						4	3	16.7	11.317	NaN	1	0	-1	NaN	NaN	1	0	-1	NaN	NaN	1	0	-1	NaN	NaN	1	0	-1	NaN		HLA class II histocompatibility antigen, DP beta 1 chain	HLA-DPB1	863
	27.5357	27.507	27.9681	27.4317	28.3742	28.6013	28.5798	28.3293	28.138	27.6899	27.6855	27.9429	27.5965	27.8568	27.8699	28.5904	+				WM1205Lu_WM793	14	14	84	141.46	3.07489	0.000971751	0.860549	1.81573	6.15743	0.186783	0.627747	0.114336	1.08248	0.476679	0.765839	0.119661	0.253434	1.19204	1.5528	1.15094	0.032721	-0.49278	-1.40715	-2.19443		Calpain small subunit 1	CAPNS1	864
	31.4184	31.4146	31.4241	31.3483	32.1179	32.1806	32.308	32.0715	30.9824	30.9693	31.061	31.0439	30.9532	31.0465	31.2284	31.6054	+		+	+	WM115_WM793;WM266-4_WM1205Lu;WM1205Lu_WM793	19	19	90.7	323.31	5.10793	0	0.76815	1.70308	14.1446	0.63541	0.218116	0.194193	1.14408	1.33103	4.98646	0	-0.3872	-1.30785	-13.4831	3.12088	0.000554307	-0.961157	-1.94687	-6.28189		Heat shock protein beta-1	HSPB1	865
	24.6961	24.6024	25.2646	NaN	NaN	NaN	NaN	NaN	25.3317	25.3034	25.5502	25.3685	24.5198	25.4177	25.2265	25.6031						4	4	14.4	15.193	NaN	1	0	-1	NaN	0.347133	0.431387	-0.196677	-1.14606	-0.808539	1.46354	0.0240252	0.5341	1.44804	2.88486	NaN	1	0	-1	NaN		Thymidylate synthase	TYMS	866
	29.5223	29.477	29.4913	29.5159	29.7603	29.6187	29.6724	29.5246	29.6042	29.4063	29.5569	29.5523	29.5375	29.5899	29.5304	29.6142						28	28	54.9	249.65	1.51826	0.0240644	0.142344	1.1037	2.82084	0.343802	0.433873	0.0380239	1.02671	0.802063	0.26342	0.437851	0.0282793	1.0198	0.64097	0.69032	0.108284	-0.0760407	-1.05412	-1.42504		Dolichyl-diphosphooligosaccharide--protein glycosyltransferase subunit 1	RPN1	867
	29.8833	29.6247	29.6426	29.6819	29.7875	29.5755	29.809	29.5202	29.762	29.6663	29.5952	29.6556	29.7205	29.8797	29.9466	29.9259						27	27	66.4	323.31	0.140747	0.653431	-0.0350795	-1.02461	-0.371275	1.73887	0.0244032	0.198391	1.14742	3.21532	0.223386	0.490174	-0.0383353	-1.02693	-0.556681	1.14395	0.0332242	0.195135	1.14483	2.18276		Dolichyl-diphosphooligosaccharide--protein glycosyltransferase subunit 2	RPN2	868
	29.8504	29.9773	29.8368	29.9176	29.9862	30.0961	29.9693	30.0738	29.7049	29.4741	29.5653	29.5267	29.9603	29.9762	29.9083	29.7928		+	+		WM115_WM793;WM266-4_WM115	20	11	65.4	201.23	1.62097	0.0192549	0.135818	1.09872	3.00238	2.7363	0.00428319	0.341682	1.26723	5.2969	2.83739	0.00156349	-0.327786	-1.25509	-5.54401	1.23852	0.0273832	-0.121922	-1.08818	-2.34131		Guanine nucleotide-binding protein G(i) subunit alpha-2	GNAI2	869
	26.1607	NaN	NaN	NaN	NaN	NaN	NaN	NaN	NaN	26.5079	NaN	26.4026	NaN	NaN	26.0946	NaN						9	9	10.2	43.94	NaN	1	0	-1	NaN	NaN	1	0	-1	NaN	NaN	1	0	-1	NaN	NaN	1	0	-1	NaN		Anion exchange protein 2	SLC4A2	870
	29.7905	29.806	29.802	29.8444	29.8027	29.8236	29.8269	29.7717	30.2158	30.0166	30.1441	30.1973	30.6125	30.5314	30.439	30.0411			+	+	WM115_WM793;WM266-4_WM1205Lu	51	47	47.8	323.31	0.0949306	0.747204	-0.00448418	-1.00311	-0.259866	1.00609	0.0956906	0.262553	1.1996	1.95329	3.42931	0.000696697	0.33275	1.25941	7.16842	2.48293	0.00205249	0.599787	1.51549	4.71083		Sodium/potassium-transporting ATPase subunit alpha-1	ATP1A1	871
	28.1595	28.2473	27.6239	28.1331	27.8727	27.6564	28.0583	28.211	26.5103	26.5929	25.9313	26.4784	25.9225	NaN	NaN	NaN			+		WM115_WM793	11	11	38.3	36.07	0.194382	0.556078	-0.0913386	-1.06536	-0.493543	NaN	1	0	-1	NaN	3.70557	0.000210526	-1.66271	-3.1661	-8.04679	NaN	1	0	-1	NaN		Sodium/potassium-transporting ATPase subunit beta-1	ATP1B1	872
	25.6585	25.9894	26.4718	NaN	26.7345	26.8023	26.6882	27.2489	26.5329	25.8281	26.2367	26.2392	25.9573	25.9097	26.4135	26.3554				+	WM266-4_WM1205Lu	16	16	28.2	67.762	1.67722	0.0170225	0.828593	1.77595	3.31917	0.0939166	0.790596	-0.0502639	-1.03545	-0.257315	0.262921	0.438131	0.169346	1.12455	0.647504	2.07689	0.00407676	-0.709511	-1.63525	-3.85845		Amyloid beta A4 protein;N-APP;Soluble APP-alpha;Soluble APP-beta;C99;Beta-amyloid protein 42;Beta-amyloid protein 40;C83;P3(42);P3(40);C80;Gamma-secretase C-terminal fragment 59;Gamma-secretase C-terminal fragment 57;Gamma-secretase C-terminal fragment 50;C31	APP	873
	NaN	NaN	NaN	NaN	28.1432	28.5944	28.3304	28.0486	28.3511	27.8837	28.2605	28.2669	29.7329	29.3876	29.073	29.1026		+		+	WM266-4_WM115;WM266-4_WM1205Lu	7	7	34.9	47.76	NaN	1	0	-1	NaN	3.05439	0.00314516	1.13349	2.19388	6.10257	NaN	1	0	-1	NaN	2.76014	0.000929535	1.04487	2.06319	5.35446		Apolipoprotein D	APOD	874
	28.204	28.1272	28.051	27.7829	27.738	27.7769	27.9377	28.0142	27.9012	27.6128	27.7606	27.6527	28.2254	28.0437	28.0072	27.9569						23	23	42.6	196.21	0.764443	0.128273	-0.174586	-1.12864	-1.55045	2.02144	0.0150068	0.326458	1.25393	3.74924	1.48432	0.0231447	-0.309445	-1.23923	-2.76159	1.14393	0.0332006	0.191599	1.14203	2.18273		Integrin beta-3	ITGB3	875
	NaN	26.0574	27.1611	NaN	NaN	26.3052	NaN	26.7196	26.4369	NaN	NaN	NaN	NaN	NaN	NaN	25.8902						2	2	21	9.1135	NaN	1	0	-1	NaN	NaN	1	0	-1	NaN	NaN	1	0	-1	NaN	NaN	1	0	-1	NaN		Non-histone chromosomal protein HMG-14	HMGN1	877
	28.5301	28.5495	28.5626	28.8207	NaN	NaN	NaN	NaN	NaN	NaN	NaN	NaN	NaN	NaN	NaN	NaN						16	16	58.8	47.997	NaN	1	0	-1	NaN	NaN	1	0	-1	NaN	NaN	1	0	-1	NaN	NaN	1	0	-1	NaN		Plasminogen activator inhibitor 2	SERPINB2	878
	NaN	NaN	NaN	NaN	25.9486	25.731	25.9776	NaN	NaN	NaN	NaN	NaN	NaN	NaN	NaN	NaN						6	6	21.6	22.585	NaN	1	0	-1	NaN	NaN	1	0	-1	NaN	NaN	1	0	-1	NaN	NaN	1	0	-1	NaN		Plasminogen activator inhibitor 1	SERPINE1	879
	30.3648	30.4895	29.8717	30.448	30.0413	30.1352	29.9387	30.1797	31.5995	31.5458	31.7501	31.8334	31.7711	31.8492	31.9121	31.4132			+	+	WM115_WM793;WM266-4_WM1205Lu	18	7	48.3	101.84	0.699063	0.152837	-0.219779	-1.16456	-1.43991	0.160704	0.668074	0.0542173	1.0383	0.417688	3.92528	0	1.38869	2.61841	8.80915	4.97914	0	1.66269	3.16606	13.4442		ADP/ATP translocase 2;ADP/ATP translocase 2, N-terminally processed	SLC25A5	880
	26.874	27.1947	26.6302	26.4862	NaN	NaN	NaN	NaN	NaN	NaN	NaN	NaN	NaN	NaN	NaN	NaN						5	5	35.2	12.336	NaN	1	0	-1	NaN	NaN	1	0	-1	NaN	NaN	1	0	-1	NaN	NaN	1	0	-1	NaN		Ubiquitin-like protein ISG15	ISG15	881
	NaN	NaN	NaN	NaN	NaN	NaN	NaN	NaN	NaN	NaN	NaN	NaN	NaN	NaN	NaN	NaN						6	6	10.6	13.194	NaN	1	0	-1	NaN	NaN	1	0	-1	NaN	NaN	1	0	-1	NaN	NaN	1	0	-1	NaN		Propionyl-CoA carboxylase alpha chain, mitochondrial	PCCA	882
	NaN	NaN	NaN	NaN	NaN	NaN	24.8233	NaN	24.9491	25.4614	25.2515	NaN	25.7699	25.9313	26.1412	25.5866						10	10	31	38.391	NaN	1	0	-1	NaN	1.71773	0.0253404	0.636594	1.55465	3.40463	NaN	1	0	-1	NaN	NaN	1	0	-1	NaN		Propionyl-CoA carboxylase beta chain, mitochondrial	PCCB	883
	29.3868	29.4096	29.4018	29.4369	29.2931	29.6034	29.3424	29.4336	29.5393	29.4106	29.6757	29.4889	29.4075	29.2752	29.3343	29.361						27	27	72.7	197.76	0.0473585	0.862846	0.00935411	1.0065	0.135447	1.59762	0.0309703	-0.184125	-1.13613	-2.96079	1.10275	0.0543436	0.119853	1.08662	2.11403	0.448563	0.210288	-0.073626	-1.05236	-0.99984		Eukaryotic translation initiation factor 2 subunit 1	EIF2S1	884
	29.1991	29.3896	30.4771	29.971	29.2004	30.1183	30.0942	30.1207	27.5718	25.0306	27.312	26.0952	29.2583	29.5895	29.1839	29.8014		+	+		WM115_WM793;WM266-4_WM115	3	1	16.7	7.7148	0.126176	0.682797	0.124179	1.08989	0.336619	2.56333	0.00592708	2.95585	7.75889	4.89187	2.59977	0.00246622	-3.25679	-9.55853	-4.97542	0.779904	0.0868774	-0.425117	-1.34268	-1.57644		Non-histone chromosomal protein HMG-17	HMGN2	885
	NaN	NaN	NaN	NaN	NaN	NaN	NaN	NaN	NaN	NaN	NaN	NaN	NaN	NaN	NaN	NaN						2	2	16.8	6.5574	NaN	1	0	-1	NaN	NaN	1	0	-1	NaN	NaN	1	0	-1	NaN	NaN	1	0	-1	NaN		Fibroblast growth factor 1	FGF1	886
	28.8463	28.9054	28.7877	28.6863	28.3799	28.1868	28.2981	28.5285	28.9746	28.6131	28.8149	28.7886	28.1924	28.3268	28.2787	28.6617	+				WM1205Lu_WM793	14	14	38	74.762	2.7554	0.00228571	-0.458117	-1.37375	-5.34298	1.84851	0.0200818	-0.4329	-1.34994	-3.41827	0.0340149	0.897541	-0.00862885	-1.006	-0.0986012	0.046189	0.832658	0.0165882	1.01156	0.132255		Intercellular adhesion molecule 1	ICAM1	887
	29.3741	29.3887	30.0001	29.1866	29.3844	30.1548	30.3224	29.3769	27.0353	29.1175	28.3429	29.2341	28.3714	28.6683	28.2009	28.615				+	WM266-4_WM1205Lu	5	5	80.7	79.976	0.477153	0.262584	0.322262	1.25029	1.052	0.0206733	0.95029	0.0314536	1.02204	0.0607736	1.01497	0.0672062	-1.05492	-2.07761	-1.96804	2.58197	0.0017135	-1.34573	-2.54159	-4.9345		60S acidic ribosomal protein P1	RPLP1	888
	31.0704	31.311	31.0835	31.2224	30.993	30.9783	31.1944	31.1492	30.7895	30.528	30.744	30.6143	29.9297	30.7189	30.7891	30.7881			+		WM115_WM793	8	8	78.3	201.53	0.54372	0.223574	-0.0930853	-1.06665	-1.17114	0.204737	0.600999	-0.11252	-1.08112	-0.516302	3.03276	0.00114922	-0.502852	-1.41701	-6.04509	1.28033	0.024945	-0.522287	-1.43623	-2.41187		60S acidic ribosomal protein P2	RPLP2	889
	30.7641	30.8227	30.6141	30.9042	30.9196	30.728	30.8218	30.9051	30.544	30.6335	30.5941	30.6125	30.271	30.4154	30.4372	30.4178		+		+	WM266-4_WM115;WM266-4_WM1205Lu	15	15	52.1	181.89	0.390844	0.327715	0.0673456	1.04779	0.892307	2.57034	0.00595812	-0.21068	-1.15723	-4.90789	1.51275	0.0215531	-0.180266	-1.13309	-2.81119	3.6394	0.000787234	-0.458292	-1.37391	-7.8286		60S acidic ribosomal protein P0;60S acidic ribosomal protein P0-like	RPLP0;RPLP0P6	890
	NaN	NaN	NaN	NaN	NaN	NaN	NaN	NaN	NaN	NaN	NaN	NaN	NaN	NaN	NaN	NaN						2	2	5.8	1.6493	NaN	1	0	-1	NaN	NaN	1	0	-1	NaN	NaN	1	0	-1	NaN	NaN	1	0	-1	NaN		DNA-directed RNA polymerase III subunit RPC4	POLR3D	892
	29.8516	29.8145	29.6686	29.5952	29.1511	29.1342	29.1012	29.1065	29.2341	29.1681	29.2632	29.3052	29.0972	29.1164	29.1758	29.5395	+		+		WM115_WM793;WM1205Lu_WM793	29	29	52	297.03	4.21091	0	-0.609251	-1.52547	-9.89444	0.0334226	0.920831	-0.0104403	-1.00726	-0.0969436	3.47759	0.000571429	-0.489831	-1.40428	-7.3159	0.472472	0.195908	0.10898	1.07847	1.04351		Lupus La protein	SSB	893
	NaN	NaN	NaN	NaN	NaN	NaN	NaN	NaN	NaN	NaN	NaN	NaN	NaN	NaN	NaN	NaN						2	1	8.7	5.2647	NaN	1	0	-1	NaN	NaN	1	0	-1	NaN	NaN	1	0	-1	NaN	NaN	1	0	-1	NaN		Transcription factor AP-2-alpha;Transcription factor AP-2-epsilon;Transcription factor AP-2-beta	TFAP2A;TFAP2E;TFAP2B	894
	29.6377	29.6834	29.487	29.5562	30.4258	30.5186	30.5702	30.4225	28.6998	28.5414	28.7196	28.638	29.3659	29.3365	29.3555	29.7223	+	+	+	+	WM115_WM793;WM266-4_WM115;WM266-4_WM1205Lu;WM1205Lu_WM793	27	27	45.9	190.49	5.383	0	0.893199	1.85729	15.7584	3.656	0.000920863	0.795341	1.73549	7.88283	5.40752	0	-0.941383	-1.92037	-15.9105	4.34619	0.000502242	-1.03924	-2.05515	-10.4491		Integrin beta-1	ITGB1	895
	NaN	NaN	NaN	NaN	NaN	NaN	NaN	NaN	NaN	NaN	NaN	NaN	NaN	NaN	NaN	NaN						3	2	8.8	4.4213	NaN	1	0	-1	NaN	NaN	1	0	-1	NaN	NaN	1	0	-1	NaN	NaN	1	0	-1	NaN		Keratin, type I cytoskeletal 18	KRT18	896
	27.5346	27.8813	27.6975	27.9321	26.8156	26.5986	27.0539	26.1274	27.8008	27.8551	27.5914	27.6893	27.8901	27.9668	27.567	27.4682	+			+	WM266-4_WM1205Lu;WM1205Lu_WM793	16	16	81.5	102.95	2.66422	0.00261505	-1.1125	-2.1622	-5.12547	0.0283087	0.932321	-0.0111275	-1.00774	-0.0825481	0.0916877	0.736995	-0.0272326	-1.01906	-0.251692	2.45121	0.00220207	1.07414	2.10547	4.64061		Uroporphyrinogen decarboxylase	UROD	898
	NaN	25.5891	NaN	NaN	NaN	NaN	NaN	NaN	NaN	NaN	NaN	25.5791	25.5592	25.1964	25.3025	NaN						9	6	24.4	8.9545	NaN	1	0	-1	NaN	NaN	1	0	-1	NaN	NaN	1	0	-1	NaN	NaN	1	0	-1	NaN		Tyrosine-protein kinase Fyn	FYN	899
	NaN	NaN	NaN	NaN	NaN	NaN	NaN	NaN	NaN	NaN	NaN	NaN	25.3388	24.8712	25.4141	25.412						8	8	22.9	22.394	NaN	1	0	-1	NaN	NaN	1	0	-1	NaN	NaN	1	0	-1	NaN	NaN	1	0	-1	NaN		Cholinesterase	BCHE	900
	NaN	NaN	NaN	NaN	NaN	NaN	NaN	NaN	NaN	NaN	NaN	NaN	26.1197	25.8327	NaN	25.3713						8	8	25.6	16.951	NaN	1	0	-1	NaN	NaN	1	0	-1	NaN	NaN	1	0	-1	NaN	NaN	1	0	-1	NaN		Alpha-galactosidase A	GLA	901
	30.7458	30.8093	30.4352	30.5628	30.7666	30.7365	30.7675	30.7393	31.9068	31.9359	32.045	32.0186	32.8199	32.7021	32.7604	32.6394		+	+	+	WM115_WM793;WM266-4_WM115;WM266-4_WM1205Lu	37	17	59.5	323.31	0.63429	0.178301	0.114198	1.08237	1.3291	5.2298	0	0.7539	1.68634	14.8391	5.18991	0	1.33828	2.5285	14.6082	8.36233	0	1.97798	3.93942	49.9055		Gelsolin	GSN	902
	NaN	NaN	NaN	NaN	25.1042	NaN	NaN	NaN	NaN	24.4668	NaN	NaN	25.4674	25.3033	24.9639	25.9407						12	12	16.6	30.315	NaN	1	0	-1	NaN	NaN	1	0	-1	NaN	NaN	1	0	-1	NaN	NaN	1	0	-1	NaN		Retinoblastoma-associated protein	RB1	903
	31.428	32.127	32.3974	31.6233	31.2033	31.2575	31.9287	32.018	30.596	NaN	NaN	30.8539	NaN	NaN	NaN	30.0624						5	5	27	68.679	0.41679	0.305848	-0.292029	-1.22436	-0.941041	NaN	1	0	-1	NaN	NaN	1	0	-1	NaN	NaN	1	0	-1	NaN		Prothymosin alpha;Prothymosin alpha, N-terminally processed;Thymosin alpha-1	PTMA	904
	30.0687	30.0552	29.7365	30.1521	29.918	29.885	29.7105	29.7707	28.5751	28.6818	28.6926	28.696	28.1365	28.1593	28.0994	28.4997		+	+	+	WM115_WM793;WM266-4_WM115;WM266-4_WM1205Lu	19	17	72.7	65.151	0.889182	0.0962376	-0.182051	-1.1345	-1.75903	2.38772	0.00796364	-0.437628	-1.35438	-4.50198	5.08057	0	-1.34174	-2.53457	-13.9929	5.29992	0	-1.59732	-3.0258	-15.2533		Cyclin-dependent kinase 1	CDK1	905
	30.9027	30.9825	30.712	30.8456	30.9666	30.9192	30.8259	30.7172	30.7425	31.1325	31.0175	31.029	30.8658	31.0332	31.2062	31.295						29	29	79.6	323.31	0.0148437	0.953872	-0.003479	-1.00241	-0.0439131	0.419574	0.366532	0.119713	1.08652	0.946231	0.551451	0.200916	0.119663	1.08648	1.18479	1.1599	0.0322157	0.242855	1.18333	2.20942		ATP synthase subunit beta, mitochondrial	ATP5B	906
	NaN	NaN	NaN	NaN	NaN	NaN	NaN	NaN	NaN	NaN	NaN	NaN	NaN	NaN	NaN	NaN						3	3	31.6	3.1372	NaN	1	0	-1	NaN	NaN	1	0	-1	NaN	NaN	1	0	-1	NaN	NaN	1	0	-1	NaN		Protein S100-A9	S100A9	907
	33.2686	33.1613	33.3372	33.1307	32.5607	32.8218	33.4467	33.1515	29.9137	29.9686	29.7474	31.111	30.153	30.8246	30.4062	31.0292			+	+	WM115_WM793;WM266-4_WM1205Lu	10	10	85.6	55.759	0.533589	0.228953	-0.229318	-1.17228	-1.1532	0.520752	0.286762	0.418057	1.33613	1.13037	4.14232	0	-3.03928	-8.22083	-9.62351	3.8789	0.000555556	-2.39191	-5.24851	-8.64319		Protein S100-A6	S100A6	908
	28.7211	28.6882	28.2683	28.515	28.4913	28.6311	28.5924	28.2791	28.129	28.2071	28.2892	28.3305	28.5058	28.2749	28.449	28.0266						10	10	57.1	38.712	0.144971	0.646494	-0.0496449	-1.03501	-0.381196	0.265036	0.522222	0.0751348	1.05346	0.64431	1.47093	0.023736	-0.309174	-1.239	-2.7383	0.664893	0.115174	-0.184394	-1.13634	-1.38164		Eukaryotic translation initiation factor 4E	EIF4E	909
	32.9248	33.0792	32.6413	32.8936	32.8572	32.7081	32.68	32.6605	33.3518	33.5598	33.5469	33.3895	33.4927	33.6058	33.6593	33.5485			+	+	WM115_WM793;WM266-4_WM1205Lu	30	27	76	323.31	0.773352	0.125389	-0.158295	-1.11597	-1.56544	0.902298	0.120559	0.114586	1.08266	1.78086	2.81333	0.00164062	0.577218	1.49197	5.48446	5.22733	0	0.850099	1.80262	14.8247		Alpha-enolase	ENO1	910
	26.6274	26.8465	26.7502	26.9165	27.5797	27.3867	27.5163	27.3464	28.0098	27.9902	28.102	27.9719	28.7294	28.7864	28.7929	28.4272	+	+	+	+	WM115_WM793;WM266-4_WM115;WM266-4_WM1205Lu;WM1205Lu_WM793	49	40	61.6	203.97	3.71767	0.000467532	0.672113	1.59341	8.08722	3.46451	0.00131707	0.665494	1.58611	7.27568	5.70505	0	1.23333	2.35109	17.8726	4.68498	0	1.22671	2.34032	11.9649		Glycogen phosphorylase, liver form	PYGL	911
	30.2056	30.3901	30.0748	30.2043	30.2212	30.2933	30.2813	30.1298	30.9691	31.0021	31.0622	31.0514	31.5365	31.4472	31.3788	31.2817		+	+	+	WM115_WM793;WM266-4_WM115;WM266-4_WM1205Lu	29	21	61.8	323.31	0.0600499	0.828867	0.0126953	1.00884	0.169646	3.27449	0.00202	0.389855	1.31026	6.71178	4.63618	0	0.802505	1.74413	11.7347	5.72262	0	1.17966	2.26524	17.9956		Glucose-6-phosphate isomerase	GPI	912
	NaN	NaN	NaN	NaN	NaN	NaN	NaN	NaN	NaN	NaN	NaN	NaN	NaN	NaN	NaN	NaN						5	5	26.6	9.202	NaN	1	0	-1	NaN	NaN	1	0	-1	NaN	NaN	1	0	-1	NaN	NaN	1	0	-1	NaN		DNA polymerase beta	POLB	913
	32.6469	32.4164	32.2089	32.4791	32.2077	32.2821	32.1136	32.3834	32.0445	32.1943	31.74	31.7497	32.2811	32.3427	32.3777	32.8704			+		WM115_WM793	14	14	62.6	323.31	0.905162	0.0929047	-0.191148	-1.14167	-1.78562	1.64324	0.0289652	0.535817	1.44976	3.0422	1.89411	0.009566	-0.505686	-1.4198	-3.5042	0.736698	0.0957802	0.221278	1.16577	1.50368		Nucleophosmin	NPM1	914
	30.1184	30.384	30.3482	30.4509	30.7502	30.9109	30.9512	30.5516	30.2207	30.115	30.2561	30.1177	29.2886	30.1257	29.8778	30.5364	+				WM1205Lu_WM793	19	6	41.4	22.338	2.15397	0.00621795	0.465585	1.38088	4.01292	0.361311	0.418357	-0.220207	-1.1649	-0.835956	0.934991	0.0806067	-0.148029	-1.10805	-1.8352	1.62958	0.0111111	-0.83382	-1.7824	-3.01775		Tropomyosin alpha-3 chain	TPM3	915
	28.0824	28.2059	27.7382	27.9424	27.799	27.6827	27.9617	27.6469	27.1649	27.2606	27.2636	27.2698	28.0155	27.8555	27.8534	27.9986		+	+		WM115_WM793;WM266-4_WM115	36	36	41.9	170.1	0.906565	0.0928067	-0.219661	-1.16446	-1.78795	5.01047	0	0.691009	1.61441	13.6114	3.46497	0.000557276	-0.752489	-1.6847	-7.2771	0.970122	0.0526844	0.158181	1.11588	1.89356		Integrin alpha-V;Integrin alpha-V heavy chain;Integrin alpha-V light chain	ITGAV	916
	NaN	NaN	NaN	NaN	NaN	NaN	NaN	NaN	NaN	NaN	NaN	NaN	NaN	NaN	NaN	NaN						2	2	7.6	3.7517	NaN	1	0	-1	NaN	NaN	1	0	-1	NaN	NaN	1	0	-1	NaN	NaN	1	0	-1	NaN		Lipoprotein lipase	LPL	917
	25.4753	26.4715	26.7827	26.4856	26.7809	25.1712	26.1998	26.6584	29.7248	29.0683	28.5385	28.9241	30.062	30.1694	29.8943	29.8742			+	+	WM115_WM793;WM266-4_WM1205Lu	23	23	44.6	144.58	0.0785539	0.781572	-0.101213	-1.07267	-0.218156	1.967	0.0168418	0.936028	1.91325	3.64351	3.47676	0.00056962	2.76016	6.77473	7.31333	4.28447	0.000482759	3.7974	13.9038	10.1926		Beta-hexosaminidase subunit alpha	HEXA	918
	35.1243	34.8229	35.0905	35.0004	34.7326	34.8073	34.7853	34.757	34.696	34.5203	34.6093	34.575	34.4962	34.4316	34.7335	34.9677			+		WM115_WM793	11	2	72.2	159.54	1.8616	0.0122394	-0.238991	-1.18017	-3.44283	0.1739	0.647579	0.057127	1.04039	0.44776	2.74827	0.00207435	-0.409394	-1.32813	-5.32575	0.405105	0.240596	-0.113276	-1.08168	-0.919178		Histone H2B type 2-E;Histone H2B type 1-J;Histone H2B type 1-B;Histone H2B type 1-O;Histone H2B type 3-B	HIST2H2BE;HIST1H2BJ;HIST1H2BB;HIST1H2BO;HIST3H2BB	919
	29.9799	30.2292	29.909	30.0036	29.2976	29.3896	29.3885	29.4105	30.2957	30.2472	30.2441	30.4443	30.3378	30.4388	30.472	30.3596	+			+	WM266-4_WM1205Lu;WM1205Lu_WM793	22	22	62.3	115.32	3.96239	0	-0.65886	-1.57883	-8.9439	0.829377	0.140605	0.0942121	1.06748	1.65931	1.7931	0.0120382	0.277412	1.21202	3.31508	6.60886	0	1.03048	2.04271	25.3863		Glia-derived nexin	SERPINE2	920
	27.5443	27.3602	27.0405	27.4317	28.0825	28.4247	28.1265	28.3852	27.8635	27.6628	27.8074	27.8347	28.481	28.2993	28.329	28.0805	+	+	+		WM115_WM793;WM266-4_WM115;WM1205Lu_WM793	27	27	77.4	138.64	3.21634	0.000533333	0.910551	1.87976	6.54639	2.77298	0.00448148	0.505354	1.41947	5.38563	2.06326	0.00693888	0.447952	1.3641	3.83145	0.133986	0.596802	0.0427551	1.03008	0.355278		Epoxide hydrolase 1	EPHX1	921
	26.398	26.2556	26.1778	26.5109	NaN	NaN	NaN	NaN	26.1841	26.0712	25.7353	NaN	26.1087	26.896	26.6403	26.7656						4	4	58.6	10.691	NaN	1	0	-1	NaN	1.31402	0.0500617	0.605793	1.52182	2.59526	1.19473	0.0452736	-0.338747	-1.26466	-2.37109	NaN	1	0	-1	NaN		Acyl-CoA-binding protein	DBI	922
	32.0237	32.0463	31.6375	31.8834	32.2923	32.2228	32.3104	32.2229	32.1491	32.2273	32.24	32.2912	32.2843	32.191	32.1822	32.0833	+				WM1205Lu_WM793	22	21	67.7	323.31	2.03155	0.00852353	0.364424	1.28737	3.76903	0.356209	0.422969	-0.0417194	-1.02934	-0.826118	1.80929	0.0115251	0.329201	1.25632	3.34508	0.814998	0.0792672	-0.0769424	-1.05478	-1.63527		L-lactate dehydrogenase B chain	LDHB	923
	NaN	NaN	NaN	NaN	NaN	NaN	NaN	NaN	NaN	NaN	NaN	NaN	NaN	NaN	NaN	NaN						5	4	10.3	2.519	NaN	1	0	-1	NaN	NaN	1	0	-1	NaN	NaN	1	0	-1	NaN	NaN	1	0	-1	NaN		Neurofilament light polypeptide	NEFL	924
	NaN	NaN	NaN	NaN	NaN	NaN	NaN	NaN	NaN	NaN	NaN	NaN	NaN	NaN	NaN	NaN						4	4	7.5	3.1846	NaN	1	0	-1	NaN	NaN	1	0	-1	NaN	NaN	1	0	-1	NaN	NaN	1	0	-1	NaN		Major centromere autoantigen B	CENPB	925
	26.4497	26.9486	26.7344	26.7199	27.4386	27.502	27.3761	27.3319	27.6076	27.6239	27.4037	27.6363	27.5466	27.3614	27.3511	27.0029	+		+		WM115_WM793;WM1205Lu_WM793	13	13	76.8	40.894	3.17442	0.000703704	0.699016	1.6234	6.4292	1.03474	0.089396	-0.252348	-1.19114	-2.00089	3.4928	0.000586319	0.854714	1.8084	7.36286	0.347681	0.286041	-0.0966492	-1.06929	-0.809605		Glutathione peroxidase 1	GPX1	926
	NaN	NaN	NaN	NaN	NaN	NaN	NaN	NaN	27.0622	NaN	NaN	NaN	NaN	NaN	26.578	26.8455						6	2	17.5	2.7735	NaN	1	0	-1	NaN	NaN	1	0	-1	NaN	NaN	1	0	-1	NaN	NaN	1	0	-1	NaN		Phosphoglycerate kinase 2	PGK2	927
	NaN	NaN	NaN	NaN	NaN	NaN	NaN	NaN	NaN	NaN	NaN	NaN	NaN	NaN	NaN	NaN						2	2	2.8	1.9244	NaN	1	0	-1	NaN	NaN	1	0	-1	NaN	NaN	1	0	-1	NaN	NaN	1	0	-1	NaN		Vitamin K-dependent protein S	PROS1	928
	31.7966	31.8135	31.7601	31.7665	31.7242	31.5708	31.722	31.7153	31.6467	31.4071	31.5838	31.5273	31.64	31.7328	31.7412	31.8735			+		WM115_WM793	41	41	74.4	323.31	1.36536	0.033904	-0.101099	-1.07259	-2.55642	1.58475	0.0312676	0.205644	1.1532	2.93795	2.44685	0.00313497	-0.242952	-1.18341	-4.631	0.474471	0.19494	0.0637903	1.04521	1.04714		Protein disulfide-isomerase	P4HB	929
	29.6714	29.8917	29.8103	29.5694	28.7117	28.783	28.3734	28.2536	28.3032	28.1667	28.1612	28.1232	28.4712	28.8605	28.8182	28.6734	+	+	+		WM115_WM793;WM266-4_WM115;WM1205Lu_WM793	6	6	23.2	21.889	3.74932	0.000490909	-1.20528	-2.30581	-8.19386	2.76697	0.00442683	0.51724	1.43121	5.37103	5.84961	0	-1.54712	-2.92234	-18.9084	0.518914	0.172587	0.175393	1.12927	1.12709		Histone H1.0;Histone H1.0, N-terminally processed	H1F0	930
	NaN	NaN	NaN	NaN	NaN	NaN	NaN	NaN	26.3773	NaN	NaN	NaN	26.2663	26.5415	26.6982	27.1071						5	5	58.6	11.381	NaN	1	0	-1	NaN	NaN	1	0	-1	NaN	NaN	1	0	-1	NaN	NaN	1	0	-1	NaN		Acylphosphatase-1	ACYP1	931
	29.8661	29.8985	29.5635	29.7757	29.8966	29.9525	29.7696	30.0241	31.5405	31.4408	31.4989	31.509	30.7343	30.7961	30.9109	30.8443		+	+	+	WM115_WM793;WM266-4_WM115;WM266-4_WM1205Lu	19	19	56.6	222.48	0.707552	0.149315	0.134742	1.0979	1.45433	5.39052	0	-0.675898	-1.59759	-15.805	6.23886	0	1.72136	3.29746	21.9964	5.06488	0	0.910717	1.87998	13.9067		Cathepsin D;Cathepsin D light chain;Cathepsin D heavy chain	CTSD	932
	33.0041	33.2064	33.2349	33.3556	33.9564	33.9336	33.9718	33.7332	32.6199	32.6389	32.7866	32.8008	33.0137	33.0237	33.0168	33.1649	+	+	+	+	WM115_WM793;WM266-4_WM115;WM266-4_WM1205Lu;WM1205Lu_WM793	35	35	79.1	323.31	3.57098	0.000433735	0.698483	1.6228	7.60824	2.89998	0.00335439	0.343228	1.26859	5.70108	2.86288	0.00159514	-0.488689	-1.40317	-5.60759	4.82317	0	-0.843944	-1.79495	-12.6397		Annexin A2;Putative annexin A2-like protein	ANXA2;ANXA2P2	933
	27.7151	27.7387	27.5667	27.8618	28.0813	27.9698	27.947	27.9138	27.9056	28.2084	28.1068	28.1135	28.4656	28.481	28.3815	28.1167	+		+	+	WM115_WM793;WM266-4_WM1205Lu;WM1205Lu_WM793	33	33	66.9	178.88	1.96805	0.00940142	0.257406	1.19533	3.64555	1.40613	0.0423612	0.277638	1.21221	2.62632	2.21162	0.00457067	0.362992	1.28609	4.13058	2.23162	0.00344764	0.383224	1.30425	4.17185		Calpain-1 catalytic subunit	CAPN1	934
	33.1883	33.2957	32.8117	33.362	32.9349	32.961	32.8671	32.9001	33.012	33.1912	33.1498	33.1889	33.0312	32.9432	33.4292	32.9596						25	5	71.6	166.05	1.03179	0.0695942	-0.248674	-1.18811	-1.99598	0.138598	0.70577	-0.0446568	-1.03144	-0.366204	0.0804475	0.766584	-0.0289841	-1.02029	-0.223035	0.738176	0.0957136	0.175034	1.12899	1.50618		Tubulin beta chain	TUBB	935
	28.0727	27.9463	27.6634	27.8093	28.0437	28.1323	28.291	28.2703	27.3235	27.983	27.4814	27.5438	27.9828	28.1846	28.2692	28.6959						17	17	35.1	43.811	1.58678	0.0211178	0.311422	1.24093	2.94155	1.83735	0.0205887	0.700199	1.62473	3.39738	0.879095	0.0923423	-0.29	-1.22264	-1.74224	0.249892	0.392961	0.0987759	1.07086	0.612829		Prosaposin;Saposin-A;Saposin-B-Val;Saposin-B;Saposin-C;Saposin-D	PSAP	936
	28.9887	28.9012	28.4483	28.8826	28.8251	28.7942	28.7397	28.4987	29.2344	29.3134	29.3689	29.5539	30.4189	30.4413	30.44	30.3244		+	+	+	WM115_WM793;WM266-4_WM115;WM266-4_WM1205Lu	21	21	42.6	111.35	0.262532	0.46307	-0.0907755	-1.06494	-0.639133	5.10941	0	1.03851	2.0541	14.1528	2.1712	0.0052549	0.562456	1.47678	4.04789	6.16801	0	1.69174	3.23046	21.3999		Beta-hexosaminidase subunit beta;Beta-hexosaminidase subunit beta chain B;Beta-hexosaminidase subunit beta chain A	HEXB	937
	27.0252	26.3821	26.5301	26.5096	27.8469	27.2477	27.5971	27.3684	28.8936	28.6685	28.9855	28.8026	26.7981	27.2006	26.8229	26.2766	+	+	+	+	WM115_WM793;WM266-4_WM115;WM266-4_WM1205Lu;WM1205Lu_WM793	7	6	38.1	31.545	2.46079	0.00387573	0.903305	1.87035	4.66175	4.29572	0.00152381	-2.06302	-4.17859	-10.2389	5.11468	0	2.22583	4.67781	14.1822	1.73106	0.00817998	-0.740487	-1.67074	-3.20105		Cathepsin L1;Cathepsin L1 heavy chain;Cathepsin L1 light chain	CTSL	938
	33.4801	33.6152	33.3306	33.3713	33.2389	33.168	33.1203	33.0118	33.148	33.2587	33.169	33.1411	33.1012	33.0694	33.1755	33.0612	+		+		WM115_WM793;WM1205Lu_WM793	12	12	89.3	230.47	2.12474	0.006723	-0.314579	-1.24365	-3.95396	1.06861	0.0832494	-0.0773916	-1.05511	-2.0572	2.09849	0.00596491	-0.270094	-1.20589	-3.90142	0.246449	0.397564	-0.0329065	-1.02307	-0.605614		Profilin-1	PFN1	939
	NaN	NaN	NaN	NaN	NaN	NaN	NaN	NaN	NaN	NaN	NaN	NaN	NaN	NaN	NaN	NaN						2	2	10	3.8312	NaN	1	0	-1	NaN	NaN	1	0	-1	NaN	NaN	1	0	-1	NaN	NaN	1	0	-1	NaN		Bisphosphoglycerate mutase	BPGM	940
	29.1812	29.2412	29.2752	29.1214	28.6151	28.5924	28.6597	28.693	29.692	29.8773	29.7339	29.7853	29.1087	28.9858	29.008	28.9782	+	+	+	+	WM115_WM793;WM266-4_WM115;WM266-4_WM1205Lu;WM1205Lu_WM793	13	13	85.6	144.85	5.05918	0	-0.564691	-1.47907	-13.8755	5.26111	0	-0.75195	-1.68407	-15.0227	4.43576	0	0.567378	1.48183	10.8317	4.26058	0.000476596	0.380119	1.30145	10.0949		Adenine phosphoribosyltransferase	APRT	941
	28.8994	29.0409	28.8446	28.9421	28.9515	28.9525	28.9535	28.8665	29.0062	29.0684	29.1515	29.089	29.2335	29.3059	29.076	28.9487						82	82	66.5	323.31	0.00552609	0.983752	-0.000771999	-1.00054	-0.0165185	0.306193	0.47685	0.0622373	1.04408	0.727897	1.54743	0.0197058	0.146996	1.10726	2.87205	1.35146	0.0219639	0.210005	1.15669	2.53268		Bifunctional glutamate/proline--tRNA ligase;Glutamate--tRNA ligase;Proline--tRNA ligase	EPRS	942
	29.9723	30.1153	29.3966	29.637	31.5466	31.6489	31.687	31.4787	31.8339	31.9122	31.95	32.0544	32.3145	32.3549	32.2353	31.9878	+		+	+	WM115_WM793;WM266-4_WM1205Lu;WM1205Lu_WM793	15	15	49.9	323.31	4.40299	0	1.81	3.50642	10.6902	1.63738	0.0293993	0.285496	1.21883	3.0317	4.8506	0	2.15733	4.46088	12.7779	3.25616	0.000607803	0.632825	1.5506	6.6593		Cathepsin B;Cathepsin B light chain;Cathepsin B heavy chain	CTSB	943
	31.6436	31.6656	31.6484	31.7293	31.9606	31.9313	31.9593	31.9212	32.0408	32.1479	32.2195	32.2525	31.8749	31.8958	31.8888	31.8897	+	+	+	+	WM115_WM793;WM266-4_WM115;WM266-4_WM1205Lu;WM1205Lu_WM793	48	31	61.7	323.31	4.7461	0	0.271368	1.20695	12.2591	2.97925	0.00311278	-0.27787	-1.2124	-5.90464	4.1628	0	0.493459	1.40782	9.7037	2.66254	0.00144936	-0.0557785	-1.03942	-5.12153		Heat shock protein HSP 90-alpha	HSP90AA1	944
	NaN	NaN	NaN	NaN	NaN	NaN	NaN	NaN	NaN	25.604	25.8944	26.0763	26.0201	26.4183	26.0212	NaN						6	6	23.7	19.853	NaN	1	0	-1	NaN	0.70441	0.185009	0.294935	1.22683	1.54382	NaN	1	0	-1	NaN	NaN	1	0	-1	NaN		Galactose-1-phosphate uridylyltransferase	GALT	945
	31.1215	31.2476	31.2501	30.9699	31.1001	31.119	31.1551	30.9908	31.0948	30.9068	30.8707	30.7225	30.7193	30.7782	30.7685	31.2926						19	19	48	110.2	0.314749	0.402112	-0.055995	-1.03958	-0.744943	0.0198247	0.952896	-0.00904989	-1.00629	-0.0583324	1.30495	0.0346569	-0.248549	-1.18801	-2.45355	0.702226	0.104754	-0.201604	-1.14998	-1.44529		Heterogeneous nuclear ribonucleoproteins C1/C2	HNRNPC	946
	27.9052	27.3825	27.1251	27.6962	26.5922	25.5153	27.7025	26.6172	27.2293	27.5761	28.1605	28.214	26.7117	27.296	28.0263	26.3566						2	2	29.7	42.884	0.988524	0.077273	-0.92048	-1.89275	-1.92412	0.794423	0.150593	-0.697298	-1.62146	-1.60081	0.401939	0.296999	0.267698	1.20389	0.91323	0.369185	0.267213	0.49088	1.4053	0.851078		Cytochrome b-c1 complex subunit 6, mitochondrial	UQCRH	947
	27.1112	27.152	27.0494	26.9083	26.1907	26.0065	26.2911	26.3202	26.4285	26.2476	26.4633	26.5767	26.0043	26.3414	26.2855	26.2393	+		+		WM115_WM793;WM1205Lu_WM793	35	35	27	127.22	4.14134	0	-0.853077	-1.80635	-9.61969	1.09308	0.0802786	-0.211386	-1.1578	-2.09793	3.44917	0.000545455	-0.626176	-1.54347	-7.22877	0.0532106	0.812734	0.0155149	1.01081	0.151315		Laminin subunit beta-1	LAMB1	948
	NaN	NaN	NaN	NaN	NaN	NaN	NaN	NaN	25.3582	26.3856	NaN	26.2225	26.5754	26.8635	26.4013	NaN						12	7	32	44.913	NaN	1	0	-1	NaN	0.837366	0.138473	0.62465	1.54184	1.8048	NaN	1	0	-1	NaN	NaN	1	0	-1	NaN		Tyrosine-protein kinase Yes	YES1	949
	29.6504	29.6791	29.4812	29.7056	29.2474	29.2071	29.1439	29.3347	29.8186	29.7295	29.7144	29.7477	29.894	29.7965	29.8461	29.9799	+			+	WM266-4_WM1205Lu;WM1205Lu_WM793	21	21	58.8	184.04	3.06945	0.000960894	-0.395826	-1.3157	-6.14284	1.50123	0.0370489	0.126579	1.0917	2.79106	1.16766	0.0481986	0.123475	1.08936	2.22239	4.5984	0	0.64588	1.56469	11.5593		Fumarate hydratase, mitochondrial	FH	950
	NaN	NaN	NaN	NaN	NaN	NaN	NaN	NaN	NaN	NaN	NaN	NaN	NaN	NaN	NaN	NaN						2	2	10.1	4.5065	NaN	1	0	-1	NaN	NaN	1	0	-1	NaN	NaN	1	0	-1	NaN	NaN	1	0	-1	NaN		DNA excision repair protein ERCC-1	ERCC1	951
	NaN	NaN	NaN	NaN	NaN	NaN	NaN	NaN	NaN	NaN	NaN	NaN	NaN	NaN	NaN	NaN						3	3	3	2.4631	NaN	1	0	-1	NaN	NaN	1	0	-1	NaN	NaN	1	0	-1	NaN	NaN	1	0	-1	NaN		Zinc finger X-chromosomal protein;Zinc finger Y-chromosomal protein;Zinc finger protein 711	ZFX;ZFY;ZNF711	953
	30.0826	30.055	30.1864	30.1136	30.3657	30.3236	30.3561	30.5192	28.7769	28.8267	28.7823	28.8978	29.2471	29.1677	29.2079	29.4169	+	+	+	+	WM115_WM793;WM266-4_WM115;WM266-4_WM1205Lu;WM1205Lu_WM793	43	43	70.4	323.31	2.78606	0.00205556	0.281717	1.21564	5.41753	3.41888	0.00124855	0.438989	1.35565	7.13688	7.24019	0	-1.28848	-2.4427	-32.3966	5.44576	0	-1.13121	-2.19042	-16.1506		Annexin A6	ANXA6	954
	NaN	28.9624	NaN	28.493	29.0081	29.4363	29.3158	27.6017	NaN	NaN	28.233	28.3823	28.8459	28.8791	29.1341	26.0401						11	3	67.9	18.498	NaN	1	0	-1	NaN	NaN	1	0	-1	NaN	NaN	1	0	-1	NaN	0.306774	0.324889	-0.615657	-1.53226	-0.729058		Rho-related GTP-binding protein RhoC	RHOC	955
	NaN	NaN	NaN	NaN	NaN	NaN	NaN	NaN	NaN	NaN	NaN	NaN	NaN	NaN	NaN	NaN						2	2	12.2	9.872	NaN	1	0	-1	NaN	NaN	1	0	-1	NaN	NaN	1	0	-1	NaN	NaN	1	0	-1	NaN		Tumor necrosis factor receptor superfamily member 16	NGFR	956
	27.0053	26.9036	26.8365	26.5912	NaN	NaN	NaN	NaN	NaN	NaN	NaN	NaN	NaN	NaN	NaN	26.2392						8	8	30.7	14.921	NaN	1	0	-1	NaN	NaN	1	0	-1	NaN	NaN	1	0	-1	NaN	NaN	1	0	-1	NaN		Complement decay-accelerating factor	CD55	957
	30.3649	30.5823	30.5746	30.7102	30.5843	30.6444	30.5509	30.3458	29.2268	29.2502	29.2298	29.3626	29.3593	29.4581	29.5352	29.679			+	+	WM115_WM793;WM266-4_WM1205Lu	26	26	53.7	323.31	0.101543	0.732542	-0.0266652	-1.01865	-0.276406	1.74051	0.0243827	0.240546	1.18144	3.21832	5.49505	0	-1.29067	-2.44642	-16.4651	4.4611	0.00054902	-1.02346	-2.03279	-10.9422		4F2 cell-surface antigen heavy chain	SLC3A2	958
	26.0667	26.0732	25.2831	25.4026	25.6935	NaN	25.7976	25.5836	26.3433	26.405	26.3177	26.3974	27.655	27.3351	27.4919	27.2988		+		+	WM266-4_WM115;WM266-4_WM1205Lu	13	13	31.5	100.77	0.019591	0.941825	-0.0148435	-1.01034	-0.0581359	4.85808	0	1.07935	2.11308	12.8157	1.67815	0.0152727	0.659418	1.57945	3.10499	4.76344	0	1.75361	3.37202	16.0235		Beta-glucuronidase	GUSB	959
	26.7486	26.7557	25.6596	26.5725	26.1523	25.8043	25.8362	26.2908	26.8197	26.9354	26.9866	26.8454	27.4355	27.5815	27.0683	27.1976				+	WM266-4_WM1205Lu	24	21	46.2	104.91	0.697144	0.153646	-0.413159	-1.3316	-1.43665	1.8805	0.0186928	0.423932	1.34158	3.47845	0.883402	0.0913216	0.462711	1.37813	1.74941	3.63794	0.000785146	1.2998	2.46195	7.82383		ATP-dependent 6-phosphofructokinase, muscle type	PFKM	960
	33.5791	33.6376	33.5725	33.5355	33.3459	33.2632	33.4454	33.3595	33.378	33.2982	33.4605	33.4108	33.1663	33.1665	33.2188	33.3296	+		+		WM115_WM793;WM1205Lu_WM793	53	23	67.3	323.31	2.74253	0.00235506	-0.227703	-1.17097	-5.31188	1.75251	0.0238207	-0.166594	-1.12241	-3.2403	2.54319	0.00280713	-0.194321	-1.14419	-4.84611	1.32363	0.0232225	-0.133211	-1.09673	-2.48527		Heat shock protein HSP 90-beta	HSP90AB1	961
	26.6195	26.7464	26.0583	26.9289	25.9935	25.8764	25.9419	26.423	27.7367	27.1133	27.4207	27.8581	27.4607	27.6808	27.4855	26.9363			+	+	WM115_WM793;WM266-4_WM1205Lu	21	21	39.3	67.204	1.24674	0.0438434	-0.529543	-1.44347	-2.35515	0.249465	0.541774	-0.141378	-1.10296	-0.611936	2.02377	0.00716368	0.943944	1.92378	3.7538	3.23643	0.00059798	1.33211	2.5177	6.60316		Signal recognition particle receptor subunit alpha	SRPR	962
	28.8589	29.1572	29.0348	29.0738	29.4883	29.4664	29.3775	29.2769	28.8301	28.798	28.862	28.7469	28.4541	28.4213	28.3747	28.2029	+	+		+	WM266-4_WM115;WM266-4_WM1205Lu;WM1205Lu_WM793	27	27	61.5	120.73	2.4717	0.00388327	0.371062	1.2933	4.68589	3.47514	0.00133333	-0.446002	-1.36226	-7.30835	1.77914	0.0120965	-0.221945	-1.16631	-3.28927	5.09715	0	-1.03901	-2.05482	-14.0846		Asparagine synthetase [glutamine-hydrolyzing]	ASNS	963
	25.9238	NaN	23.9826	NaN	NaN	NaN	NaN	NaN	NaN	NaN	NaN	NaN	NaN	NaN	NaN	NaN						7	7	20.8	11.808	NaN	1	0	-1	NaN	NaN	1	0	-1	NaN	NaN	1	0	-1	NaN	NaN	1	0	-1	NaN		72 kDa type IV collagenase;PEX	MMP2	964
	26.4365	26.5506	26.6792	26.2027	25.6198	26.0415	25.3806	24.9001	26.9108	26.9195	26.3125	26.1892	25.9724	25.9549	26.1534	26.4515	+				WM1205Lu_WM793	14	14	42.4	36.897	2.04396	0.00843787	-0.981753	-1.97486	-3.79341	1.03328	0.0894924	-0.44994	-1.36598	-1.99846	0.211132	0.509011	0.115736	1.08353	0.530235	1.30111	0.0241416	0.64755	1.56651	2.44705		Porphobilinogen deaminase	HMBS	965
	28.2223	28.1648	27.7369	27.976	27.8931	27.9009	27.9263	27.6943	28.6778	28.9542	28.9177	28.8644	28.9766	28.8301	28.7614	28.6806			+	+	WM115_WM793;WM266-4_WM1205Lu	17	17	52.3	125.35	0.679044	0.161372	-0.171366	-1.12612	-1.40582	0.184292	0.631665	-0.0413685	-1.02909	-0.47112	3.23544	0.000772846	0.828544	1.77589	6.60035	4.61029	0	0.958541	1.94334	11.6143		Pyruvate dehydrogenase E1 component subunit alpha, somatic form, mitochondrial	PDHA1	967
	25.8948	25.8806	NaN	NaN	26.9848	NaN	26.8691	26.9198	27.1189	27.5876	27.5671	27.4324	27.0758	27.3819	27.2953	26.8178						10	10	9.8	29.123	NaN	1	0	-1	NaN	0.859262	0.13292	-0.283831	-1.21742	-1.70919	NaN	1	0	-1	NaN	0.677695	0.111678	0.218099	1.1632	1.43766		Collagen alpha-2(IV) chain;Canstatin	COL4A2	968
	27.9491	28.1072	28.3481	27.7052	28.4789	28.6185	28.1381	27.93	28.2968	28.2992	28.0803	28.4765	28.198	28.7278	28.7891	28.5962						11	11	46.2	72.251	0.602357	0.191977	0.263991	1.2008	1.27387	0.95027	0.109698	0.28956	1.22227	1.86059	0.826785	0.102841	0.26081	1.19815	1.65498	0.670888	0.113704	0.286379	1.21958	1.3919		Cytochrome c1, heme protein, mitochondrial	CYC1	969
	26.9473	26.8965	27.3366	27.5833	26.5097	26.532	27.3801	NaN	27.3217	26.9986	26.8783	27.1637	26.6724	26.4608	26.7044	NaN						8	6	40.9	28.229	0.571481	0.208524	-0.383657	-1.30464	-1.24519	1.82979	0.0208469	-0.478075	-1.39288	-3.64676	0.210086	0.510307	-0.100342	-1.07203	-0.527961	0.261876	0.377004	-0.194761	-1.14453	-0.65681		U2 small nuclear ribonucleoprotein B	SNRPB2	970
	25.3684	25.1972	23.7261	25.3328	27.4484	27.9721	27.2725	28.04	23.3749	22.973	22.515	23.8604	26.9187	26.7744	26.4542	26.1419	+	+	+	+	WM115_WM793;WM266-4_WM115;WM266-4_WM1205Lu;WM1205Lu_WM793	26	26	54.1	137.65	3.1396	0.000836364	2.77714	6.8549	6.33307	4.26824	0.00147126	3.39147	10.4939	10.1262	1.91016	0.00929888	-1.72529	-3.30646	-3.53466	2.30121	0.00297349	-1.11095	-2.15988	-4.3172		Melanotransferrin	MFI2	971
	28.2866	28.4309	28.4042	28.3153	28.1361	27.9933	28.2092	28.1807	28.5735	28.2182	28.1944	28.3541	28.0789	28.1597	28.3021	28.4718	+				WM1205Lu_WM793	19	19	43.9	116.89	2.08843	0.00745122	-0.229402	-1.17235	-3.88137	0.277002	0.508426	-0.0819144	-1.05842	-0.668897	0.0944228	0.730599	-0.0241914	-1.01691	-0.258589	0.588313	0.141594	0.123296	1.08922	1.24942		U1 small nuclear ribonucleoprotein 70 kDa	SNRNP70	972
	NaN	NaN	NaN	NaN	NaN	NaN	NaN	NaN	NaN	NaN	NaN	NaN	NaN	NaN	NaN	NaN						5	5	6.6	3.5904	NaN	1	0	-1	NaN	NaN	1	0	-1	NaN	NaN	1	0	-1	NaN	NaN	1	0	-1	NaN		Integrin alpha-5;Integrin alpha-5 heavy chain;Integrin alpha-5 light chain	ITGA5	973
	25.3667	25.7018	NaN	25.6323	25.8109	26.2046	25.7556	NaN	NaN	25.6623	25.6795	25.6471	NaN	25.7103	25.6836	25.663						7	6	22.2	55.115	0.957888	0.0823907	0.356762	1.28055	2.04606	0.613293	0.230452	0.0226326	1.01581	1.36629	0.395946	0.302277	0.0960649	1.06885	0.936926	0.772235	0.0882284	-0.238064	-1.17941	-1.67647		Nuclear factor 1 C-type	NFIC	974
	34.5073	34.6511	34.4187	34.709	35.2978	35.2955	35.2045	34.9628	33.9776	33.9754	34.0768	33.9557	34.5268	34.6818	34.8483	34.854	+	+	+	+	WM115_WM793;WM266-4_WM115;WM266-4_WM1205Lu;WM1205Lu_WM793	79	68	93.6	323.31	3.01807	0.00148913	0.618648	1.53544	6.0063	3.93745	0.00118519	0.731368	1.66021	8.85316	3.69878	0.000208955	-0.575171	-1.48985	-8.02417	2.23099	0.00343972	-0.462451	-1.37788	-4.17054		Vimentin	VIM	975
	29.3833	29.3636	29.4675	29.1445	29.2604	29.4769	29.2437	29.4003	29.3194	29.125	29.1496	29.0468	28.8114	28.8211	29.0599	28.9558				+	WM266-4_WM1205Lu	11	11	60	108.42	0.0214868	0.935188	0.00560856	1.0039	0.0631101	1.62326	0.0297045	-0.248126	-1.18766	-3.00645	1.03546	0.0639172	-0.179512	-1.1325	-2.00208	2.73963	0.00102077	-0.433246	-1.35027	-5.30491		40S ribosomal protein S17	RPS17	976
	27.1731	27.2982	26.732	27.6413	27.895	27.9295	28.0011	27.9862	27.9683	27.884	27.8548	28.0509	28.6104	28.6578	28.4794	28.2593	+	+	+	+	WM115_WM793;WM266-4_WM115;WM266-4_WM1205Lu;WM1205Lu_WM793	17	10	59.9	108.14	2.10486	0.00712074	0.741828	1.67229	3.91414	2.87869	0.00348966	0.562205	1.47652	5.64729	2.03353	0.00709398	0.728348	1.65674	3.77292	2.9888	0.00062867	0.548725	1.46279	5.92954		Guanine nucleotide-binding protein G(k) subunit alpha	GNAI3	977
	32.1339	32.0588	31.8484	32.0842	32.2219	32.066	32.1804	31.8901	32.6393	33.0726	33.1439	32.9213	33.2439	33.2023	33.3208	33.5506			+	+	WM115_WM793;WM266-4_WM1205Lu	28	28	80.6	323.31	0.243157	0.487184	0.0582652	1.04121	0.598694	1.5229	0.0350946	0.385128	1.30598	2.82896	3.41231	0.000682353	0.912948	1.88289	7.11707	4.59337	0.000254335	1.23981	2.36168	11.5362		Annexin A5	ANXA5	978
	31.1293	31.0894	30.8584	31.2259	31.2829	31.1298	31.3105	31.0024	30.9682	30.982	31.0031	30.8755	30.5577	30.545	30.6611	30.6895		+		+	WM266-4_WM115;WM266-4_WM1205Lu	17	17	63.4	196.73	0.44757	0.283487	0.10567	1.07599	0.998015	3.5311	0.000831169	-0.343869	-1.26916	-7.48222	0.693778	0.141222	-0.118539	-1.08563	-1.43093	3.3959	0.000663677	-0.568078	-1.48255	-7.06782		40S ribosomal protein SA	RPSA	979
	NaN	NaN	NaN	NaN	NaN	NaN	NaN	NaN	NaN	NaN	NaN	NaN	NaN	NaN	NaN	NaN						4	4	15.3	3.7126	NaN	1	0	-1	NaN	NaN	1	0	-1	NaN	NaN	1	0	-1	NaN	NaN	1	0	-1	NaN		Abhydrolase domain-containing protein 2	ABHD2	980
	28.7043	28.5209	28.6378	28.6265	NaN	27.6702	NaN	27.3487	30.0946	29.9023	30.1606	30.0513	30.6887	30.4913	30.6178	30.7065		+	+		WM115_WM793;WM266-4_WM115	3	3	10.5	33.578	NaN	1	0	-1	NaN	3.63625	0.000901408	0.573902	1.48854	7.81833	6.17447	0	1.4298	2.6941	21.4537	NaN	1	0	-1	NaN		CD63 antigen	CD63	981
	26.7129	26.6626	26.4773	26.4708	26.1524	25.4339	26.2893	25.9579	26.53	26.3943	26.6202	26.8092	25.8562	26.1198	26.4763	25.9314						7	7	30.5	12.251	1.70192	0.0159952	-0.622519	-1.53956	-3.14803	1.62693	0.0294608	-0.492526	-1.40691	-3.01302	0.0239295	0.926832	0.00751257	1.00522	0.0701016	0.238974	0.408118	0.137506	1.1	0.589869		39S ribosomal protein L3, mitochondrial	MRPL3	982
	29.5876	29.473	29.1235	29.3766	29.2161	29.3323	29.3183	29.1809	29.0672	28.9861	29.1602	29.3567	28.7574	29.0627	29.208	29.3795						9	7	44	55.154	0.568183	0.210039	-0.12827	-1.09298	-1.21422	0.0966194	0.785612	-0.0406914	-1.02861	-0.264106	1.00414	0.0683949	-0.247594	-1.18723	-1.95005	0.541804	0.162455	-0.160016	-1.1173	-1.16775		U1 small nuclear ribonucleoprotein A	SNRPA	983
	NaN	NaN	NaN	NaN	NaN	NaN	NaN	NaN	NaN	NaN	NaN	NaN	NaN	NaN	NaN	NaN						2	2	6.9	2.6418	NaN	1	0	-1	NaN	NaN	1	0	-1	NaN	NaN	1	0	-1	NaN	NaN	1	0	-1	NaN		Fibroblast growth factor 2	FGF2	984
	NaN	NaN	NaN	NaN	NaN	NaN	NaN	NaN	NaN	NaN	NaN	NaN	NaN	NaN	NaN	NaN						2	2	5.2	1.328	NaN	1	0	-1	NaN	NaN	1	0	-1	NaN	NaN	1	0	-1	NaN	NaN	1	0	-1	NaN		POU domain, class 2, transcription factor 2;POU domain, class 2, transcription factor 3;POU domain, class 2, transcription factor 1	POU2F2;POU2F3;POU2F1	985
	26.2957	23.5674	25.1213	26.2785	27.5245	27.8129	27.4624	27.4416	29.1004	29.2313	28.8897	28.9573	29.7942	29.7518	29.6077	29.9879		+	+	+	WM115_WM793;WM266-4_WM115;WM266-4_WM1205Lu	16	12	57.8	137.32	1.86712	0.012272	2.24463	4.73915	3.45321	3.29673	0.00139487	0.740697	1.67098	6.77589	2.91831	0.00151553	3.72898	13.2598	5.74768	5.87774	0	2.22505	4.67528	19.1166		Gamma-enolase	ENO2	986
	26.8292	26.7874	25.92	26.2799	26.28	26.6756	25.9565	24.8704	27.7975	27.8135	27.3342	27.2766	27.7249	27.5872	27.4028	27.3074			+	+	WM115_WM793;WM266-4_WM1205Lu	17	17	58.7	117.65	0.528779	0.231976	-0.508504	-1.42257	-1.14465	0.106866	0.763442	-0.0499182	-1.03521	-0.2896	2.25238	0.00428804	1.10135	2.14555	4.21491	2.10516	0.00405683	1.55994	2.94841	3.91472		3-ketoacyl-CoA thiolase, peroxisomal	ACAA1	987
	NaN	NaN	NaN	NaN	NaN	26.1831	NaN	26.0288	25.3477	NaN	NaN	NaN	25.9014	NaN	NaN	NaN						5	5	44.4	22.905	NaN	1	0	-1	NaN	NaN	1	0	-1	NaN	NaN	1	0	-1	NaN	NaN	1	0	-1	NaN		Signal recognition particle 19 kDa protein	SRP19	988
	33.0065	33.0314	32.6085	33.0473	32.3171	32.2762	32.3117	32.4035	32.6925	32.6222	32.5971	32.5124	32.5902	32.3664	32.502	32.5961	+			+	WM266-4_WM1205Lu;WM1205Lu_WM793	13	13	70	323.31	2.81355	0.00178723	-0.596321	-1.51186	-5.485	0.685356	0.194038	-0.092391	-1.06614	-1.41659	1.53037	0.0209049	-0.317387	-1.24607	-2.84206	1.67987	0.00969024	0.186543	1.13803	3.1081		Glutathione S-transferase P	GSTP1	989
	26.9366	NaN	26.249	NaN	26.3397	26.4947	26.8667	26.4986	26.9982	26.7506	26.7016	26.9189	26.7833	26.1877	26.4287	NaN						2	2	18.9	9.7174	NaN	1	0	-1	NaN	1.1321	0.0744948	-0.375757	-1.29752	-2.25542	NaN	1	0	-1	NaN	0.162034	0.540549	-0.0833351	-1.05946	-0.424864		U1 small nuclear ribonucleoprotein C	SNRPC	990
	31.0957	31.2182	31.1718	31.2279	31.6196	31.7267	31.6527	31.2337	30.4263	30.5113	30.6481	30.5825	30.9311	31.0728	31.0518	31.059		+	+	+	WM115_WM793;WM266-4_WM115;WM266-4_WM1205Lu	9	9	79.3	255.04	1.79417	0.0139796	0.379796	1.30116	3.31706	3.8133	0.00105785	0.486633	1.40117	8.41314	4.53871	0	-0.636333	-1.55437	-11.2872	2.43058	0.0022732	-0.529496	-1.44342	-4.59527		Galectin-1	LGALS1	991
	27.1436	27.1626	25.7424	27.0513	25.8985	25.3903	26.4406	24.5574	29.9704	29.7173	30.0818	29.8693	30.2029	30.58	30.483	30.5822		+	+	+	WM115_WM793;WM266-4_WM115;WM266-4_WM1205Lu	14	14	73.8	135.14	1.20003	0.0478302	-1.20328	-2.30263	-2.27662	2.46435	0.00704902	0.552323	1.46644	4.66962	3.94053	0	3.13473	8.78312	8.8643	4.67576	0	4.89034	29.6578	11.9211		Dihydropteridine reductase	QDPR	992
	31.9935	32.2013	32.016	31.9685	32.4219	32.3619	32.361	32.339	31.6654	31.5496	31.88	31.7463	32.0315	31.9516	31.9413	32.1295	+		+	+	WM115_WM793;WM266-4_WM1205Lu;WM1205Lu_WM793	18	15	63.3	268.99	2.9492	0.00160209	0.326096	1.25362	5.82686	1.99387	0.0160133	0.303139	1.23383	3.69551	2.06077	0.00692195	-0.334513	-1.26095	-3.82653	3.56501	0.000743719	-0.35747	-1.28118	-7.58926		High mobility group protein B1;Putative high mobility group protein B1-like 1	HMGB1;HMGB1P1	993
	26.4141	NaN	26.2102	26.3143	25.7426	25.6082	NaN	NaN	26.5017	26.0086	25.9406	26.2103	25.6173	NaN	NaN	NaN						10	8	30.5	17.415	NaN	1	0	-1	NaN	NaN	1	0	-1	NaN	0.408758	0.292086	-0.147545	-1.10768	-0.940463	NaN	1	0	-1	NaN		Guanine nucleotide-binding protein G(o) subunit alpha	GNAO1	994
	28.645	28.6607	28.7023	28.1805	NaN	26.0722	26.9297	26.8656	27.7884	27.5088	27.1406	27.6718	27.4212	27.5408	27.6551	28.067	+		+	+	WM115_WM793;WM266-4_WM1205Lu;WM1205Lu_WM793	11	11	43.2	44.04	3.05451	0.00113499	-1.92466	-3.79646	-7.05891	0.303082	0.480033	0.143623	1.10468	0.721671	2.80007	0.0017165	-1.01975	-2.02757	-5.45186	1.84869	0.00637931	1.04853	2.06842	3.68848		SPARC	SPARC	995
	NaN	NaN	NaN	NaN	NaN	NaN	NaN	NaN	NaN	NaN	NaN	25.1273	NaN	25.5419	25.4528	NaN						13	3	60.1	5.5949	NaN	1	0	-1	NaN	NaN	1	0	-1	NaN	NaN	1	0	-1	NaN	NaN	1	0	-1	NaN		Glutathione S-transferase Mu 1	GSTM1	996
	27.3397	28.3549	29.5328	29.4313	27.9816	28.0455	27.3991	27.9082	NaN	NaN	24.862	NaN	24.2648	NaN	NaN	24.5791						20	6	42.3	116.5	0.7636	0.128289	-0.831076	-1.77901	-1.54904	NaN	1	0	-1	NaN	NaN	1	0	-1	NaN	NaN	1	0	-1	NaN		Tropomyosin alpha-1 chain	TPM1	997
	NaN	26.9132	27.0039	NaN	26.8153	27.075	26.889	27.5824	27.2599	26.746	26.8704	27.3452	27.5084	27.3319	26.8218	27.6819						7	7	19.8	13.523	NaN	1	0	-1	NaN	0.553279	0.267286	0.280623	1.21472	1.18801	NaN	1	0	-1	NaN	0.43127	0.221501	0.245567	1.18556	0.967951		Clathrin light chain A	CLTA	998
	26.6972	26.4508	NaN	26.4819	26.4004	26.8019	26.6396	NaN	NaN	25.3905	25.6377	25.58	26.4322	26.5993	26.43	NaN		+	+		WM115_WM793;WM266-4_WM115	8	8	25.8	30.17	0.193588	0.557014	0.0706622	1.0502	0.504642	3.28149	0.00203015	0.95113	1.93339	10.1874	3.13948	0.000881356	-1.00724	-2.01007	-9.36102	0.417121	0.232039	-0.126775	-1.09185	-0.979671		Clathrin light chain B	CLTB	999
	28.3393	28.1622	27.9269	28.077	28.592	28.5779	28.6587	28.687	29.114	28.8821	29.031	28.9855	29.3189	29.3509	29.4145	29.6838	+	+	+	+	WM115_WM793;WM266-4_WM115;WM266-4_WM1205Lu;WM1205Lu_WM793	26	26	69.9	259.17	2.85515	0.00183495	0.502547	1.41671	5.58826	2.41885	0.00753052	0.438862	1.35553	4.56964	3.94628	0	0.8768	1.8363	8.8852	4.06969	0.000645161	0.813115	1.757	9.34386		Annexin A4	ANXA4	1000
	29.3847	29.4691	29.2133	29.3616	28.4042	28.2453	28.4213	28.3643	29.229	29.1572	29.359	29.3369	29.6863	29.6104	29.5664	29.4044	+			+	WM266-4_WM1205Lu;WM1205Lu_WM793	28	28	68.6	284.44	5.26419	0	-0.998422	-1.99781	-15.0409	2.0969	0.0130883	0.296381	1.22806	3.89825	0.570267	0.190616	-0.0866818	-1.06192	-1.21787	5.55906	0	1.20812	2.31036	16.8824		2,3-cyclic-nucleotide 3-phosphodiesterase	CNP	1001
	29.1067	29.2484	29.4211	29.2206	28.6317	28.6921	28.6302	28.7314	29.1952	29.0701	29.087	29.0875	29.5848	29.3429	29.5438	29.348	+	+		+	WM266-4_WM115;WM266-4_WM1205Lu;WM1205Lu_WM793	21	21	64.2	248.97	3.78484	0.000244131	-0.577857	-1.49263	-8.31501	2.58233	0.00578364	0.344916	1.27008	4.93533	1.01047	0.067901	-0.139252	-1.10133	-1.96057	4.57818	0.00025	0.783522	1.72133	11.4665		Dihydrolipoyl dehydrogenase, mitochondrial	DLD	1002
	31.1189	31.1189	30.9353	31.0633	30.6889	30.7766	30.7574	30.8065	31.575	31.2593	31.4365	31.3895	31.2954	31.0947	31.2413	31.2033	+		+	+	WM115_WM793;WM266-4_WM1205Lu;WM1205Lu_WM793	22	21	50.5	323.31	3.02986	0.00127123	-0.30174	-1.23263	-6.03742	1.42278	0.0414259	-0.206433	-1.15383	-2.65498	2.41018	0.00334828	0.35601	1.27988	4.55072	4.02308	0.000622837	0.451317	1.36729	9.16823		Heterogeneous nuclear ribonucleoprotein A1;Heterogeneous nuclear ribonucleoprotein A1, N-terminally processed;Heterogeneous nuclear ribonucleoprotein A1-like 2	HNRNPA1;HNRNPA1L2	1003
	28.2092	28.3164	27.8937	28.033	27.8647	27.934	27.8834	27.8815	28.088	28.0554	28.1531	28.0901	27.7624	27.7405	27.8383	28.2525						16	16	64.3	126.55	1.2402	0.0441623	-0.222187	-1.1665	-2.34414	0.811858	0.146454	-0.198209	-1.14727	-1.63001	0.0608637	0.817082	-0.0164585	-1.01147	-0.171813	0.0211859	0.919274	0.00751972	1.00523	0.0622464		U2 small nuclear ribonucleoprotein A	SNRPA1	1004
	NaN	NaN	NaN	NaN	NaN	NaN	NaN	NaN	25.8649	NaN	25.7934	NaN	26.4168	26.1513	26.2831	NaN						3	3	10.4	11.115	NaN	1	0	-1	NaN	NaN	1	0	-1	NaN	NaN	1	0	-1	NaN	NaN	1	0	-1	NaN		Pro-cathepsin H;Cathepsin H mini chain;Cathepsin H;Cathepsin H heavy chain;Cathepsin H light chain	CTSH	1005
	28.6616	28.6529	28.6603	28.4897	28.5231	28.9086	28.4106	28.7093	28.9791	29.0294	29.4703	29.125	29.0547	29.0501	29.3568	29.5737			+	+	WM115_WM793;WM266-4_WM1205Lu	5	5	42.7	5.057	0.0662486	0.811926	0.0217891	1.01522	0.186069	0.262941	0.523952	0.107876	1.07764	0.639979	2.39422	0.0035549	0.534838	1.44878	4.51607	1.99829	0.00507708	0.620924	1.53786	3.70411		Cytochrome c oxidase subunit 6C	COX6C	1006
	29.326	29.4254	29.1611	29.3968	28.9093	28.9559	28.8938	28.8299	29.5432	29.4614	29.6766	29.5639	29.4991	29.5702	29.4121	29.2819	+			+	WM266-4_WM1205Lu;WM1205Lu_WM793	53	53	58.1	305.76	3.25211	0.000554455	-0.430088	-1.34732	-6.64775	0.781582	0.1554	-0.120466	-1.08709	-1.57926	1.7098	0.01447	0.233986	1.17608	3.16233	3.71467	0.000501393	0.543608	1.45761	8.07719		Poly [ADP-ribose] polymerase 1	PARP1	1007
	NaN	29.7566	NaN	NaN	NaN	NaN	NaN	NaN	NaN	NaN	NaN	29.9035	NaN	29.6636	NaN	NaN						4	4	4.4	5.6146	NaN	1	0	-1	NaN	NaN	1	0	-1	NaN	NaN	1	0	-1	NaN	NaN	1	0	-1	NaN		DNA polymerase alpha catalytic subunit	POLA1	1008
	NaN	NaN	NaN	NaN	NaN	NaN	NaN	NaN	24.8494	NaN	NaN	NaN	NaN	NaN	NaN	25.6381						7	7	15.5	10.98	NaN	1	0	-1	NaN	NaN	1	0	-1	NaN	NaN	1	0	-1	NaN	NaN	1	0	-1	NaN		Interferon-induced protein with tetratricopeptide repeats 2	IFIT2	1009
	25.4117	25.9374	25.667	25.3837	NaN	NaN	NaN	NaN	24.9038	NaN	NaN	24.9742	25.8538	25.5156	25.1704	NaN						10	10	27.6	25.409	NaN	1	0	-1	NaN	NaN	1	0	-1	NaN	NaN	1	0	-1	NaN	NaN	1	0	-1	NaN		Interferon-induced protein with tetratricopeptide repeats 1	IFIT1	1010
	27.1266	26.8935	27.1355	26.9154	26.8132	26.8633	26.9297	26.8563	27.6308	27.6182	27.7907	27.6878	27.7622	27.8022	27.6704	27.4931			+	+	WM115_WM793;WM266-4_WM1205Lu	26	26	52	97.165	1.1411	0.0542637	-0.152144	-1.11122	-2.178	0.000611004	0.999135	0.000145435	1.0001	0.00183666	3.89082	0	0.664114	1.58459	8.6856	4.52162	0.000583333	0.816404	1.76101	11.2104		Leukotriene A-4 hydrolase	LTA4H	1011
	31.9736	31.6138	31.1143	31.4809	31.6504	31.3423	31.5154	30.8848	32.0117	32.4585	32.2874	32.1413	31.7798	31.8526	31.8063	31.5129						15	9	45.3	93.825	0.348194	0.367086	-0.197454	-1.14667	-0.8106	2.12889	0.0120593	-0.486854	-1.40139	-3.9623	1.81955	0.0113398	0.679077	1.60112	3.36416	1.10819	0.0365558	0.389678	1.3101	2.1231		Fructose-bisphosphate aldolase C	ALDOC	1012
	30.9753	31.0065	31.3929	30.9387	30.7484	30.4294	30.5809	30.8794	31.1221	30.8143	31.2085	31.2763	31.3559	31.4278	31.2869	31.2508				+	WM266-4_WM1205Lu	6	4	53.9	226.26	1.56568	0.0222153	-0.418849	-1.33686	-2.90422	1.07048	0.0831122	0.22509	1.16885	2.06031	0.0651733	0.804933	0.0269251	1.01884	0.183233	3.14771	0.00056381	0.670864	1.59203	6.35536		Histone H2A.V;Histone H2A.Z	H2AFV;H2AFZ	1013
	35.3038	35.1309	35.4497	35.2057	34.8254	35.2519	34.9443	34.8123	34.9115	34.9676	34.9249	34.8999	34.6941	34.7759	34.9113	35.278			+		WM115_WM793	8	0	61.7	159.31	1.36022	0.0339766	-0.313992	-1.24314	-2.54764	0.0294806	0.929607	-0.0111551	-1.00776	-0.0858601	2.576	0.00269799	-0.346534	-1.2715	-4.92081	0.097132	0.685357	-0.0436974	-1.03075	-0.265391		Histone H2A type 1-J;Histone H2A type 1-H;Histone H2A.J;Histone H2A type 1-C;Histone H2A type 1;Histone H2A type 3;Histone H2A type 1-D;Histone H2A type 1-B/E	HIST1H2AJ;HIST1H2AH;H2AFJ;HIST1H2AC;HIST1H2AG;HIST3H2A;HIST1H2AD;HIST1H2AB	1014
	NaN	NaN	NaN	NaN	NaN	NaN	NaN	NaN	NaN	NaN	NaN	NaN	NaN	NaN	NaN	NaN						3	3	21.3	1.68	NaN	1	0	-1	NaN	NaN	1	0	-1	NaN	NaN	1	0	-1	NaN	NaN	1	0	-1	NaN		CDGSH iron-sulfur domain-containing protein 3, mitochondrial	CISD3	1015
	NaN	NaN	NaN	NaN	NaN	NaN	NaN	NaN	NaN	NaN	NaN	NaN	NaN	NaN	NaN	NaN						2	2	3.6	1.7743	NaN	1	0	-1	NaN	NaN	1	0	-1	NaN	NaN	1	0	-1	NaN	NaN	1	0	-1	NaN		Chromosome transmission fidelity protein 8 homolog isoform 2	CHTF8	1016
	27.5477	27.6057	26.9661	27.5177	27.2107	27.3721	27.4054	27.4492	25.8025	25.8531	26.3003	26.4048	26.5845	26.5601	26.4891	26.8088			+	+	WM115_WM793;WM266-4_WM1205Lu	9	8	56.6	31.72	0.118031	0.699282	-0.0499759	-1.03525	-0.316944	1.67241	0.0273059	0.520413	1.43437	3.09464	3.08061	0.00118894	-1.31909	-2.49508	-6.17282	3.88304	0.000559006	-0.7487	-1.68028	-8.65788		Glutathione S-transferase theta-2B;Glutathione S-transferase theta-2	GSTT2B;GSTT2	1017
	30.6628	30.6305	30.4162	30.7399	30.3672	30.1405	30.2184	30.1646	30.3514	30.4101	30.4517	30.4856	30.1756	30.2078	30.3135	30.2848	+				WM1205Lu_WM793	37	20	73.6	288.16	2.40223	0.00424719	-0.389674	-1.3101	-4.53344	2.21608	0.0109627	-0.179271	-1.13231	-4.13975	1.33191	0.0332508	-0.187644	-1.1389	-2.49936	0.143561	0.577989	0.0227585	1.0159	0.37789		Heat shock 70 kDa protein 1B;Heat shock 70 kDa protein 1A	HSPA1B;HSPA1A	1022
	26.4871	27.2521	27.052	27.2299	28.175	29.249	29.5199	28.9174	26.3831	26.8602	27.5333	28.0756	28.6701	28.6285	27.698	28.6776	+				WM1205Lu_WM793	11	11	80.5	83.163	2.91708	0.00168205	1.96006	3.89078	5.74454	1.46157	0.0390786	1.20552	2.30621	2.72205	0.198988	0.528862	0.207781	1.15491	0.503697	0.70438	0.104365	-0.546754	-1.4608	-1.44895				1023
	NaN	NaN	NaN	NaN	NaN	NaN	NaN	NaN	NaN	NaN	NaN	NaN	NaN	NaN	NaN	NaN						25	1	64	3.0277	NaN	1	0	-1	NaN	NaN	1	0	-1	NaN	NaN	1	0	-1	NaN	NaN	1	0	-1	NaN		Tubulin alpha-3E chain	TUBA3E	1026
	NaN	NaN	NaN	NaN	NaN	NaN	NaN	NaN	NaN	NaN	NaN	NaN	NaN	NaN	NaN	NaN						2	2	15.8	1.2881	NaN	1	0	-1	NaN	NaN	1	0	-1	NaN	NaN	1	0	-1	NaN	NaN	1	0	-1	NaN		Adrenodoxin, mitochondrial	FDX1	1027
	NaN	NaN	NaN	NaN	NaN	NaN	NaN	NaN	NaN	NaN	NaN	NaN	NaN	NaN	NaN	NaN						6	2	37.7	2.8938	NaN	1	0	-1	NaN	NaN	1	0	-1	NaN	NaN	1	0	-1	NaN	NaN	1	0	-1	NaN		Ras-related protein Rap-2a	RAP2A	1028
	NaN	NaN	NaN	NaN	NaN	NaN	NaN	NaN	NaN	NaN	NaN	NaN	NaN	NaN	NaN	NaN						2	2	25.3	2.7905	NaN	1	0	-1	NaN	NaN	1	0	-1	NaN	NaN	1	0	-1	NaN	NaN	1	0	-1	NaN		Interleukin-8;MDNCF-a;Interleukin-8;IL-8(5-77);IL-8(6-77);IL-8(7-77);IL-8(8-77);IL-8(9-77)	CXCL8	1029
	28.4817	28.6628	28.436	28.456	27.9915	27.9547	27.8726	27.1218	28.786	29.0801	29.0035	28.9148	29.0215	29.0315	28.8512	28.6597	+		+	+	WM115_WM793;WM266-4_WM1205Lu;WM1205Lu_WM793	23	23	48.9	127.27	1.96691	0.0093881	-0.773983	-1.70998	-3.64335	0.202179	0.603529	-0.0551052	-1.03893	-0.510704	2.75339	0.00189118	0.436967	1.35376	5.3381	2.68116	0.00146609	1.15584	2.22815	5.16542		60 kDa SS-A/Ro ribonucleoprotein	TROVE2	1030
	24.9417	26.0188	23.7539	24.7121	22.1966	22.8012	NaN	NaN	27.4387	27.6779	27.6137	27.6723	28.2263	28.1987	28.2229	28.0483		+	+		WM115_WM793;WM266-4_WM115	26	26	39.8	122.97	NaN	1	0	-1	NaN	3.74347	0.000992248	0.57339	1.48802	8.17408	2.96155	0.00110256	2.74401	6.6993	5.85873	NaN	1	0	-1	NaN		Lysosomal alpha-glucosidase;76 kDa lysosomal alpha-glucosidase;70 kDa lysosomal alpha-glucosidase	GAA	1032
	NaN	NaN	27.3386	26.7371	NaN	26.7958	NaN	27.2975	NaN	NaN	NaN	NaN	NaN	NaN	NaN	26.5438						6	4	41.3	20.275	NaN	1	0	-1	NaN	NaN	1	0	-1	NaN	NaN	1	0	-1	NaN	NaN	1	0	-1	NaN		Ras-related protein R-Ras	RRAS	1033
	27.0713	27.3313	26.4988	26.9333	26.9309	26.6976	26.724	NaN	27.6212	27.2964	27.4699	27.7843	28.1625	27.9301	28.0555	27.9699				+	WM266-4_WM1205Lu	10	5	36.9	26.337	0.342997	0.372711	-0.1745	-1.12857	-0.811531	2.23752	0.0108169	0.486581	1.40112	4.18405	1.55144	0.0195705	0.584251	1.49926	2.87912	4.53006	0.000589474	1.24533	2.37073	14.3619		HLA class I histocompatibility antigen, Cw-7 alpha chain	HLA-C	1034
	NaN	NaN	NaN	NaN	NaN	NaN	NaN	NaN	NaN	NaN	NaN	NaN	NaN	NaN	NaN	NaN						4	3	7.9	3.6348	NaN	1	0	-1	NaN	NaN	1	0	-1	NaN	NaN	1	0	-1	NaN	NaN	1	0	-1	NaN		Serine/threonine-protein kinase A-Raf;Serine/threonine-protein kinase B-raf	ARAF;BRAF	1035
	33.3941	33.5873	33.2494	33.5232	33.6592	33.3933	33.2941	33.348	33.322	33.0097	33.1743	33.06	32.9697	33.1094	33.2567	33.5434						13	4	40.6	51.777	0.0471522	0.863089	-0.0148764	-1.01036	-0.134885	0.2228	0.575328	0.0782976	1.05577	0.555423	1.57075	0.0185598	-0.296988	-1.22858	-2.91318	0.667084	0.114864	-0.203814	-1.15174	-1.38539		Histone H1.4	HIST1H1E	1036
	NaN	NaN	NaN	NaN	NaN	NaN	NaN	NaN	25.7151	25.6502	26.0754	25.6789	NaN	NaN	25.1944	25.5435						4	3	21.7	25.052	NaN	1	0	-1	NaN	NaN	1	0	-1	NaN	NaN	1	0	-1	NaN	NaN	1	0	-1	NaN		Osteopontin	SPP1	1037
	27.9014	27.9638	27.5722	27.6828	26.9028	26.3968	26.6359	26.9679	28.1826	27.9565	28.0132	28.13	28.0233	27.7366	27.9879	27.6917	+			+	WM266-4_WM1205Lu;WM1205Lu_WM793	17	17	37.6	78.015	3.23088	0.000540193	-1.05421	-2.07658	-6.58745	1.10422	0.0787215	-0.210711	-1.15726	-2.11648	1.48038	0.0233273	0.290545	1.2231	2.75472	3.45948	0.000693208	1.13405	2.19473	7.26028		Dihydrolipoyllysine-residue acetyltransferase component of pyruvate dehydrogenase complex, mitochondrial	DLAT	1038
	NaN	NaN	NaN	NaN	NaN	NaN	NaN	NaN	NaN	NaN	NaN	NaN	NaN	NaN	NaN	NaN						10	9	7.8	21.15	NaN	1	0	-1	NaN	NaN	1	0	-1	NaN	NaN	1	0	-1	NaN	NaN	1	0	-1	NaN		Receptor-type tyrosine-protein phosphatase F	PTPRF	1039
	30.3801	30.7359	29.7253	30.3645	30.7278	30.7282	30.7164	30.5434	30.2357	30.5761	30.8965	30.9174	29.9491	30.4817	30.3402	30.2582				+	WM266-4_WM1205Lu	6	6	55.2	16.536	0.886463	0.0964704	0.377495	1.29908	1.75451	1.05535	0.0849968	-0.399097	-1.31868	-2.03515	0.641475	0.161126	0.354951	1.27894	1.34147	1.87781	0.00597661	-0.421641	-1.33945	-3.47338		Thioredoxin	TXN	1040
	28.545	28.6669	28.3199	28.61	28.3514	28.0802	28.2325	28.278	29.1354	29.0561	29.2375	29.2839	28.9035	29.3548	29.287	29.0932			+	+	WM115_WM793;WM266-4_WM1205Lu	10	10	66.7	32.216	1.70337	0.0160144	-0.299926	-1.23108	-3.15065	0.0577187	0.8656	-0.018621	-1.01299	-0.163423	3.37741	0.000668588	0.642811	1.56137	7.01261	3.66483	0.000810959	0.924116	1.89752	7.91184		Cytochrome c oxidase subunit 5B, mitochondrial	COX5B	1041
	28.9707	29.1301	28.8429	28.8582	27.1026	27.5154	27.712	27.9904	28.9086	29.1032	29.1072	29.037	29.0104	28.9724	29.0917	28.8585	+			+	WM266-4_WM1205Lu;WM1205Lu_WM793	8	8	22.7	61.884	3.34575	0.000591549	-1.37038	-2.58538	-6.91893	0.359227	0.420714	-0.0557847	-1.03942	-0.831942	0.500509	0.230769	0.0885315	1.06329	1.09415	3.46495	0.000694836	1.40312	2.64473	7.27704		Lysosomal protective protein;Lysosomal protective protein 32 kDa chain;Lysosomal protective protein 20 kDa chain	CTSA	1042
	NaN	NaN	NaN	NaN	NaN	NaN	NaN	NaN	NaN	NaN	NaN	NaN	NaN	NaN	NaN	NaN						2	2	4.4	3.7399	NaN	1	0	-1	NaN	NaN	1	0	-1	NaN	NaN	1	0	-1	NaN	NaN	1	0	-1	NaN		Microtubule-associated protein tau	MAPT	1043
	28.1123	27.9312	27.6628	27.6157	28.0688	27.769	27.9507	27.3534	27.9932	28.5722	28.153	28.2759	28.683	28.6753	28.5636	28.5855				+	WM266-4_WM1205Lu	20	18	56.7	97.574	0.0832633	0.771094	-0.0450048	-1.03169	-0.230263	1.61842	0.0299295	0.378243	1.29976	2.99782	1.31503	0.03415	0.418108	1.33617	2.47067	2.72538	0.00113363	0.841356	1.79173	5.27067		cAMP-dependent protein kinase type I-alpha regulatory subunit;cAMP-dependent protein kinase type I-alpha regulatory subunit, N-terminally processed	PRKAR1A	1044
	NaN	NaN	NaN	NaN	NaN	NaN	NaN	NaN	NaN	NaN	NaN	NaN	NaN	NaN	NaN	NaN						2	2	9.8	7.4007	NaN	1	0	-1	NaN	NaN	1	0	-1	NaN	NaN	1	0	-1	NaN	NaN	1	0	-1	NaN		Uroporphyrinogen-III synthase	UROS	1045
	28.3429	28.4544	28.5802	28.2772	28.6224	28.7289	28.5843	28.6071	29.0041	29.0392	29.0324	29.0084	29.6124	29.5647	29.2596	29.0621			+	+	WM115_WM793;WM266-4_WM1205Lu	16	16	82.6	139.43	1.62456	0.0190321	0.222009	1.16636	3.00879	1.45424	0.0395113	0.353693	1.27783	2.70934	3.99413	0	0.607306	1.52341	9.06063	2.82327	0.000784929	0.738989	1.66901	5.50901		S-formylglutathione hydrolase	ESD	1046
	32.4913	32.5899	32.0793	32.3996	32.4927	32.2619	32.3513	32.2071	32.3592	32.5561	32.4854	32.4782	32.0972	32.2074	32.2505	32.5622						47	47	80.3	323.31	0.191032	0.562021	-0.0617371	-1.04372	-0.486125	0.894492	0.122595	-0.190392	-1.14107	-1.76787	0.280491	0.417845	0.0797167	1.05681	0.67602	0.160085	0.544143	-0.0489388	-1.0345	-0.416266		60 kDa heat shock protein, mitochondrial	HSPD1	1047
	32.0158	32.1012	31.9008	31.9886	32.4022	32.3845	32.3375	32.2763	31.9487	31.74	31.9341	31.983	31.8868	31.9184	32.002	32.1558	+			+	WM266-4_WM1205Lu;WM1205Lu_WM793	46	44	59.5	323.31	3.36451	0.000595745	0.348496	1.27323	6.97434	0.502439	0.300555	0.0892844	1.06384	1.09762	0.71093	0.135765	-0.100147	-1.07188	-1.46006	2.78381	0.000840183	-0.359359	-1.28286	-5.41205		78 kDa glucose-regulated protein	HSPA5	1048
	27.71	27.7966	27.4924	27.4985	26.6378	26.308	26.8472	26.8788	27.4879	27.6695	27.5316	27.4674	27.3867	27.3154	27.4094	27.4545	+			+	WM266-4_WM1205Lu;WM1205Lu_WM793	36	36	32.9	219.89	3.12442	0.000816568	-0.956439	-1.94051	-6.29155	1.46941	0.0385859	-0.147617	-1.10774	-2.73565	0.425952	0.277874	-0.0852914	-1.0609	-0.95809	2.77002	0.000936556	0.723531	1.65122	5.37845		Laminin subunit gamma-1	LAMC1	1049
	NaN	NaN	25.2533	25.616	NaN	25.0456	NaN	NaN	NaN	25.3126	25.4937	NaN	25.4007	NaN	NaN	25.9488						6	6	17	9.7018	NaN	1	0	-1	NaN	NaN	1	0	-1	NaN	NaN	1	0	-1	NaN	NaN	1	0	-1	NaN		Lysosomal acid phosphatase	ACP2	1051
	NaN	NaN	NaN	NaN	NaN	NaN	NaN	NaN	NaN	24.6254	24.8835	NaN	26.8591	27.0632	27.0871	27.64						9	9	7.9	23.934	NaN	1	0	-1	NaN	NaN	1	0	-1	NaN	NaN	1	0	-1	NaN	NaN	1	0	-1	NaN		Microtubule-associated protein 2	MAP2	1052
	33.0148	33.0273	32.8896	32.9792	32.9037	32.9893	32.8922	32.7893	32.9262	32.8337	33.0154	33.0034	32.8438	32.8523	33.0596	33.0632						48	33	81	323.31	0.815252	0.112106	-0.0841351	-1.06005	-1.63569	0.0472302	0.889702	0.0100708	1.007	0.135097	0.259642	0.440993	-0.0330658	-1.02318	-0.633144	0.356289	0.279048	0.0611401	1.04329	0.826273		Heat shock cognate 71 kDa protein	HSPA8	1053
	NaN	NaN	NaN	NaN	NaN	NaN	NaN	NaN	NaN	NaN	NaN	NaN	NaN	NaN	NaN	NaN						2	2	11.6	1.4114	NaN	1	0	-1	NaN	NaN	1	0	-1	NaN	NaN	1	0	-1	NaN	NaN	1	0	-1	NaN		E3 SUMO-protein ligase EGR2;Early growth response protein 3;Early growth response protein 1	EGR2;EGR3;EGR1	1054
	26.7093	27.0389	27.1584	27.7351	27.5149	27.6112	27.6011	27.5338	26.729	26.2657	26.7771	27.1823	26.6812	26.2235	26.6428	26.6613				+	WM266-4_WM1205Lu	6	6	12	39.056	0.962971	0.0815656	0.404832	1.32394	1.88169	0.372393	0.409625	-0.186319	-1.13786	-0.857216	0.724704	0.131423	-0.421888	-1.33968	-1.4834	3.98029	0.000614334	-1.01304	-2.01816	-9.00957		Solute carrier family 2, facilitated glucose transporter member 1	SLC2A1	1055
	NaN	NaN	NaN	NaN	NaN	NaN	NaN	NaN	NaN	25.2083	25.419	25.0794	NaN	NaN	NaN	NaN						2	2	4.8	5.4039	NaN	1	0	-1	NaN	NaN	1	0	-1	NaN	NaN	1	0	-1	NaN	NaN	1	0	-1	NaN		Solute carrier family 2, facilitated glucose transporter member 3;Solute carrier family 2, facilitated glucose transporter member 14	SLC2A3;SLC2A14	1056
	NaN	NaN	NaN	NaN	NaN	NaN	NaN	NaN	NaN	31.2523	31.4333	NaN	NaN	NaN	31.8395	NaN						7	5	8.3	5.4091	NaN	1	0	-1	NaN	NaN	1	0	-1	NaN	NaN	1	0	-1	NaN	NaN	1	0	-1	NaN		Protein 4.1	EPB41	1057
	27.4101	27.4572	27.175	27.3669	27.5048	27.4626	27.5381	27.4824	28.3033	28.0805	27.9218	27.794	27.0697	27.1785	27.1239	27.2914		+	+	+	WM115_WM793;WM266-4_WM115;WM266-4_WM1205Lu	21	21	52.1	83.788	1.19008	0.0488399	0.144629	1.10545	2.25993	3.43516	0.00128571	-0.859052	-1.81385	-7.18615	2.75313	0.00188411	0.672588	1.59393	5.33749	3.23972	0.000601626	-0.331093	-1.25797	-6.61251		Uridine 5-monophosphate synthase;Orotate phosphoribosyltransferase;Orotidine 5-phosphate decarboxylase	UMPS	1058
	28.0064	28.0635	27.8116	28.0355	27.8525	27.7901	27.6852	27.7349	28.2687	28.8437	28.6168	28.6138	28.6436	28.5901	28.5081	28.4959			+	+	WM115_WM793;WM266-4_WM1205Lu	15	15	51	122.98	1.71139	0.0158404	-0.213609	-1.15959	-3.16521	0.0764906	0.822745	-0.0263205	-1.01841	-0.212822	2.43598	0.00308761	0.60648	1.52254	4.60712	5.39142	0	0.793769	1.7336	15.8105		Pyruvate dehydrogenase E1 component subunit beta, mitochondrial	PDHB	1059
	NaN	25.0848	NaN	24.967	24.7344	NaN	NaN	NaN	NaN	25.7371	NaN	24.8402	NaN	24.7747	24.9167	NaN						8	8	19.7	10.095	NaN	1	0	-1	NaN	NaN	1	0	-1	NaN	NaN	1	0	-1	NaN	NaN	1	0	-1	NaN		Lipoamide acyltransferase component of branched-chain alpha-keto acid dehydrogenase complex, mitochondrial	DBT	1060
	30.9993	31.0654	31.031	31.0935	31.7535	31.6427	31.6741	31.6744	30.5117	30.4177	30.5385	30.5403	30.3324	30.3511	30.1582	29.8479	+		+	+	WM115_WM793;WM266-4_WM1205Lu;WM1205Lu_WM793	62	48	70.1	323.31	6.04995	0	0.63887	1.55711	20.4409	1.47473	0.0383808	-0.329651	-1.25671	-2.7449	5.3259	0	-0.545253	-1.45928	-15.4096	4.84048	0	-1.51377	-2.85556	-12.7267		Glycogen phosphorylase, brain form	PYGB	1061
	NaN	NaN	NaN	NaN	NaN	NaN	NaN	NaN	NaN	NaN	NaN	NaN	NaN	NaN	NaN	NaN						18	3	25.7	4.5662	NaN	1	0	-1	NaN	NaN	1	0	-1	NaN	NaN	1	0	-1	NaN	NaN	1	0	-1	NaN		Glycogen phosphorylase, muscle form	PYGM	1062
	27.5261	27.8386	27.4067	27.7365	27.142	27.0784	27.0074	25.9304	27.0236	27.3358	27.6372	27.5455	27.3436	27.6857	27.7275	27.7725						9	4	46.1	53.997	1.48059	0.0258468	-0.837431	-1.78687	-2.75508	0.718092	0.178731	0.246839	1.1866	1.4722	0.698536	0.139391	-0.24148	-1.1822	-1.43902	1.49112	0.0165781	0.84279	1.79352	2.77343		Ras-related protein Ral-A	RALA	1063
	27.7577	27.677	27.8056	27.6383	27.1451	27.4449	27.4105	27.4636	27.0994	27.1638	27.3033	27.2899	27.6283	27.7851	28.2157	27.9724	+	+	+	+	WM115_WM793;WM266-4_WM115;WM266-4_WM1205Lu;WM1205Lu_WM793	9	4	49	15.937	2.26071	0.00505584	-0.353658	-1.2778	-4.23226	2.6331	0.00543562	0.686237	1.60908	5.05265	3.72355	0	-0.505558	-1.41967	-8.10698	1.96556	0.00526978	0.534338	1.44828	3.64075		Ras-related protein Ral-B	RALB	1064
	28.3794	28.3987	28.6071	28.3087	28.05	28.1696	28.3396	29.0631	29.169	28.7528	28.449	28.6607	29.2309	29.2543	28.889	29.7995						6	6	13.7	38.274	0.0260083	0.924619	-0.0179405	-1.01251	-0.0760241	1.16567	0.0695775	0.535548	1.44949	2.21907	1.05657	0.0606316	0.334388	1.26084	2.03718	1.62544	0.0111204	0.887877	1.85045	3.01035		Lysosome-associated membrane glycoprotein 1	LAMP1	1066
	27.279	27.4444	27.1785	26.4486	26.1212	NaN	25.9699	26.2382	26.8531	27.0512	27.322	27.1818	27.9871	28.2204	27.8851	27.5216		+		+	WM266-4_WM115;WM266-4_WM1205Lu	13	13	38	47.125	1.8291	0.0130403	-0.977811	-1.96948	-3.64526	2.40845	0.00789767	0.801551	1.74297	4.54697	0.0202856	0.936787	0.0144076	1.01004	0.0596589	3.71566	0.000502793	1.79377	3.4672	9.75563		Medium-chain specific acyl-CoA dehydrogenase, mitochondrial	ACADM	1067
	29.1858	29.3737	28.9527	29.1171	28.4692	28.5963	28.4605	28.6773	28.7186	28.434	28.6606	28.5366	28.3769	28.4547	28.5322	28.8057	+		+		WM115_WM793;WM1205Lu_WM793	34	34	46	148.31	3.00251	0.00146917	-0.606482	-1.52254	-5.9654	0.152588	0.681399	-0.0450692	-1.03173	-0.398952	2.72924	0.00205147	-0.569874	-1.48439	-5.27993	0.0270846	0.89729	-0.00846148	-1.00588	-0.0790801		DNA topoisomerase 1	TOP1	1068
	24.871	25.237	24.9217	24.7642	25.9662	26.4815	25.4746	25.5212	25.2379	26.2944	26.3202	25.5118	22.9242	24.5768	24.0488	NaN				+	WM266-4_WM1205Lu	39	25	29.4	41.917	1.92765	0.0108255	0.912454	1.88224	3.568	1.90632	0.0186092	-1.99116	-3.97557	-3.81728	1.6448	0.0166139	0.89262	1.85654	3.045	2.01904	0.00454658	-2.01099	-4.0306	-4.07668		DNA topoisomerase 2-alpha	TOP2A	1069
	29.633	29.6445	29.6868	29.806	29.5495	29.5352	29.5199	29.6382	29.3547	29.2109	29.3657	29.369	30.0418	30.18	30.0831	29.6365		+	+	+	WM115_WM793;WM266-4_WM115;WM266-4_WM1205Lu	40	40	87.2	302.47	1.48941	0.0255121	-0.131886	-1.09573	-2.77045	2.71678	0.00451014	0.660279	1.58039	5.25009	3.26571	0.000781003	-0.367503	-1.29012	-6.6866	1.87081	0.00593037	0.424662	1.34226	3.46017		Glucose-6-phosphate 1-dehydrogenase	G6PD	1070
	NaN	NaN	NaN	NaN	NaN	25.3317	NaN	NaN	25.5363	25.8818	25.4213	25.8511	25.4988	NaN	NaN	26.0322						8	8	49.7	10.896	NaN	1	0	-1	NaN	NaN	1	0	-1	NaN	NaN	1	0	-1	NaN	NaN	1	0	-1	NaN		Ubiquitin-like protein 4A	UBL4A	1071
	26.4393	26.518	24.0904	26.0984	27.9807	27.8798	27.9949	28.2298	27.0741	27.4197	27.4624	27.3971	27.4273	27.2357	27.1675	26.1341	+			+	WM266-4_WM1205Lu;WM1205Lu_WM793	32	32	39	149.82	2.08278	0.00759332	2.23475	4.70682	3.87014	0.526776	0.283453	-0.347201	-1.27209	-1.14109	1.43588	0.0259329	1.55182	2.93186	2.67759	1.85552	0.00609981	-1.03014	-2.04222	-3.4314		Pyruvate carboxylase, mitochondrial	PC	1072
	NaN	NaN	NaN	NaN	NaN	NaN	NaN	NaN	NaN	NaN	NaN	NaN	NaN	NaN	NaN	NaN						4	3	2.1	1.5688	NaN	1	0	-1	NaN	NaN	1	0	-1	NaN	NaN	1	0	-1	NaN	NaN	1	0	-1	NaN		Dystrophin	DMD	1073
	28.5468	28.47	28.4616	28.6209	28.2829	28.3961	28.4272	28.3734	29.1115	29.105	29.1099	29.1589	29.5531	29.515	29.4243	29.1777			+	+	WM115_WM793;WM266-4_WM1205Lu	52	52	73.5	323.31	1.72572	0.0154042	-0.15492	-1.11336	-3.1913	1.8772	0.0188606	0.296232	1.22793	3.47221	5.28087	0	0.596499	1.51204	15.1397	4.61862	0	1.04765	2.06716	11.6529		C-1-tetrahydrofolate synthase, cytoplasmic;Methylenetetrahydrofolate dehydrogenase;Methenyltetrahydrofolate cyclohydrolase;Formyltetrahydrofolate synthetase;C-1-tetrahydrofolate synthase, cytoplasmic, N-terminally processed	MTHFD1	1074
	27.6472	27.798	27.727	27.6881	27.3405	27.4241	27.334	27.3034	27.5554	27.5144	27.4469	27.5467	27.2782	27.1825	27.1008	27.003	+	+	+	+	WM115_WM793;WM266-4_WM115;WM266-4_WM1205Lu;WM1205Lu_WM793	71	71	39.1	320.48	3.93562	0	-0.364587	-1.28751	-8.84652	2.97598	0.00306667	-0.374718	-1.29659	-5.89615	2.57766	0.00270252	-0.19923	-1.14809	-4.92462	1.76833	0.00756175	-0.209361	-1.15618	-3.26935		Cation-independent mannose-6-phosphate receptor	IGF2R	1075
	29.4942	29.6461	29.2867	29.4249	29.2936	29.6546	29.3322	29.3567	29.5802	29.6307	29.4007	29.5888	29.5905	29.414	29.3615	29.3493						14	14	56.7	103.24	0.18886	0.565108	-0.0536909	-1.03792	-0.481302	0.797576	0.149748	-0.121285	-1.0877	-1.60609	0.428652	0.276161	0.0871558	1.06227	0.963101	0.0700433	0.763436	0.0195618	1.01365	0.196036		Alcohol dehydrogenase class-3	ADH5	1076
	24.4821	24.7291	NaN	NaN	NaN	NaN	NaN	NaN	NaN	NaN	25.1153	NaN	25.6778	25.1377	25.4092	NaN						7	6	33	11.005	NaN	1	0	-1	NaN	NaN	1	0	-1	NaN	NaN	1	0	-1	NaN	NaN	1	0	-1	NaN		Cyclin-dependent kinase 4	CDK4	1077
	27.8244	27.9616	27.8767	27.9817	27.7501	27.5764	27.4461	27.3274	28.4015	28.6873	28.5895	28.5014	27.9097	27.9863	27.8606	27.6324	+	+	+		WM115_WM793;WM266-4_WM115;WM1205Lu_WM793	13	6	52.2	44.556	2.12165	0.00676443	-0.386123	-1.30688	-3.94777	3.42285	0.00125581	-0.697686	-1.6219	-7.14886	3.94887	0	0.63382	1.55167	8.89461	1.46171	0.0178164	0.322257	1.25028	2.72229		Ribose-phosphate pyrophosphokinase 2	PRPS2	1078
	29.5097	29.6226	29.3931	29.6685	29.7803	29.4652	29.6663	29.6023	29.3293	29.3599	29.5355	29.3548	29.0596	29.0418	29.1964	29.2264				+	WM266-4_WM1205Lu	27	18	55.8	323.31	0.388978	0.329135	0.0800576	1.05706	0.888776	2.12642	0.0120959	-0.263834	-1.20067	-3.95735	1.02023	0.066362	-0.153593	-1.11234	-1.97678	3.07599	0.000660617	-0.497485	-1.41175	-6.16038		Polyadenylate-binding protein 1	PABPC1	1079
	29.1522	29.4371	29.1322	29.1018	28.8486	28.8503	28.9567	29.0982	29.0623	28.6743	28.9125	28.9708	28.635	28.8609	28.7662	28.9129						16	16	85.4	122.92	1.47136	0.0263006	-0.267356	-1.2036	-2.73905	0.493355	0.305983	-0.111243	-1.08016	-1.08128	1.41842	0.027085	-0.300853	-1.23187	-2.64747	0.857332	0.0713593	-0.14474	-1.10553	-1.70598		Proliferating cell nuclear antigen	PCNA	1080
	28.3427	28.3843	28.6157	28.3931	28.636	28.5652	28.7738	28.6933	28.0098	27.8073	27.8784	27.8555	27.951	28.0119	28.0522	27.793			+	+	WM115_WM793;WM266-4_WM1205Lu	22	16	54.4	121.7	1.66208	0.0176659	0.233126	1.17538	3.07603	0.394091	0.389441	0.0642653	1.04555	0.898444	3.45836	0.000550459	-0.546196	-1.46023	-7.25686	4.21743	0.000455285	-0.715057	-1.64155	-9.92057		Histidine--tRNA ligase, cytoplasmic	HARS	1083
	25.4083	24.7104	NaN	24.3095	25.4234	24.7917	25.5202	NaN	NaN	24.3648	NaN	24.4254	NaN	24.6458	25.0579	25.5185						11	11	13.9	11.869	0.480384	0.260653	0.435705	1.35257	1.10581	NaN	1	0	-1	NaN	NaN	1	0	-1	NaN	0.192814	0.48216	-0.171042	-1.12587	-0.502867		Collagen alpha-1(VI) chain	COL6A1	1084
	NaN	NaN	NaN	NaN	NaN	NaN	NaN	NaN	NaN	NaN	NaN	NaN	NaN	NaN	NaN	NaN						3	3	3.1	5.4397	NaN	1	0	-1	NaN	NaN	1	0	-1	NaN	NaN	1	0	-1	NaN	NaN	1	0	-1	NaN		Collagen alpha-2(VI) chain	COL6A2	1085
	27.2945	27.4514	27.0174	27.457	27.5694	27.2644	27.2977	27.3742	29.2434	29.4378	29.3271	29.5448	29.9378	29.9771	30.0967	29.5969			+	+	WM115_WM793;WM266-4_WM1205Lu	17	5	57.7	69.212	0.232875	0.501349	0.071312	1.05067	0.576943	2.19096	0.0110019	0.513856	1.42786	4.08821	5.58506	0	2.08317	4.23736	17.0548	5.97713	0	2.52571	5.75857	19.8704		ADP/ATP translocase 1	SLC25A4	1086
	31.5196	31.646	31.2991	31.3965	31.4811	31.6401	31.496	31.5663	32.1684	32.1534	32.2569	32.411	32.325	32.3093	32.2635	32.0361			+	+	WM115_WM793;WM266-4_WM1205Lu	20	6	62.4	177.19	0.428849	0.296432	0.0805793	1.05744	0.963465	0.054932	0.872724	-0.0139437	-1.00971	-0.15595	3.74307	0	0.782136	1.71968	8.17272	3.9791	0.000612245	0.687613	1.61062	9.0052		ADP/ATP translocase 3;ADP/ATP translocase 3, N-terminally processed	SLC25A6	1087
	29.0944	29.0687	28.9637	29.0663	28.6368	28.6334	28.5687	28.5491	29.7801	29.922	29.8526	29.9279	29.8554	29.8326	29.7179	29.5915	+		+	+	WM115_WM793;WM266-4_WM1205Lu;WM1205Lu_WM793	27	26	69.1	313.41	4.76418	0	-0.451262	-1.36724	-12.3474	0.875966	0.127459	-0.121294	-1.08771	-1.73703	5.75333	0	0.822361	1.7683	18.2123	5.70016	0	1.15233	2.22272	17.8386		Inosine-5-monophosphate dehydrogenase 2	IMPDH2	1088
	27.8216	27.8001	28.0029	27.7123	27.5362	27.6532	27.3167	27.7427	27.9724	27.7291	27.8395	27.7801	27.5444	27.767	27.6588	27.7419						77	77	36.1	323.31	1.31039	0.0376441	-0.272041	-1.20752	-2.4628	1.09241	0.0802349	-0.152235	-1.11129	-2.0968	0.0166466	0.945323	-0.00395441	-1.00274	-0.0491499	0.506349	0.178084	0.115852	1.08361	1.10463		Nucleoprotein TPR	TPR	1089
	NaN	NaN	NaN	NaN	NaN	NaN	NaN	NaN	NaN	NaN	NaN	NaN	NaN	25.248	NaN	25.2963						5	5	24.6	25.631	NaN	1	0	-1	NaN	NaN	1	0	-1	NaN	NaN	1	0	-1	NaN	NaN	1	0	-1	NaN		Retinaldehyde-binding protein 1	RLBP1	1090
	NaN	25.1752	NaN	NaN	NaN	NaN	NaN	NaN	NaN	NaN	NaN	NaN	26.2949	26.1386	26.3828	26.7887						11	11	38.4	20.831	NaN	1	0	-1	NaN	NaN	1	0	-1	NaN	NaN	1	0	-1	NaN	NaN	1	0	-1	NaN		Annexin A3	ANXA3	1091
	NaN	NaN	NaN	NaN	NaN	NaN	NaN	NaN	25.5852	25.0499	25.5106	26.0037	NaN	25.504	25.4797	24.8448						6	5	30.5	55.529	NaN	1	0	-1	NaN	0.382998	0.399131	-0.261199	-1.19847	-0.890473	NaN	1	0	-1	NaN	NaN	1	0	-1	NaN		Creatine kinase U-type, mitochondrial	CKMT1A	1092
	NaN	NaN	NaN	NaN	NaN	NaN	NaN	NaN	NaN	25.8389	26.0336	25.2007	25.7904	25.8826	26.2768	26.2094						10	10	31.2	33.009	NaN	1	0	-1	NaN	0.64284	0.214632	0.348745	1.27345	1.37484	NaN	1	0	-1	NaN	NaN	1	0	-1	NaN		2-oxoisovalerate dehydrogenase subunit alpha, mitochondrial	BCKDHA	1093
	31.0232	31.1815	30.9994	31.1358	31.2877	31.2216	31.2717	31.209	31.0978	30.9975	31.0195	31.0343	31.0872	31.1123	31.0776	31.308						69	47	86	323.31	1.83996	0.0127696	0.162528	1.11925	3.40226	0.951534	0.109422	0.108987	1.07847	1.86269	0.436207	0.270883	-0.0477047	-1.03362	-0.977082	0.887757	0.0656196	-0.101245	-1.0727	-1.75666		Alpha-actinin-1	ACTN1	1094
	26.1532	26.2009	26.3035	26.0834	NaN	NaN	NaN	NaN	26.457	26.6634	26.4775	26.3038	27.1612	26.902	27.3484	26.6835						15	10	42.2	43.546	NaN	1	0	-1	NaN	1.81607	0.021	0.548325	1.46239	3.35768	1.80458	0.0115352	0.290177	1.22279	3.33634	NaN	1	0	-1	NaN		Proto-oncogene tyrosine-protein kinase Src	SRC	1095
	27.6022	27.7305	27.8351	27.8001	27.7414	27.5036	27.5405	27.4373	28.8703	28.7495	28.9031	28.9869	29.1047	29.1852	28.9882	28.7464			+	+	WM115_WM793;WM266-4_WM1205Lu	22	22	61.7	218.62	1.17693	0.0505759	-0.186291	-1.13783	-2.23791	0.558262	0.264124	0.128633	1.09326	1.19679	5.41428	0	1.13547	2.1969	15.9528	4.79959	0	1.45039	2.73282	12.5221		Xaa-Pro dipeptidase	PEPD	1096
	30.5744	30.5756	30.4433	30.5376	30.363	30.3959	30.2736	30.2681	30.6223	30.7971	30.6519	30.6582	30.7307	30.6808	30.7769	30.6809	+			+	WM266-4_WM1205Lu;WM1205Lu_WM793	45	45	65.8	323.31	2.45435	0.00396139	-0.207593	-1.15476	-4.64753	0.327975	0.450768	0.0349617	1.02453	0.771088	1.61887	0.0174595	0.149621	1.10928	2.99862	4.21857	0.000457143	0.392175	1.31237	9.92513		X-ray repair cross-complementing protein 6	XRCC6	1097
	30.4933	30.4192	30.468	30.309	30.3013	30.0231	30.2387	30.1091	30.433	30.4656	30.4503	30.5159	30.5651	30.6002	30.5366	30.3196				+	WM266-4_WM1205Lu	47	47	76.2	323.31	1.83824	0.0128627	-0.254343	-1.19279	-3.39904	0.241784	0.551429	0.0391717	1.02752	0.595801	0.439737	0.26817	0.043808	1.03083	0.983598	2.04022	0.00433333	0.337322	1.26341	3.78606		X-ray repair cross-complementing protein 5	XRCC5	1098
	29.2592	29.3596	28.7076	29.1054	29.0499	28.8564	28.9739	27.9358	29.845	29.6621	29.9123	29.7253	29.6046	29.5332	29.578	30.0509			+	+	WM115_WM793;WM266-4_WM1205Lu	10	10	44.4	42.386	0.654643	0.171556	-0.403938	-1.32311	-1.36409	0.296824	0.486392	-0.0945024	-1.0677	-0.709105	2.34087	0.00372571	0.678212	1.60016	4.40134	1.86818	0.00597874	0.987648	1.98295	3.45522		Cytochrome c oxidase subunit 4 isoform 1, mitochondrial	COX4I1	1100
	28.7198	28.8569	28.086	28.6979	28.5687	28.4058	28.5856	28.268	28.032	29.1208	28.8559	29.113	29.2201	29.0003	28.6998	28.6916						6	6	15.4	24.346	0.297654	0.421751	-0.13314	-1.09668	-0.710776	0.164692	0.661475	0.122494	1.08862	0.426825	0.251248	0.450609	0.190264	1.14097	0.615665	1.62522	0.0111107	0.445898	1.36216	3.00995		Lysosome-associated membrane glycoprotein 2	LAMP2	1101
	28.2125	28.4046	28.1153	28.1667	28.7085	28.8883	28.8783	28.7321	28.9776	29.267	29.0804	29.2128	28.8876	28.8897	28.6774	28.658	+		+		WM115_WM793;WM1205Lu_WM793	23	23	79	269.42	3.47601	0.000406015	0.577011	1.49176	7.31102	2.09663	0.0130647	-0.356278	-1.28012	-3.8977	4.23947	0	0.909668	1.87861	10.0093	0.109877	0.653766	-0.0236211	-1.01651	-0.297019		Ribonuclease inhibitor	RNH1	1102
	25.5036	25.8295	NaN	25.4182	25.3538	25.3673	25.3173	25.3618	NaN	NaN	25.0883	25.0428	NaN	NaN	NaN	NaN						9	9	16.4	26.173	1.10802	0.0585546	-0.233694	-1.17584	-2.21128	NaN	1	0	-1	NaN	NaN	1	0	-1	NaN	NaN	1	0	-1	NaN		Neural cell adhesion molecule 1	NCAM1	1103
	27.0863	27.3158	26.8784	27.2358	27.53	27.3375	27.4608	27.1904	NaN	24.3406	NaN	NaN	NaN	23.478	NaN	NaN						20	20	28.3	87.135	1.06977	0.0644172	0.250577	1.18968	2.05913	NaN	1	0	-1	NaN	NaN	1	0	-1	NaN	NaN	1	0	-1	NaN		Integrin alpha-4	ITGA4	1104
	31.676	31.8581	31.6819	31.7361	31.743	31.8839	31.7653	31.8356	31.4902	31.4281	31.5572	31.5162	31.5912	31.5117	31.339	31.1216			+	+	WM115_WM793;WM266-4_WM1205Lu	60	59	75.2	323.31	0.61482	0.186518	0.0689573	1.04896	1.29548	0.446439	0.343914	-0.107078	-1.07704	-0.995938	2.51584	0.00291374	-0.240083	-1.18106	-4.7844	2.05675	0.0043022	-0.416118	-1.33433	-3.8186		Elongation factor 2	EEF2	1105
	31.8107	31.8535	31.6327	31.7903	31.1458	31.2096	31.1194	31.1438	31.0519	30.8489	30.982	31.0229	30.6999	30.645	30.6943	30.8535	+		+	+	WM115_WM793;WM266-4_WM1205Lu;WM1205Lu_WM793	43	42	61.1	323.31	4.66911	0	-0.617162	-1.53385	-11.8896	2.13678	0.012172	-0.253265	-1.1919	-3.9782	4.70864	0	-0.795375	-1.73553	-12.078	3.91936	0.000582524	-0.431479	-1.34862	-8.7878		Protein disulfide-isomerase A4	PDIA4	1106
	27.8722	28.0888	27.9824	27.9349	27.4534	27.4061	27.3211	27.3827	27.5831	27.5747	27.5905	27.5662	28.4772	28.3872	28.3839	28.2933	+	+	+	+	WM115_WM793;WM266-4_WM115;WM266-4_WM1205Lu;WM1205Lu_WM793	26	26	56	167.62	4.44052	0	-0.578733	-1.49354	-10.8523	6.15393	0	0.806779	1.7493	21.2833	3.83829	0	-0.390943	-1.31125	-8.50014	6.16473	0	0.994569	1.99248	21.3727		Prolyl 4-hydroxylase subunit alpha-1	P4HA1	1107
	NaN	NaN	NaN	NaN	NaN	NaN	NaN	NaN	NaN	26.3146	26.3908	NaN	27.2948	26.7384	26.8149	NaN						5	5	24.6	12.091	NaN	1	0	-1	NaN	NaN	1	0	-1	NaN	NaN	1	0	-1	NaN	NaN	1	0	-1	NaN		Tartrate-resistant acid phosphatase type 5	ACP5	1108
	29.5718	29.6601	28.7685	29.5272	30.0969	29.8519	30.0894	29.5419	29.1209	29.5172	29.5358	29.3458	29.5578	29.6672	29.6749	29.3029						9	9	57.6	103.88	1.09473	0.0606505	0.513094	1.42711	2.10068	0.627092	0.222421	0.170772	1.12566	1.31669	0.00291618	0.990785	-0.0019908	-1.00138	-0.00874285	1.15061	0.0328006	-0.344314	-1.26955	-2.19389		Translationally-controlled tumor protein	TPT1	1109
	26.7441	27.1888	26.2271	26.6687	26.4357	26.5028	26.8087	25.7138	NaN	27.0592	27.1735	27.4086	26.8545	26.8322	26.9631	26.484						9	9	46.4	15.434	0.517206	0.237942	-0.341901	-1.26743	-1.12404	1.4555	0.0395064	-0.430311	-1.34752	-2.86901	1.01369	0.0673286	0.506613	1.42071	2.03977	0.821615	0.0779899	0.418203	1.33626	1.64634		Delta-aminolevulinic acid dehydratase	ALAD	1110
	NaN	NaN	NaN	NaN	NaN	NaN	NaN	NaN	NaN	NaN	NaN	NaN	NaN	NaN	NaN	NaN						3	1	11.7	2.9997	NaN	1	0	-1	NaN	NaN	1	0	-1	NaN	NaN	1	0	-1	NaN	NaN	1	0	-1	NaN		HLA class I histocompatibility antigen, alpha chain E	HLA-E	1111
	NaN	NaN	NaN	NaN	NaN	NaN	NaN	NaN	29.7011	29.2885	29.4753	29.4185	NaN	NaN	NaN	NaN						9	6	45.1	98.889	NaN	1	0	-1	NaN	NaN	1	0	-1	NaN	NaN	1	0	-1	NaN	NaN	1	0	-1	NaN		HLA class II histocompatibility antigen, DR beta 4 chain	HLA-DRB4	1112
	NaN	NaN	NaN	NaN	NaN	NaN	NaN	NaN	NaN	NaN	NaN	NaN	24.9527	NaN	NaN	25.4626						16	9	30.6	18.924	NaN	1	0	-1	NaN	NaN	1	0	-1	NaN	NaN	1	0	-1	NaN	NaN	1	0	-1	NaN		Plastin-2	LCP1	1113
	28.8249	28.9421	28.7279	28.8701	28.6695	28.5932	28.6226	28.3713	29.2511	29.3349	29.3106	29.4115	29.9747	29.9974	29.9693	30.088		+	+	+	WM115_WM793;WM266-4_WM115;WM266-4_WM1205Lu	43	34	74	323.31	1.87392	0.012	-0.277097	-1.21175	-3.46604	5.38332	0	0.680312	1.60249	15.7604	3.89628	0	0.485787	1.40035	8.70507	6.01039	0	1.4432	2.71923	20.129		Plastin-3	PLS3	1114
	27.4109	27.56	27.7163	27.8057	27.0541	27.2204	27.0147	26.9753	28.8134	28.4821	28.7826	28.6069	28.5902	28.5174	28.4999	28.1908	+		+	+	WM115_WM793;WM266-4_WM1205Lu;WM1205Lu_WM793	21	21	42.9	90.72	2.79507	0.00187354	-0.557108	-1.47132	-5.43959	0.963803	0.10623	-0.221722	-1.16612	-1.88307	3.97137	0	1.04805	2.06773	8.97679	4.96326	0	1.38343	2.60888	13.3601		Acylamino-acid-releasing enzyme	APEH	1115
	28.8234	28.8329	28.9322	28.4462	28.4216	28.7373	28.4332	28.8431	29.4287	29.3813	29.2062	29.2644	29.665	29.5051	29.5205	29.3746			+	+	WM115_WM793;WM266-4_WM1205Lu	17	17	70.3	81.054	0.443623	0.286192	-0.149904	-1.1095	-0.990757	1.3319	0.0487515	0.196175	1.14566	2.49935	2.49163	0.00302516	0.561427	1.47573	4.73021	3.51062	0.000713253	0.907506	1.8758	7.41819		Electron transfer flavoprotein subunit alpha, mitochondrial	ETFA	1116
	26.3374	25.9701	26.0035	25.9236	25.0863	25.461	25.0124	NaN	26.3431	26.8018	26.6634	26.2246	26.7044	26.046	26.4162	26.0296	+			+	WM266-4_WM1205Lu;WM1205Lu_WM793	13	13	28.6	48.049	2.53589	0.00346667	-0.872075	-1.83029	-5.41303	0.444728	0.344802	-0.209167	-1.15602	-0.99279	1.46763	0.0237475	0.449571	1.36563	2.73257	2.37367	0.00246	1.11248	2.16217	4.96501		Glycogen [starch] synthase, muscle	GYS1	1117
	27.6468	27.4743	27.4716	27.3228	27.2511	27.1621	27.3354	27.1775	27.9333	27.9191	28.1015	28.073	28.7361	28.6151	28.5267	28.6885		+	+	+	WM115_WM793;WM266-4_WM115;WM266-4_WM1205Lu	19	17	60.6	121.92	1.73199	0.0154349	-0.247344	-1.18702	-3.20274	4.16019	0.0013913	0.634891	1.55282	9.69346	3.20006	0.000745592	0.527834	1.44176	6.50069	6.38779	0	1.41007	2.6575	23.3038		cAMP-dependent protein kinase type II-alpha regulatory subunit	PRKAR2A	1118
	26.7676	26.7722	26.0776	26.7705	27.0416	26.2934	26.8298	26.9589	26.8622	27.0097	27.0432	26.7839	26.865	26.9837	27.0623	26.9708						15	15	72.3	54.972	0.323354	0.392214	0.183941	1.13598	0.761982	0.254453	0.535197	0.0457034	1.03219	0.622356	0.90478	0.0866957	0.327773	1.25507	1.78498	0.501121	0.180539	0.189535	1.1404	1.09525		General transcription factor IIF subunit 2	GTF2F2	1119
	29.4663	29.545	28.8123	29.1019	30.5053	30.9078	31.0387	31.0945	29.1644	29.0449	29.2068	29.4634	30.3525	30.274	30.0076	30.0605	+	+		+	WM266-4_WM115;WM266-4_WM1205Lu;WM1205Lu_WM793	4	4	25	23.849	3.59195	0.000437247	1.65519	3.14965	7.67522	3.65652	0.000927536	0.953749	1.9369	7.88454	0.0204431	0.936612	-0.0114985	-1.008	-0.0601119	2.40995	0.00235115	-0.712944	-1.63915	-4.55023		CD59 glycoprotein	CD59	1120
	26.937	26.6237	26.5382	26.5335	27.8726	28.4941	28.1618	28.1789	26.0899	25.9296	25.8872	26.0343	NaN	26.1303	26.1741	25.9924	+		+	+	WM115_WM793;WM266-4_WM1205Lu;WM1205Lu_WM793	13	13	55.4	70.015	4.12846	0	1.51876	2.86544	9.56959	0.760465	0.163273	0.11369	1.08199	1.58602	3.1443	0.000887805	-0.672832	-1.5942	-6.34599	4.3559	0.000509091	-2.0779	-4.22192	-13.2311		Bifunctional methylenetetrahydrofolate dehydrogenase/cyclohydrolase, mitochondrial;NAD-dependent methylenetetrahydrofolate dehydrogenase;Methenyltetrahydrofolate cyclohydrolase	MTHFD2	1121
	30.6419	30.6622	30.049	30.409	30.3814	30.566	30.3848	30.493	30.8217	30.9813	30.8896	31.381	30.6253	30.7149	30.7852	30.6534				+	WM266-4_WM1205Lu	3	3	35.7	72.544	0.0365651	0.895893	0.0158014	1.01101	0.105717	1.32475	0.0491778	-0.323709	-1.25154	-2.48719	1.64496	0.0166301	0.577907	1.49268	3.04529	2.23113	0.00344368	0.238397	1.17968	4.17082		Macrophage migration inhibitory factor	MIF	1122
	29.8486	30.0025	29.7389	29.8936	29.9467	30.0225	30.0007	29.8138	30.0483	30.0254	30.0165	30.0521	29.8592	29.9307	29.9664	30.0698						23	23	49.8	323.31	0.472513	0.266093	0.0750518	1.0534	1.04358	0.894652	0.122602	-0.079021	-1.0563	-1.76814	1.60815	0.0176475	0.164673	1.12091	2.97952	0.0584034	0.795524	0.0106006	1.00737	0.165254		Glucosidase 2 subunit beta	PRKCSH	1124
	30.1435	30.1337	30.1586	30.2041	28.0886	27.734	NaN	28.048	29.3234	29.0064	29.3492	29.2085	28.0114	28.0025	28.2052	27.6958	+	+	+		WM115_WM793;WM266-4_WM115;WM1205Lu_WM793	13	13	33.4	58.81	5.54443	0	-2.20311	-4.60471	-23.0571	4.10697	0.00134737	-1.24314	-2.36713	-9.48648	4.64675	0	-0.938093	-1.91599	-11.7842	0.0487303	0.825604	0.0218784	1.01528	0.140352		Farnesyl pyrophosphate synthase	FDPS	1125
	NaN	NaN	NaN	NaN	NaN	NaN	NaN	NaN	NaN	NaN	NaN	NaN	NaN	NaN	NaN	NaN						3	3	8	8.1998	NaN	1	0	-1	NaN	NaN	1	0	-1	NaN	NaN	1	0	-1	NaN	NaN	1	0	-1	NaN		Zinc finger protein RFP	TRIM27	1126
	NaN	NaN	NaN	NaN	NaN	NaN	NaN	NaN	25.8981	25.7895	NaN	25.439	25.8456	25.9314	25.9554	26.6495						4	4	11.1	11.883	NaN	1	0	-1	NaN	0.742098	0.1697	0.386615	1.30732	1.55316	NaN	1	0	-1	NaN	NaN	1	0	-1	NaN		Carboxypeptidase M	CPM	1127
	27.3726	26.7953	27.1883	NaN	NaN	27.457	26.8911	NaN	NaN	27.8818	NaN	28.019	NaN	27.7883	NaN	28.3168						2	2	27.7	18.138	NaN	1	0	-1	NaN	NaN	1	0	-1	NaN	NaN	1	0	-1	NaN	NaN	1	0	-1	NaN		Cytochrome c oxidase subunit 7A2, mitochondrial	COX7A2	1128
	NaN	25.7197	NaN	NaN	NaN	NaN	NaN	NaN	26.201	26.2642	26.2094	26.0235	NaN	NaN	NaN	NaN						13	13	17.2	34.896	NaN	1	0	-1	NaN	NaN	1	0	-1	NaN	NaN	1	0	-1	NaN	NaN	1	0	-1	NaN		Nidogen-1	NID1	1129
	27.3181	27.4174	26.6984	27.325	27.1857	27.268	26.6454	26.4999	27.6434	27.2739	27.515	27.5789	28.4959	28.4494	28.4894	28.2707		+		+	WM266-4_WM115;WM266-4_WM1205Lu	18	18	60.6	102.8	0.528824	0.232083	-0.289979	-1.22262	-1.14473	4.12955	0.0013617	0.92353	1.89675	9.57383	0.854853	0.0968533	0.313069	1.24235	1.70184	3.58974	0.000757033	1.52658	2.88102	7.66815		Alcohol dehydrogenase [NADP(+)]	AKR1A1	1130
	33.1657	33.1678	33.0506	33.2968	33.6209	33.5264	33.4309	33.4389	33.6985	33.6822	33.6861	33.6923	33.7764	33.8482	33.7874	33.5498	+		+		WM115_WM793;WM1205Lu_WM793	51	51	82.9	323.31	2.59954	0.003075	0.334031	1.26053	4.97489	0.328877	0.449497	0.0506754	1.03575	0.772862	4.31171	0	0.519546	1.4335	10.3051	1.61058	0.0117431	0.23619	1.17788	2.98385		Pyruvate kinase PKM	PKM	1131
	NaN	NaN	NaN	NaN	NaN	NaN	NaN	NaN	NaN	NaN	NaN	NaN	NaN	NaN	NaN	NaN						2	2	21.2	1.5182	NaN	1	0	-1	NaN	NaN	1	0	-1	NaN	NaN	1	0	-1	NaN	NaN	1	0	-1	NaN		Acylphosphatase-2	ACYP2	1132
	33.02	33.0106	32.7553	32.9077	33.0122	33.1311	33.0379	32.7804	32.7677	32.7203	32.7349	32.844	32.2872	32.2819	32.343	32.3837		+		+	WM266-4_WM115;WM266-4_WM1205Lu	63	61	68.7	323.31	0.289179	0.431751	0.0670233	1.04755	0.693673	4.7042	0.000846154	-0.442795	-1.35923	-12.0567	1.22763	0.0416888	-0.156635	-1.11468	-2.32298	3.84018	0.000538922	-0.666453	-1.58717	-8.50676		Endoplasmin	HSP90B1	1133
	NaN	NaN	NaN	NaN	NaN	NaN	NaN	NaN	NaN	NaN	NaN	NaN	NaN	NaN	NaN	NaN						3	3	7.2	5.7574	NaN	1	0	-1	NaN	NaN	1	0	-1	NaN	NaN	1	0	-1	NaN	NaN	1	0	-1	NaN		G2/mitotic-specific cyclin-B1	CCNB1	1134
	24.7005	24.2296	NaN	NaN	NaN	NaN	24.2597	NaN	25.0378	24.9484	24.9687	24.6749	24.2811	24.2703	24.4	25.0568						6	4	38.9	6.7867	NaN	1	0	-1	NaN	1.02916	0.090473	-0.40536	-1.32442	-1.99161	NaN	1	0	-1	NaN	NaN	1	0	-1	NaN		Myosin light chain 6B	MYL6B	1135
	28.1511	28.033	27.5505	28.0042	27.8625	27.996	27.8303	27.9228	28.1564	27.7451	27.907	28.0538	27.7558	27.7603	27.7751	27.6773				+	WM266-4_WM1205Lu	8	8	27.5	17.277	0.0840155	0.769535	-0.0317841	-1.02228	-0.232188	1.28689	0.0530782	-0.223459	-1.16753	-2.42297	0.069105	0.794582	0.0308685	1.02163	0.193577	2.0341	0.00437838	-0.160806	-1.11791	-3.77404		Small nuclear ribonucleoprotein-associated protein N;Small nuclear ribonucleoprotein-associated proteins B and B	SNRPN;SNRPB	1136
	NaN	NaN	NaN	NaN	NaN	NaN	NaN	NaN	26.137	26.1516	25.8472	25.7984	26.522	26.5444	26.6757	26.8203		+			WM266-4_WM115	9	9	24.6	23.518	NaN	1	0	-1	NaN	2.88495	0.00351389	0.65706	1.57687	5.66308	NaN	1	0	-1	NaN	NaN	1	0	-1	NaN		Tyrosinase	TYR	1137
	27.0382	26.7466	26.8501	26.7465	26.9942	26.9504	27.0852	26.7657	25.9051	NaN	NaN	NaN	26.9822	26.8514	26.7571	26.8753						25	25	31.5	47.745	0.490833	0.254007	0.103516	1.07439	1.07674	NaN	1	0	-1	NaN	NaN	1	0	-1	NaN	0.454176	0.206657	-0.0823913	-1.05877	-1.01013		Insulin-degrading enzyme	IDE	1138
	25.4122	25.3005	NaN	NaN	25.0914	25.4597	25.0275	NaN	26.5257	26.0499	NaN	26.6022	NaN	NaN	25.6878	26.367						5	5	58.1	24.354	NaN	1	0	-1	NaN	NaN	1	0	-1	NaN	NaN	1	0	-1	NaN	NaN	1	0	-1	NaN		Cytochrome c oxidase subunit 6B1	COX6B1	1139
	30.3032	30.3162	30.2866	30.2335	29.9832	30.0333	29.9864	29.9658	30.1526	29.9781	30.0898	29.9604	30.1421	30.2235	30.08	29.8872	+		+		WM115_WM793;WM1205Lu_WM793	25	24	65.9	323.31	4.81856	0	-0.292716	-1.22494	-12.6166	0.173382	0.648579	0.0379825	1.02668	0.446588	2.5503	0.00283007	-0.239663	-1.18072	-4.86224	0.586072	0.142697	0.0910358	1.06513	1.24551		Heterogeneous nuclear ribonucleoprotein L	HNRNPL	1140
	29.2454	29.3606	29.1834	29.2518	29.33	29.3329	29.3303	29.3076	29.5536	29.5236	29.6366	29.6081	29.4166	29.4504	29.3043	29.1514			+		WM115_WM793	34	34	73.1	194.27	0.877389	0.098494	0.0648828	1.046	1.7394	1.87216	0.0188351	-0.249803	-1.18904	-3.46272	3.41836	0.000684366	0.320165	1.24847	7.13533	0.027742	0.894842	0.00547934	1.00381	0.0809438		Aspartate--tRNA ligase, cytoplasmic	DARS	1141
	NaN	NaN	26.5	26.8009	NaN	NaN	NaN	NaN	NaN	NaN	NaN	NaN	NaN	NaN	NaN	NaN						14	9	22.7	13.248	NaN	1	0	-1	NaN	NaN	1	0	-1	NaN	NaN	1	0	-1	NaN	NaN	1	0	-1	NaN		Junction plakoglobin	JUP	1142
	27.4465	27.9761	26.92	27.4675	27.82	27.5459	27.7162	27.343	27.6709	27.9747	27.583	27.822	28.1489	27.9609	28.2697	28.2197				+	WM266-4_WM1205Lu	9	9	55	39.149	0.263824	0.461224	0.153754	1.11246	0.641805	1.90925	0.0185023	0.387162	1.30782	3.53293	0.637943	0.162812	0.310108	1.2398	1.33539	2.32583	0.00274969	0.543515	1.45752	4.36934		Cytochrome b-c1 complex subunit 7	UQCRB	1143
	29.3609	29.6157	30.0587	29.5161	28.4883	28.5287	28.4481	28.9081	29.0252	28.5658	28.8885	28.813	28.8286	29.0047	28.9736	28.7077	+		+		WM115_WM793;WM1205Lu_WM793	17	16	76.6	129.97	2.89538	0.00165657	-1.04457	-2.06275	-5.68943	0.183399	0.632861	0.0555196	1.03923	0.469125	2.42137	0.0032012	-0.814729	-1.75897	-4.57513	1.1876	0.0299507	0.28536	1.21871	2.25579		Aldose reductase	AKR1B1	1144
	NaN	NaN	NaN	NaN	NaN	NaN	NaN	NaN	NaN	NaN	NaN	NaN	NaN	NaN	NaN	NaN						5	5	15.1	8.3148	NaN	1	0	-1	NaN	NaN	1	0	-1	NaN	NaN	1	0	-1	NaN	NaN	1	0	-1	NaN		Poliovirus receptor	PVR	1145
	NaN	NaN	NaN	NaN	NaN	NaN	NaN	NaN	NaN	NaN	NaN	NaN	NaN	NaN	NaN	NaN						6	2	33.3	3.177	NaN	1	0	-1	NaN	NaN	1	0	-1	NaN	NaN	1	0	-1	NaN	NaN	1	0	-1	NaN		Ras-related C3 botulinum toxin substrate 2	RAC2	1146
	27.6103	27.5498	27.9908	27.6139	27.5201	27.5639	27.457	28.0288	27.8196	27.4697	27.559	27.4693	27.4007	27.3546	27.1261	27.2745						22	10	55.9	110.15	0.109189	0.717122	-0.0487576	-1.03437	-0.295326	1.52712	0.0347435	-0.290392	-1.22297	-2.83637	0.372037	0.32336	-0.111827	-1.0806	-0.856537	1.30703	0.0240495	-0.353461	-1.27762	-2.45709		Eukaryotic peptide chain release factor GTP-binding subunit ERF3A	GSPT1	1147
	NaN	NaN	NaN	NaN	NaN	NaN	NaN	NaN	24.8395	25.97	26.0045	26.0782	26.1791	26.6664	26.5268	26.5014						9	8	30	30.986	NaN	1	0	-1	NaN	1.26306	0.0558564	0.745403	1.67644	2.38269	NaN	1	0	-1	NaN	NaN	1	0	-1	NaN		Arylsulfatase A;Arylsulfatase A component B;Arylsulfatase A component C	ARSA	1148
	NaN	NaN	NaN	NaN	NaN	25.561	25.3715	NaN	NaN	NaN	NaN	NaN	NaN	NaN	NaN	NaN						5	5	15.5	7.9725	NaN	1	0	-1	NaN	NaN	1	0	-1	NaN	NaN	1	0	-1	NaN	NaN	1	0	-1	NaN		Prostatic acid phosphatase;PAPf39	ACPP	1149
	28.0688	28.1347	28.0233	28.2486	29.5531	29.6649	29.569	29.542	28.1403	27.7991	28.0498	28.1944	28.2562	28.4187	28.2914	28.1127	+			+	WM266-4_WM1205Lu;WM1205Lu_WM793	41	25	54.6	123.79	6.66422	0	1.46339	2.75756	25.9358	1.08021	0.0820229	0.223809	1.16781	2.07651	0.30597	0.389443	-0.0729342	-1.05185	-0.727451	5.86837	0	-1.31251	-2.48374	-19.0471		Ezrin	EZR	1150
	NaN	NaN	NaN	NaN	NaN	NaN	NaN	NaN	NaN	NaN	NaN	NaN	NaN	NaN	NaN	NaN						2	2	12.6	44.799	NaN	1	0	-1	NaN	NaN	1	0	-1	NaN	NaN	1	0	-1	NaN	NaN	1	0	-1	NaN		Ubiquitin carboxyl-terminal hydrolase isozyme L3	UCHL3	1151
	NaN	NaN	NaN	NaN	26.1439	NaN	26.3981	NaN	NaN	NaN	NaN	NaN	NaN	NaN	NaN	NaN						4	4	18.8	9.1498	NaN	1	0	-1	NaN	NaN	1	0	-1	NaN	NaN	1	0	-1	NaN	NaN	1	0	-1	NaN		Fos-related antigen 1	FOSL1	1152
	NaN	NaN	NaN	NaN	NaN	NaN	NaN	NaN	NaN	NaN	NaN	NaN	NaN	NaN	NaN	NaN						2	2	4.6	1.6724	NaN	1	0	-1	NaN	NaN	1	0	-1	NaN	NaN	1	0	-1	NaN	NaN	1	0	-1	NaN		Membrane cofactor protein	CD46	1153
	30.5495	30.6096	30.2692	30.6409	30.0461	30.0677	30.0927	30.075	30.5919	30.3517	30.4003	30.5591	30.5559	30.4325	30.4255	30.499	+			+	WM266-4_WM1205Lu;WM1205Lu_WM793	14	8	86.2	44.477	2.70992	0.002407	-0.446958	-1.36316	-5.23369	0.0124932	0.970247	0.00245905	1.00171	0.0370552	0.154068	0.605287	-0.0415444	-1.02922	-0.402383	4.828	0	0.407872	1.32673	12.6639		Nucleoside diphosphate kinase A	NME1	1154
	33.1006	32.9811	33.118	33.2419	31.1501	31.2876	31.1044	31.2423	32.5454	32.4026	32.6691	32.5775	32.4117	32.4667	32.6238	32.6165	+		+	+	WM115_WM793;WM266-4_WM1205Lu;WM1205Lu_WM793	22	22	70.1	314.19	6.88272	0	-1.9143	-3.76931	-28.2213	0.0896814	0.798361	-0.0189667	-1.01323	-0.246615	3.47579	0.000567823	-0.561756	-1.47606	-7.31033	5.94704	0	1.33358	2.52027	19.6392		NAD(P)H dehydrogenase [quinone] 1	NQO1	1155
	27.4339	27.2778	27.186	27.7157	26.5925	26.3442	26.2187	26.3733	28.4977	28.2733	28.2728	28.4243	28.416	27.9376	28.1868	28.167	+		+	+	WM115_WM793;WM266-4_WM1205Lu;WM1205Lu_WM793	14	14	32.2	85.275	3.47688	0.000407547	-1.02118	-2.02957	-7.31369	0.84533	0.136428	-0.19016	-1.14089	-1.68595	3.52854	0.000417508	0.96366	1.95025	7.4742	5.14843	0	1.79468	3.46938	14.3718		N-acetylglucosamine-6-sulfatase	GNS	1156
	NaN	NaN	NaN	NaN	NaN	NaN	NaN	NaN	NaN	26.284	26.1746	25.7065	26.1542	26.2739	25.9983	NaN						5	5	13.5	12.966	NaN	1	0	-1	NaN	0.169313	0.653491	0.0870832	1.06222	0.448292	NaN	1	0	-1	NaN	NaN	1	0	-1	NaN		Arylsulfatase B	ARSB	1158
	31.3243	31.4864	31.2736	31.2469	31.3924	31.4791	31.4171	31.1133	31.1783	31.1933	31.3375	31.3291	30.9777	31.047	31.082	31.1054				+	WM266-4_WM1205Lu	19	19	60.1	109.15	0.0646123	0.816	0.0176787	1.01233	0.181751	2.17285	0.0111077	-0.206521	-1.1539	-4.05126	0.486157	0.239756	-0.0732708	-1.0521	-1.0683	1.87517	0.00594762	-0.297471	-1.22899	-3.4684		40S ribosomal protein S2	RPS2	1159
	NaN	NaN	NaN	26.4984	NaN	NaN	NaN	NaN	NaN	NaN	NaN	NaN	22.2644	NaN	NaN	NaN						22	22	10.1	43.311	NaN	1	0	-1	NaN	NaN	1	0	-1	NaN	NaN	1	0	-1	NaN	NaN	1	0	-1	NaN		Desmoplakin	DSP	1161
	26.9832	26.5409	27.0342	26.6054	26.3678	25.8126	NaN	NaN	27.3788	27.7676	26.563	26.6303	27.0299	26.8985	26.7877	26.984						8	8	47.8	39.525	NaN	1	0	-1	NaN	0.214083	0.587293	-0.159901	-1.11721	-0.536633	0.405749	0.294113	0.294001	1.22604	0.920387	NaN	1	0	-1	NaN		Replication protein A 32 kDa subunit	RPA2	1162
	NaN	NaN	NaN	NaN	NaN	NaN	NaN	NaN	NaN	NaN	NaN	NaN	NaN	NaN	NaN	NaN						3	3	20.5	7.5219	NaN	1	0	-1	NaN	NaN	1	0	-1	NaN	NaN	1	0	-1	NaN	NaN	1	0	-1	NaN		Metalloproteinase inhibitor 2	TIMP2	1164
	29.677	29.8809	29.842	29.987	31.5843	31.5973	31.5215	31.3784	30.3145	30.0769	30.3646	30.3194	30.5006	30.6995	30.6452	30.7009	+	+	+	+	WM115_WM793;WM266-4_WM115;WM266-4_WM1205Lu;WM1205Lu_WM793	9	9	13.9	49.187	6.05971	0	1.67365	3.19021	20.5186	2.42368	0.00745283	0.367704	1.2903	4.58018	2.44018	0.00309697	0.422118	1.33989	4.61633	4.86313	0	-0.883831	-1.84527	-12.8414		CD44 antigen	CD44	1165
	25.563	25.4979	NaN	NaN	27.1025	26.7786	26.4833	26.1569	26.8175	26.5633	26.5436	26.7201	26.0694	26.5136	26.3734	NaN						8	8	39.8	29.856	NaN	1	0	-1	NaN	1.29015	0.0525936	-0.34231	-1.26779	-2.54996	NaN	1	0	-1	NaN	0.537816	0.164259	-0.31148	-1.24098	-1.18336		Ribosyldihydronicotinamide dehydrogenase [quinone]	NQO2	1166
	29.3512	29.7275	28.8145	29.611	29.6428	29.4635	29.6632	26.9446	28.908	30.5234	29.4219	29.9438	28.9501	29.5081	29.8267	30.7505						7	0	52.4	65.184	0.265661	0.458878	-0.447547	-1.36372	-0.645599	0.0404042	0.902571	0.0595889	1.04217	0.116362	0.345098	0.347954	0.323226	1.25113	0.804584	0.497636	0.182069	0.830362	1.77813	1.08899		Histone H2AX	H2AFX	1167
	28.8965	29.0121	28.8014	29.083	29.4131	29.2698	29.1822	29.1805	29.7005	29.892	29.7887	29.7729	30.1293	30.0696	30.1827	29.9836	+	+	+	+	WM115_WM793;WM266-4_WM115;WM266-4_WM1205Lu;WM1205Lu_WM793	16	14	72.2	246.17	2.03661	0.00848378	0.313116	1.24239	3.77895	2.69864	0.00459259	0.302761	1.2335	5.20684	4.5636	0	0.840255	1.79037	11.4	4.68425	0	0.8299	1.77756	11.9614		Carbonyl reductase [NADPH] 1	CBR1	1168
	NaN	NaN	NaN	NaN	NaN	NaN	NaN	NaN	26.3978	26.1962	26.0096	26.2648	26.9641	27.0681	26.5747	26.2444						10	10	39.1	46.061	NaN	1	0	-1	NaN	1.28121	0.053585	0.495733	1.41004	2.41335	NaN	1	0	-1	NaN	NaN	1	0	-1	NaN		Short-chain specific acyl-CoA dehydrogenase, mitochondrial	ACADS	1169
	NaN	NaN	NaN	NaN	NaN	NaN	NaN	NaN	25.6388	NaN	NaN	NaN	NaN	25.4753	NaN	25.7144						3	3	9.2	5.3818	NaN	1	0	-1	NaN	NaN	1	0	-1	NaN	NaN	1	0	-1	NaN	NaN	1	0	-1	NaN		Cyclic AMP-responsive element-binding protein 1;Cyclic AMP-dependent transcription factor ATF-1	CREB1;ATF1	1170
	27.009	26.9832	26.7821	26.9597	26.8737	26.411	26.9212	26.0779	27.7856	28.1328	27.7565	28.2548	28.4181	28.3387	28.2919	27.9733			+	+	WM115_WM793;WM266-4_WM1205Lu	16	16	33.4	61.013	0.883962	0.0969776	-0.362533	-1.28568	-1.75034	0.868293	0.130078	0.273053	1.20836	1.72425	3.623	0.000201439	1.04895	2.06902	7.7753	3.55272	0.000730864	1.68454	3.21437	7.55033		Beta-galactosidase	GLB1	1171
	NaN	NaN	NaN	NaN	NaN	NaN	25.3537	NaN	NaN	25.3241	25.525	25.3883	25.1893	25.3213	25.2572	24.9766						9	8	27.9	13.551	NaN	1	0	-1	NaN	1.11861	0.0761423	-0.226407	-1.16992	-2.23066	NaN	1	0	-1	NaN	NaN	1	0	-1	NaN		Cytoplasmic protein NCK1	NCK1	1172
	25.2199	25.0996	24.4572	25.5663	NaN	NaN	NaN	NaN	32.6349	32.5946	32.6926	32.6379	32.2474	32.4171	32.5087	32.6673			+		WM115_WM793	13	10	36.3	51.045	NaN	1	0	-1	NaN	1.03346	0.0895637	-0.179894	-1.1328	-1.99876	7.24708	0	7.55426	187.958	32.4828	NaN	1	0	-1	NaN		Histone H1.5	HIST1H1B	1173
	NaN	NaN	NaN	NaN	NaN	NaN	NaN	NaN	NaN	NaN	NaN	NaN	NaN	NaN	NaN	NaN						10	2	32.1	5.1589	NaN	1	0	-1	NaN	NaN	1	0	-1	NaN	NaN	1	0	-1	NaN	NaN	1	0	-1	NaN		Histone H1.3	HIST1H1D	1174
	28.9501	29.1399	29.626	30.2749	30.7155	30.8238	30.7142	31.2924	29.7263	29.5463	29.948	29.6788	29.1002	29.397	30.2075	30.0314	+			+	WM266-4_WM1205Lu;WM1205Lu_WM793	12	3	37.6	12.243	2.27342	0.00486154	1.38873	2.61848	4.25882	0.0523176	0.878841	-0.0408168	-1.0287	-0.148905	0.312002	0.381771	0.227136	1.17051	0.739483	2.18384	0.00369231	-1.20241	-2.30124	-4.07365		Histone H1.2	HIST1H1C	1175
	27.3872	27.541	27.1884	27.3757	27.1636	26.8306	27.2295	26.9652	26.9631	27.2257	27.12	27.1728	26.8153	27.2158	27.3139	26.685						32	32	51.7	164.91	1.50439	0.0244819	-0.325861	-1.25341	-2.79659	0.289872	0.493166	-0.112934	-1.08143	-0.695076	1.47911	0.023343	-0.25266	-1.1914	-2.75252	0.0807018	0.732309	-0.0397325	-1.02792	-0.22369		NADPH--cytochrome P450 reductase	POR	1176
	NaN	NaN	NaN	NaN	NaN	NaN	NaN	NaN	NaN	NaN	NaN	NaN	NaN	NaN	NaN	NaN						4	4	6.9	4.0297	NaN	1	0	-1	NaN	NaN	1	0	-1	NaN	NaN	1	0	-1	NaN	NaN	1	0	-1	NaN		Tyrosine-protein kinase Fer	FER	1177
	28.9826	29.0619	28.8002	28.873	29.1646	29.0654	29.1635	29.1267	29.2158	29.3833	29.3887	29.3057	29.1118	29.0736	28.9113	28.6612			+		WM115_WM793	42	42	47.4	308.87	1.73787	0.0152059	0.200623	1.14919	3.21349	1.88402	0.0186808	-0.383898	-1.30486	-3.48509	2.84844	0.001576	0.39393	1.31397	5.5715	0.922551	0.0587704	-0.190591	-1.14123	-1.81453		Sarcoplasmic/endoplasmic reticulum calcium ATPase 2	ATP2A2	1178
	NaN	NaN	NaN	NaN	NaN	NaN	NaN	NaN	27.4632	27.4009	27.6866	27.5609	NaN	NaN	NaN	NaN						7	7	16.1	27.485	NaN	1	0	-1	NaN	NaN	1	0	-1	NaN	NaN	1	0	-1	NaN	NaN	1	0	-1	NaN		Platelet glycoprotein 4	CD36	1179
	25.8233	26.3784	26.2501	26.4015	26.2203	26.2624	26.3119	26.0323	27.4555	27.3195	27.4299	27.3284	28.1199	27.9595	27.9429	27.7636		+	+	+	WM115_WM793;WM266-4_WM115;WM266-4_WM1205Lu	16	16	57	68.735	0.0151127	0.953859	-0.00659084	-1.00458	-0.0446956	3.36544	0.0012067	0.563116	1.47746	6.97709	3.82093	0	1.17001	2.25014	8.43963	5.7654	0	1.73972	3.3397	18.2982		Fumarylacetoacetase	FAH	1180
	29.0684	29.2707	29.1364	29.2969	29.6354	29.5923	29.8362	29.5645	29.0827	28.6743	29.0871	28.8538	29.6752	29.9309	29.7324	30.2371	+	+			WM266-4_WM115;WM1205Lu_WM793	13	8	47	103.66	2.87995	0.00177556	0.463966	1.37933	5.65047	3.02006	0.00307087	0.96944	1.95808	6.01154	1.25368	0.0391526	-0.268661	-1.20469	-2.36686	0.84192	0.0740382	0.236814	1.17839	1.68026		Stathmin	STMN1	1181
	30.2947	30.483	30.7088	30.595	30.5606	30.6561	30.5822	30.5035	30.1858	30.0579	30.2657	30.1439	29.7431	29.4868	29.7829	29.8342		+	+	+	WM115_WM793;WM266-4_WM115;WM266-4_WM1205Lu	18	14	64.8	211.54	0.238572	0.493616	0.0551896	1.039	0.589021	2.65306	0.00516527	-0.451601	-1.36756	-5.09927	1.96173	0.00844548	-0.357059	-1.28081	-3.63336	4.32275	0.000495575	-0.86385	-1.81989	-10.351		Y-box-binding protein 3	YBX3	1182
	NaN	NaN	NaN	NaN	NaN	NaN	NaN	NaN	NaN	NaN	NaN	NaN	NaN	NaN	NaN	NaN						3	3	14.7	6.635	NaN	1	0	-1	NaN	NaN	1	0	-1	NaN	NaN	1	0	-1	NaN	NaN	1	0	-1	NaN		Zinc finger protein 24	ZNF24	1183
	NaN	NaN	NaN	NaN	NaN	NaN	NaN	NaN	NaN	NaN	NaN	NaN	NaN	NaN	NaN	NaN						7	7	15.5	8.2751	NaN	1	0	-1	NaN	NaN	1	0	-1	NaN	NaN	1	0	-1	NaN	NaN	1	0	-1	NaN		Zinc finger protein with KRAB and SCAN domains 1	ZKSCAN1	1184
	NaN	26.6561	NaN	NaN	26.9078	27.2307	27.0995	NaN	NaN	NaN	27.329	27.1494	27.6617	27.6094	27.7764	27.3606				+	WM266-4_WM1205Lu	8	8	29.2	30.248	NaN	1	0	-1	NaN	NaN	1	0	-1	NaN	NaN	1	0	-1	NaN	1.99402	0.00510952	0.522685	1.43663	4.01823		Alpha-N-acetylgalactosaminidase	NAGA	1186
	NaN	NaN	NaN	NaN	NaN	NaN	NaN	NaN	NaN	NaN	NaN	NaN	NaN	NaN	NaN	NaN						12	2	20.5	13.894	NaN	1	0	-1	NaN	NaN	1	0	-1	NaN	NaN	1	0	-1	NaN	NaN	1	0	-1	NaN		Heat shock 70 kDa protein 6;Putative heat shock 70 kDa protein 7	HSPA6;HSPA7	1187
	NaN	NaN	NaN	NaN	NaN	NaN	NaN	NaN	NaN	NaN	NaN	NaN	NaN	NaN	NaN	NaN						4	3	24.9	5.0833	NaN	1	0	-1	NaN	NaN	1	0	-1	NaN	NaN	1	0	-1	NaN	NaN	1	0	-1	NaN		Rho-related GTP-binding protein RhoQ	RHOQ	1188
	29.9665	30.3036	30.2681	30.4182	31.2755	31.3339	31.4512	31.578	28.67	28.6477	29.4377	28.8197	29.0034	28.6961	28.598	29.2343	+		+	+	WM115_WM793;WM266-4_WM1205Lu;WM1205Lu_WM793	6	6	30.8	113.5	4.23142	0	1.17057	2.251	9.9768	0.0155812	0.963079	-0.0108504	-1.00755	-0.0460578	3.17907	0.000907731	-1.34531	-2.54085	-6.44211	5.38569	0	-2.52673	-5.76262	-15.7751		High mobility group protein HMG-I/HMG-Y	HMGA1	1189
	28.1433	28.0543	28.0368	27.9005	28.8304	29.0649	28.8443	29.0092	27.9075	28.0943	27.7969	27.9179	28.4497	28.597	28.5671	28.6597	+	+		+	WM266-4_WM115;WM266-4_WM1205Lu;WM1205Lu_WM793	26	26	83.5	161.89	4.62575	0	0.903461	1.87055	11.6861	3.82588	0.00107563	0.639248	1.55752	8.45685	0.628205	0.166146	-0.104611	-1.0752	-1.31861	2.61928	0.00149086	-0.368823	-1.2913	-5.02053		Aspartate aminotransferase, cytoplasmic	GOT1	1190
	NaN	NaN	NaN	NaN	25.0504	NaN	25.3538	NaN	NaN	NaN	NaN	25.2407	NaN	NaN	25.3728	NaN						8	8	17.3	10.322	NaN	1	0	-1	NaN	NaN	1	0	-1	NaN	NaN	1	0	-1	NaN	NaN	1	0	-1	NaN		Protein kinase C alpha type	PRKCA	1191
	27.0457	28.6655	NaN	28.401	31.3221	31.1728	30.8157	31.4902	26.1839	28.3278	29.76	28.7327	30.4015	30.0647	30.0841	30.5443	+			+	WM266-4_WM1205Lu;WM1205Lu_WM793	32	32	40.3	190.74	3.03319	0.00127473	3.16275	8.95533	6.98405	1.42357	0.0414695	2.02258	4.0631	2.65634	0.0774408	0.772801	0.213652	1.15962	0.217143	2.59804	0.00173501	-0.926512	-1.90068	-4.97142		Integrin alpha-2	ITGA2	1192
	25.2886	24.9423	25.4226	25.1252	25.0107	NaN	24.8329	25.1547	NaN	NaN	NaN	25.1065	NaN	NaN	NaN	NaN						4	4	8.7	8.8216	0.625	0.182736	-0.195223	-1.1449	-1.34258	NaN	1	0	-1	NaN	NaN	1	0	-1	NaN	NaN	1	0	-1	NaN		Sphingomyelin phosphodiesterase	SMPD1	1193
	26.7468	27.1549	26.8383	26.7406	NaN	26.5802	26.5045	26.1193	27.0946	26.7695	26.565	26.722	26.4508	26.3142	26.7653	27.1173						19	19	27.1	52.172	1.43236	0.0289168	-0.468806	-1.38396	-2.8236	0.242675	0.55021	-0.125845	-1.09115	-0.597679	0.223555	0.490173	-0.0823903	-1.05877	-0.557044	0.478295	0.192763	0.26057	1.19795	1.07268		Nucleolar transcription factor 1	UBTF	1194
	NaN	NaN	NaN	NaN	NaN	NaN	NaN	NaN	25.3726	25.0374	NaN	25.2114	26.0191	25.2188	25.5855	25.9846						4	4	39.4	4.2046	NaN	1	0	-1	NaN	1.03772	0.0887279	0.494852	1.40918	2.08327	NaN	1	0	-1	NaN	NaN	1	0	-1	NaN		NADH dehydrogenase [ubiquinone] 1 beta subcomplex subunit 7	NDUFB7	1195
	26.9382	26.8265	26.6175	26.6879	26.4237	26.3338	25.7479	25.9793	26.9389	27.1356	26.9866	27.3572	27.6491	27.6791	27.8299	27.9906	+	+		+	WM266-4_WM115;WM266-4_WM1205Lu;WM1205Lu_WM793	15	5	43	73.172	2.01899	0.00870554	-0.646375	-1.56523	-3.74444	2.8487	0.00406757	0.682628	1.60506	5.57216	1.53599	0.020737	0.33702	1.26315	2.85193	4.10701	0.000661765	1.66602	3.17339	9.48664		cAMP-dependent protein kinase catalytic subunit alpha	PRKACA	1196
	28.4926	28.6429	28.5037	28.6776	29.6764	29.7318	29.6891	29.6516	28.7081	28.6904	28.8893	28.9094	29.1937	29.1805	29.1309	28.8158	+			+	WM266-4_WM1205Lu;WM1205Lu_WM793	39	39	66.6	308.31	6.24415	0	1.10805	2.15554	22.0416	1.41453	0.0418877	0.280949	1.21499	2.64076	1.58481	0.0180605	0.220102	1.16482	2.93807	3.26669	0.000614108	-0.606995	-1.52308	-6.68941		Calpain-2 catalytic subunit	CAPN2	1197
	NaN	NaN	NaN	NaN	NaN	NaN	NaN	NaN	NaN	NaN	NaN	NaN	NaN	NaN	NaN	NaN						4	4	15.1	38.833	NaN	1	0	-1	NaN	NaN	1	0	-1	NaN	NaN	1	0	-1	NaN	NaN	1	0	-1	NaN		CCAAT/enhancer-binding protein beta	CEBPB	1198
	NaN	NaN	NaN	NaN	25.425	25.6136	25.8169	26.0306	NaN	NaN	NaN	NaN	NaN	NaN	NaN	NaN						6	6	45.8	31.614	NaN	1	0	-1	NaN	NaN	1	0	-1	NaN	NaN	1	0	-1	NaN	NaN	1	0	-1	NaN		Neuromodulin	GAP43	1199
	NaN	NaN	NaN	NaN	NaN	NaN	NaN	NaN	NaN	NaN	NaN	NaN	NaN	NaN	NaN	NaN						2	1	6.8	4.4749	NaN	1	0	-1	NaN	NaN	1	0	-1	NaN	NaN	1	0	-1	NaN	NaN	1	0	-1	NaN		HLA class I histocompatibility antigen, alpha chain G	HLA-G	1200
	27.3606	27.3862	27.5817	27.1363	26.6764	26.6349	26.7849	26.8202	27.4955	27.3669	27.4842	27.3554	27.4131	27.4029	27.1604	27.205	+			+	WM266-4_WM1205Lu;WM1205Lu_WM793	27	25	66.3	179.6	3.12703	0.000821429	-0.637081	-1.55518	-6.29867	0.867319	0.130347	-0.130163	-1.09442	-1.72262	0.2449	0.458824	0.0593238	1.04198	0.60236	3.42916	0.000678899	0.566242	1.48066	7.16797		CTP synthase 1	CTPS1	1201
	26.432	26.3558	26.9926	26.1617	25.2752	25.4367	25.6755	24.8582	NaN	NaN	NaN	NaN	NaN	NaN	NaN	NaN	+				WM1205Lu_WM793	10	10	22.3	29.471	2.49539	0.00370809	-1.17409	-2.2565	-4.7386	NaN	1	0	-1	NaN	NaN	1	0	-1	NaN	NaN	1	0	-1	NaN		Endoglin	ENG	1202
	30.6573	30.709	30.4066	30.5873	30.517	30.3516	30.3685	30.6044	30.2693	30.3262	30.3448	30.3567	30.2936	30.2305	30.1732	29.9467			+	+	WM115_WM793;WM266-4_WM1205Lu	37	28	61.4	233.4	0.702224	0.151784	-0.129645	-1.09402	-1.44528	1.0901	0.0804125	-0.163234	-1.11979	-2.09296	2.07883	0.00664524	-0.265783	-1.20229	-3.86229	1.66918	0.00999288	-0.299372	-1.23061	-3.08883		Probable ATP-dependent RNA helicase DDX5	DDX5	1203
	27.6071	27.6089	27.5827	27.2365	27.609	27.7701	27.5873	28.0586	28.1176	27.7968	27.8828	27.9468	27.8956	27.9906	27.8778	27.821			+		WM115_WM793	28	24	49.1	139.82	0.88129	0.0978106	0.247456	1.18711	1.74589	0.20631	0.599501	-0.0397577	-1.02794	-0.519738	2.02899	0.00719808	0.4272	1.34462	3.76401	0.574323	0.146502	0.139987	1.1019	1.22498		ATP-dependent 6-phosphofructokinase, liver type	PFKL	1204
	NaN	NaN	NaN	NaN	NaN	NaN	NaN	NaN	NaN	NaN	NaN	NaN	26.3772	NaN	26.0127	NaN						4	4	23.3	5.6132	NaN	1	0	-1	NaN	NaN	1	0	-1	NaN	NaN	1	0	-1	NaN	NaN	1	0	-1	NaN		Ganglioside GM2 activator;Ganglioside GM2 activator isoform short	GM2A	1205
	28.1593	28.2342	28.1679	28.0652	29.548	29.4361	29.4143	29.4929	32.204	32.2581	32.4461	32.3635	32.8852	32.993	32.977	33.0196	+	+	+	+	WM115_WM793;WM266-4_WM115;WM266-4_WM1205Lu;WM1205Lu_WM793	10	10	39.2	160.47	6.92103	0	1.31614	2.48999	28.6421	4.37985	0.000619718	0.650759	1.56999	10.5914	9.03892	0	4.16126	17.8922	64.7289	9.70109	0	3.49588	11.2815	83.4773		Galectin-3	LGALS3	1206
	27.6507	27.6922	26.7123	27.5158	26.6722	27.4237	26.5528	26.5449	NaN	NaN	NaN	NaN	NaN	NaN	NaN	NaN						9	9	33.7	18.77	0.978089	0.0789415	-0.594336	-1.50978	-1.90679	NaN	1	0	-1	NaN	NaN	1	0	-1	NaN	NaN	1	0	-1	NaN		Insulin-like growth factor-binding protein 3	IGFBP3	1207
	28.9143	28.9518	28.7495	28.9339	28.7066	28.6781	28.7116	28.3696	28.8894	29.1197	28.9462	28.7655	28.5991	28.4431	28.5777	28.8718						26	26	70.6	99.529	1.53845	0.0234913	-0.270906	-1.20657	-2.85625	1.41753	0.0417471	-0.307261	-1.23736	-2.64593	0.193443	0.53691	0.0427952	1.03011	0.491466	0.0178928	0.929689	0.00643969	1.00447	0.0527579		26S protease regulatory subunit 6A	PSMC3	1208
	29.6172	29.6934	29.6694	29.7077	29.5336	29.4353	29.547	29.3416	29.4951	29.4427	29.5355	29.4752	29.3759	29.3973	29.3691	29.0753	+		+		WM115_WM793;WM1205Lu_WM793	30	30	75.9	319.06	2.14902	0.00641786	-0.207556	-1.15473	-4.0029	1.22128	0.0608158	-0.182706	-1.13501	-2.3123	3.25466	0.000774869	-0.184797	-1.13666	-6.65501	0.896105	0.0639197	-0.159947	-1.11725	-1.77055		T-complex protein 1 subunit alpha	TCP1	1209
	27.811	28.0636	28.4919	28.3303	27.049	27.1508	27.0089	25.7388	27.9114	27.7902	27.8987	28.098	27.5627	27.4872	27.548	27.1992	+	+			WM266-4_WM115;WM1205Lu_WM793	18	18	58.2	112.21	2.11083	0.00714286	-1.43731	-2.70816	-3.92608	2.37369	0.00812528	-0.475306	-1.39021	-4.47172	0.753624	0.122873	-0.249609	-1.18889	-1.53224	1.07451	0.0401005	0.712399	1.63853	2.06701		Tyrosine-protein phosphatase non-receptor type 1	PTPN1	1210
	26.2622	26.6547	26.7046	26.4825	26.3747	26.4167	26.5707	26.1334	NaN	NaN	NaN	NaN	26.6414	26.4798	26.4662	26.9682						9	9	36	31.964	0.519394	0.237144	-0.152153	-1.11123	-1.12795	NaN	1	0	-1	NaN	NaN	1	0	-1	NaN	0.910093	0.0610786	0.265038	1.20167	1.79382		Insulin-like growth factor-binding protein 2	IGFBP2	1211
	NaN	NaN	NaN	NaN	NaN	NaN	NaN	NaN	NaN	26.74	NaN	NaN	NaN	NaN	NaN	24.897						4	4	9.5	22.553	NaN	1	0	-1	NaN	NaN	1	0	-1	NaN	NaN	1	0	-1	NaN	NaN	1	0	-1	NaN		TFIIH basal transcription factor complex helicase XPD subunit	ERCC2	1212
	30.2013	30.1375	30.3261	30.1634	30.3283	30.2484	30.1808	30.2859	30.2667	29.7494	30.0457	29.9519	29.6105	29.606	29.8951	29.8809				+	WM266-4_WM1205Lu	10	10	50	17.196	0.465224	0.271186	0.0537834	1.03798	1.03032	0.973955	0.103467	-0.255299	-1.19358	-1.89993	0.894392	0.0886775	-0.20365	-1.15161	-1.7677	2.98405	0.000627586	-0.512732	-1.42675	-5.91714		60S ribosomal protein L35a	RPL35A	1213
	26.6296	26.5389	25.7171	26.5039	27.6382	27.4067	27.7345	28.0438	25.5762	25.9075	25.7881	26.0619	26.4751	26.6266	26.7853	25.8268	+			+	WM266-4_WM1205Lu;WM1205Lu_WM793	28	28	48.2	108.78	2.79685	0.00177465	1.35845	2.5641	5.44395	1.35795	0.0463333	0.595022	1.5105	2.54375	1.14515	0.050281	-0.513924	-1.42793	-2.18476	2.67232	0.00145351	-1.27735	-2.42394	-5.14453		Integrin beta-5	ITGB5	1214
	30.1487	30.3152	30.0131	30.2135	30.2027	30.0866	30.2611	29.7256	29.9499	30.0441	30.1589	30.1764	30.1353	30.0492	30.0414	30.1323						12	8	80	68.789	0.323972	0.392046	-0.103585	-1.07444	-0.7632	0.0426279	0.898487	0.00721073	1.00501	0.122492	0.500143	0.230889	-0.0902491	-1.06455	-1.09349	0.0591865	0.793036	0.0205464	1.01434	0.167345		ADP-ribosylation factor 4	ARF4	1215
	30.8791	30.9024	31.0472	30.8726	30.9333	31.0715	30.8718	30.904	30.8568	30.6433	30.8881	30.7708	30.4466	30.5436	30.7212	30.7789				+	WM266-4_WM1205Lu	24	24	56.9	154.71	0.123123	0.688339	0.0198197	1.01383	0.32927	0.894254	0.122575	-0.167176	-1.12286	-1.76747	1.02198	0.0661449	-0.135563	-1.09852	-1.9797	1.96185	0.00525379	-0.322559	-1.25055	-3.63359		60S ribosomal protein L7	RPL7	1216
	28.9126	29.0299	29.1151	29.121	29.9263	29.9428	29.8925	29.9106	28.4151	28.4612	28.4226	28.5077	28.8017	28.7815	28.9252	29.2075	+	+	+	+	WM115_WM793;WM266-4_WM115;WM266-4_WM1205Lu;WM1205Lu_WM793	61	61	63.2	323.31	5.65329	0	0.873417	1.832	17.5153	2.50252	0.00660652	0.477306	1.39214	4.75455	4.51091	0	-0.592967	-1.50835	-11.1625	4.24225	0.00046473	-0.989078	-1.98492	-10.0205		Vinculin	VCL	1217
	NaN	NaN	NaN	NaN	NaN	NaN	NaN	NaN	NaN	NaN	NaN	NaN	NaN	25.0685	24.7625	24.7947						7	6	12.3	10.626	NaN	1	0	-1	NaN	NaN	1	0	-1	NaN	NaN	1	0	-1	NaN	NaN	1	0	-1	NaN		Receptor-type tyrosine-protein phosphatase alpha	PTPRA	1218
	26.9004	26.8952	NaN	26.9282	26.6514	26.8714	26.5516	26.0958	26.3357	26.106	26.3445	26.0996	26.4624	26.3788	26.4089	26.4888			+		WM115_WM793	23	23	16.8	71.597	0.930465	0.0877423	-0.365345	-1.28819	-1.88997	1.57704	0.0313527	0.213293	1.15933	2.9243	3.41166	0.000680352	-0.686461	-1.60933	-8.41963	0.269259	0.368374	-0.107823	-1.0776	-0.653016		Protein SON	SON	1221
	25.8542	25.8025	NaN	NaN	25.1524	NaN	25.5297	NaN	25.8954	25.3277	25.7893	25.7466	NaN	25.0868	25.2849	25.3746						9	9	32.6	34.093	NaN	1	0	-1	NaN	1.36512	0.0456567	-0.440995	-1.35754	-2.69307	NaN	1	0	-1	NaN	NaN	1	0	-1	NaN		Negative elongation factor E	NELFE	1222
	30.8632	31.0138	30.4689	30.6582	30.921	30.7861	30.8779	30.8258	30.5324	30.685	30.8703	30.6767	30.5692	30.6198	30.5087	30.3682				+	WM266-4_WM1205Lu	8	8	45.7	58.822	0.357946	0.357948	0.101672	1.07302	0.829471	1.02415	0.0913307	-0.174657	-1.1287	-1.98329	0.168293	0.578929	-0.0598865	-1.04238	-0.435041	2.7922	0.000845329	-0.336215	-1.26244	-5.43254		60S ribosomal protein L17	RPL17	1223
	31.1833	31.2204	30.9629	31.1881	30.9505	30.8795	30.9034	31.0204	31.0792	30.7035	30.9043	30.7846	31.3613	31.2207	31.3186	31.2823		+		+	WM266-4_WM115;WM266-4_WM1205Lu	17	17	78	303.35	1.6172	0.0193402	-0.200185	-1.14885	-2.99564	2.57761	0.00576842	0.427877	1.34525	4.9245	1.44056	0.0257746	-0.27077	-1.20645	-2.68567	3.78227	0.000521739	0.357292	1.28102	8.30619		Phosphoglycerate mutase 1	PGAM1	1224
	28.227	28.3151	28.1103	28.4314	27.6376	27.8641	27.8327	27.6422	28.3601	28.3738	28.5557	28.4353	28.0235	27.9432	27.9194	27.917	+	+		+	WM266-4_WM115;WM266-4_WM1205Lu;WM1205Lu_WM793	13	13	53	127.57	2.93424	0.00169948	-0.526789	-1.44072	-5.78842	4.08457	0.00130612	-0.480434	-1.39516	-9.40056	1.01719	0.0668397	0.160275	1.1175	1.97174	1.70628	0.00907441	0.20663	1.15399	3.15594		Regulator of chromosome condensation	RCC1	1225
	NaN	NaN	NaN	NaN	NaN	NaN	NaN	NaN	NaN	NaN	NaN	24.9563	NaN	24.981	NaN	NaN						6	6	9.9	14.142	NaN	1	0	-1	NaN	NaN	1	0	-1	NaN	NaN	1	0	-1	NaN	NaN	1	0	-1	NaN		DNA ligase 1	LIG1	1226
	NaN	NaN	NaN	NaN	NaN	NaN	NaN	NaN	NaN	NaN	NaN	NaN	NaN	NaN	NaN	NaN						2	2	25	18.611	NaN	1	0	-1	NaN	NaN	1	0	-1	NaN	NaN	1	0	-1	NaN	NaN	1	0	-1	NaN		ATP synthase-coupling factor 6, mitochondrial	ATP5J	1227
	25.8292	25.8418	NaN	25.6141	25.7642	25.6141	25.638	NaN	NaN	25.5289	25.7933	25.501	NaN	25.6965	25.7053	25.6195						13	13	28.3	32.766	0.440256	0.288377	-0.0896168	-1.06409	-1.02604	0.272751	0.513307	0.0660235	1.04683	0.68032	0.576685	0.187618	-0.153953	-1.11261	-1.2949	0.010305	0.958709	0.00168737	1.00117	0.0312714		DNA repair protein XRCC1	XRCC1	1228
	NaN	NaN	NaN	NaN	NaN	NaN	NaN	NaN	NaN	NaN	NaN	NaN	NaN	NaN	NaN	NaN						4	4	5.8	2.9189	NaN	1	0	-1	NaN	NaN	1	0	-1	NaN	NaN	1	0	-1	NaN	NaN	1	0	-1	NaN		Peptidyl-glycine alpha-amidating monooxygenase;Peptidylglycine alpha-hydroxylating monooxygenase;Peptidyl-alpha-hydroxyglycine alpha-amidating lyase	PAM	1229
	27.4574	27.4472	27.0606	27.5156	25.7609	NaN	25.7374	NaN	NaN	25.8374	25.5851	26.4714	NaN	26.8961	26.9437	26.6638			+		WM115_WM793	12	12	22.3	83.504	NaN	1	0	-1	NaN	1.45587	0.039493	0.869901	1.82754	3.13533	2.58738	0.00270707	-1.40556	-2.64921	-5.56132	NaN	1	0	-1	NaN		Cadherin-2	CDH2	1230
	28.0213	28.4385	27.9487	28.1672	23.7753	NaN	23.9215	NaN	27.3909	27.3344	27.6059	27.6461	27.4108	27.9579	27.6638	26.8497			+		WM115_WM793	41	41	43.9	234.15	NaN	1	0	-1	NaN	0.033103	0.920868	-0.0237808	-1.01662	-0.0960483	2.56029	0.00275497	-0.649599	-1.56873	-4.88496	NaN	1	0	-1	NaN		1-phosphatidylinositol 4,5-bisphosphate phosphodiesterase gamma-1	PLCG1	1232
	31.2934	31.348	31.4003	31.2761	31.1363	31.0746	31.0842	30.9837	31.1303	31.0226	31.0436	31.037	30.8708	30.8539	31.0104	31.3364	+		+		WM115_WM793;WM1205Lu_WM793	26	26	32.3	323.31	3.06306	0.000952909	-0.259745	-1.19727	-6.12573	0.133297	0.715606	-0.0404735	-1.02845	-0.35364	3.46632	0.000559006	-0.2711	-1.20673	-7.28125	0.173076	0.5169	-0.0518279	-1.03658	-0.445897		Nucleolin	NCL	1234
	29.1543	29.2209	29.0839	29.1014	28.6077	28.5393	28.5369	28.6078	29.0629	29.13	29.2121	29.2275	29.2436	29.272	29.1013	28.8868	+			+	WM266-4_WM1205Lu;WM1205Lu_WM793	48	44	55.8	323.31	5.32631	0	-0.5672	-1.48164	-15.4121	0.125665	0.73097	-0.0321932	-1.02257	-0.335391	0.138522	0.6354	0.0179892	1.01255	0.366026	3.06263	0.000651163	0.552996	1.46713	6.12459		Hexokinase-1	HK1	1235
	27.3674	26.3456	26.8364	26.4341	26.0188	25.7528	26.2861	NaN	27.0062	26.9342	26.2828	26.2601	26.2459	26.1332	26.0501	26.4667						10	10	55.6	50.416	1.20343	0.0473936	-0.726619	-1.65476	-2.38726	0.908581	0.119325	-0.396862	-1.31664	-1.79131	0.155275	0.602536	-0.125048	-1.09054	-0.405176	0.559453	0.15361	0.204709	1.15245	1.22315		DNA-directed RNA polymerase II subunit RPB3	POLR2C	1236
	26.7985	26.6956	27.6142	26.6994	26.3542	26.9257	26.4692	27.2791	27.2609	26.4211	26.4276	26.5326	26.1487	26.7174	26.6644	27.4233						7	7	54.8	55.481	0.259527	0.467293	-0.194878	-1.14463	-0.632906	0.0853803	0.806724	0.077899	1.05548	0.235675	0.433069	0.272689	-0.291385	-1.22381	-0.971281	0.0187032	0.927396	-0.0186086	-1.01298	-0.0550991		DNA-directed RNA polymerases I, II, and III subunit RPABC1	POLR2E	1237
	27.1784	27.124	26.5285	27.1425	26.5146	26.472	26.1585	26.4433	27.8318	27.5769	27.5481	27.7081	27.5533	27.5791	27.6816	27.6292			+	+	WM115_WM793;WM266-4_WM1205Lu	8	8	40.2	25.555	1.84107	0.0127244	-0.596239	-1.51177	-3.40434	0.332007	0.446549	-0.0554328	-1.03917	-0.779011	2.14431	0.00541602	0.6729	1.59427	3.9934	5.11111	0	1.21371	2.31933	14.1623		NADH dehydrogenase [ubiquinone] flavoprotein 2, mitochondrial	NDUFV2	1238
	NaN	NaN	NaN	NaN	NaN	NaN	NaN	NaN	NaN	NaN	NaN	NaN	NaN	NaN	NaN	NaN						3	3	5.4	2.5217	NaN	1	0	-1	NaN	NaN	1	0	-1	NaN	NaN	1	0	-1	NaN	NaN	1	0	-1	NaN		Gamma-glutamyltranspeptidase 1;Gamma-glutamyltranspeptidase 1 heavy chain;Gamma-glutamyltranspeptidase 1 light chain;Putative gamma-glutamyltranspeptidase 3;Putative gamma-glutamyltranspeptidase 3 heavy chain;Putative gamma-glutamyltranspeptidase 3 light chain;Inactive gamma-glutamyltranspeptidase 2	GGT1;GGT3P;GGT2	1239
	25.5139	25.7154	NaN	NaN	NaN	NaN	NaN	NaN	NaN	NaN	NaN	NaN	NaN	NaN	NaN	NaN						4	4	6.3	6.3177	NaN	1	0	-1	NaN	NaN	1	0	-1	NaN	NaN	1	0	-1	NaN	NaN	1	0	-1	NaN		TFIIH basal transcription factor complex helicase XPB subunit	ERCC3	1240
	NaN	NaN	NaN	NaN	NaN	NaN	NaN	NaN	NaN	NaN	NaN	NaN	NaN	NaN	NaN	NaN						4	4	10.3	14.527	NaN	1	0	-1	NaN	NaN	1	0	-1	NaN	NaN	1	0	-1	NaN	NaN	1	0	-1	NaN		E3 ubiquitin-protein ligase TRIM21	TRIM21	1241
	26.7617	26.9165	26.6291	26.7398	26.5192	26.699	26.3412	26.3469	26.2599	26.3275	26.3485	26.4128	26.4761	26.3542	26.5739	26.2278			+		WM115_WM793	18	18	39.4	68.133	1.48146	0.0258423	-0.285194	-1.21857	-2.75661	0.379146	0.402415	0.0708008	1.0503	0.870103	3.13937	0.000879227	-0.424584	-1.34219	-6.33244	0.24642	0.397439	-0.0685887	-1.04869	-0.605553		Interferon-induced, double-stranded RNA-activated protein kinase	EIF2AK2	1242
	28.164	28.3143	27.464	27.9723	27.5067	27.2883	27.6082	27.5353	28.6873	29.1246	28.7944	28.9133	28.7001	28.7448	28.4045	28.3412			+	+	WM115_WM793;WM266-4_WM1205Lu	16	16	74.2	113.02	1.33198	0.0355504	-0.493994	-1.40834	-2.49948	1.27131	0.0550436	-0.332257	-1.25898	-2.39661	2.31241	0.00383685	0.901246	1.86768	4.34086	3.87487	0.000552147	1.06298	2.08925	8.62891		Spermidine synthase	SRM	1243
	NaN	NaN	NaN	NaN	NaN	NaN	NaN	NaN	26.451	26.1863	26.4943	26.3744	25.5492	25.6551	25.9691	26.1174						11	11	40.9	43.491	NaN	1	0	-1	NaN	2.0033	0.0154257	-0.553765	-1.46791	-3.71384	NaN	1	0	-1	NaN	NaN	1	0	-1	NaN		Casein kinase II subunit alpha	CSNK2A2	1244
	26.2384	26.6074	26.5443	26.6067	26.4927	NaN	26.6292	26.6695	26.2835	26.1975	NaN	NaN	26.1137	26.4527	25.7737	26.3675						12	12	17.9	29.416	0.368989	0.346596	0.0979869	1.07028	0.86302	NaN	1	0	-1	NaN	NaN	1	0	-1	NaN	1.13502	0.033908	-0.420247	-1.33816	-2.2608		Nuclear factor NF-kappa-B p105 subunit;Nuclear factor NF-kappa-B p50 subunit	NFKB1	1246
	NaN	NaN	NaN	NaN	25.365	25.0572	NaN	NaN	NaN	NaN	NaN	NaN	NaN	NaN	NaN	NaN						5	5	18.5	9.6991	NaN	1	0	-1	NaN	NaN	1	0	-1	NaN	NaN	1	0	-1	NaN	NaN	1	0	-1	NaN		Thymidine phosphorylase	TYMP	1247
	26.2579	26.5682	25.9292	25.7777	NaN	NaN	NaN	NaN	26.3799	26.2842	26.3931	26.2893	27.9917	27.6592	28.1251	26.8757		+			WM266-4_WM115	26	13	27.9	59.574	NaN	1	0	-1	NaN	2.48266	0.00700744	1.32632	2.50761	4.71024	0.525461	0.214925	0.203383	1.1514	1.13875	NaN	1	0	-1	NaN		Plasma membrane calcium-transporting ATPase 1	ATP2B1	1248
	NaN	NaN	NaN	NaN	NaN	NaN	NaN	NaN	28.0848	28.0981	27.9876	28.1824	NaN	NaN	NaN	NaN						3	3	17.7	10.005	NaN	1	0	-1	NaN	NaN	1	0	-1	NaN	NaN	1	0	-1	NaN	NaN	1	0	-1	NaN		HLA class II histocompatibility antigen, DP alpha 1 chain	HLA-DPA1	1249
	28.5319	28.7135	28.0646	28.4098	28.25	28.5253	28.2687	28.1534	28.2506	28.2421	28.5405	28.4985	28.3578	28.1779	28.2291	28.4431						26	26	66.1	252.65	0.355903	0.35974	-0.130614	-1.09476	-0.825527	0.348731	0.430188	-0.0809112	-1.05769	-0.811642	0.11005	0.696712	-0.0470448	-1.03315	-0.297444	0.00894599	0.962494	0.00265789	1.00184	0.0266387		Eukaryotic translation initiation factor 2 subunit 2	EIF2S2	1250
	27.9967	27.6289	27.4469	27.8941	28.1029	27.94	28.0463	27.8445	27.3427	27.2343	27.4566	27.485	27.3569	27.8224	28.0705	28.1598						16	16	34.6	169.44	0.887705	0.0965409	0.241774	1.18245	1.75657	1.3342	0.0482627	0.472733	1.38774	2.50326	1.40797	0.0275641	-0.361998	-1.2852	-2.62948	0.289325	0.344791	-0.131039	-1.09508	-0.693968		Annexin A7	ANXA7	1251
	NaN	NaN	NaN	NaN	NaN	NaN	NaN	NaN	NaN	NaN	NaN	NaN	NaN	NaN	NaN	NaN						3	3	9.6	9.7918	NaN	1	0	-1	NaN	NaN	1	0	-1	NaN	NaN	1	0	-1	NaN	NaN	1	0	-1	NaN		Myeloid cell surface antigen CD33	CD33	1252
	NaN	NaN	NaN	NaN	NaN	NaN	NaN	NaN	NaN	NaN	NaN	NaN	NaN	NaN	NaN	NaN						2	2	3.8	3.0308	NaN	1	0	-1	NaN	NaN	1	0	-1	NaN	NaN	1	0	-1	NaN	NaN	1	0	-1	NaN		B-cell receptor CD22	CD22	1255
	28.887	29.0665	29.2523	28.8864	28.9908	29.136	28.8724	29.4045	28.6459	28.4603	28.2438	28.3112	27.9131	27.8541	28.2168	28.4732			+	+	WM115_WM793;WM266-4_WM1205Lu	10	10	61.2	113.6	0.215631	0.525627	0.0778446	1.05544	0.539981	0.902047	0.120495	-0.300994	-1.23199	-1.78044	2.5527	0.00284868	-0.607794	-1.52393	-4.8677	2.76606	0.000932331	-0.986633	-1.98156	-5.36881		Transcription factor BTF3	BTF3	1256
	NaN	NaN	NaN	NaN	NaN	NaN	NaN	NaN	NaN	NaN	NaN	NaN	NaN	NaN	NaN	NaN						2	1	10.5	1.4797	NaN	1	0	-1	NaN	NaN	1	0	-1	NaN	NaN	1	0	-1	NaN	NaN	1	0	-1	NaN		Ras-related protein Rab-3A	RAB3A	1257
	28.0569	27.8348	27.842	27.6287	27.6829	27.4934	27.7773	NaN	NaN	28.1248	28.0145	27.783	NaN	27.8527	27.9847	28.3428						10	9	56.4	17.834	0.72231	0.143139	-0.189427	-1.14031	-1.51774	0.184568	0.631634	0.085982	1.06141	0.483862	0.440081	0.268432	0.133471	1.09693	1.00047	1.14092	0.0334422	0.40888	1.32765	2.42603		Ras-related protein Rab-4A	RAB4A	1258
	26.1476	25.84	NaN	26.4568	NaN	25.6125	25.9021	NaN	26.5488	26.5809	26.4604	26.5052	NaN	26.7196	26.194	25.7292						9	6	61.4	63.783	NaN	1	0	-1	NaN	0.591941	0.242564	-0.309565	-1.23933	-1.28253	1.24728	0.0396252	0.375726	1.29749	2.46917	NaN	1	0	-1	NaN		Ras-related protein Rab-5A	RAB5A	1259
	30.6003	30.769	30.515	30.7502	30.7437	30.9823	30.8303	31.1721	30.9184	30.3435	30.6302	30.3618	30.6432	30.5617	30.6719	30.8325						16	7	62.5	86.88	1.29777	0.0385547	0.273464	1.20871	2.44139	0.330474	0.448159	0.113815	1.08209	0.776002	0.263624	0.437642	-0.0951467	-1.06817	-0.641393	1.22638	0.0280833	-0.254795	-1.19317	-2.32089		Ras-related protein Rab-6A	RAB6A	1260
	NaN	NaN	NaN	NaN	NaN	NaN	NaN	NaN	NaN	NaN	NaN	NaN	NaN	NaN	NaN	NaN						3	3	4.1	3.2391	NaN	1	0	-1	NaN	NaN	1	0	-1	NaN	NaN	1	0	-1	NaN	NaN	1	0	-1	NaN		DNA mismatch repair protein Msh3	MSH3	1262
	24.947	25.5166	NaN	24.9328	NaN	NaN	NaN	NaN	NaN	NaN	NaN	NaN	NaN	NaN	NaN	NaN						6	3	14.2	9.8741	NaN	1	0	-1	NaN	NaN	1	0	-1	NaN	NaN	1	0	-1	NaN	NaN	1	0	-1	NaN		Interferon-induced GTP-binding protein Mx1;Interferon-induced GTP-binding protein Mx1, N-terminally processed	MX1	1263
	NaN	24.9691	NaN	NaN	NaN	NaN	NaN	NaN	25.1299	25.0831	24.3442	25.0311	26.2269	25.8503	25.8702	26.1853		+			WM266-4_WM115	16	13	30.8	41.344	NaN	1	0	-1	NaN	2.7748	0.00450932	1.13611	2.19787	5.39006	NaN	1	0	-1	NaN	NaN	1	0	-1	NaN		Interferon-induced GTP-binding protein Mx2	MX2	1264
	29.1801	29.3822	29.0876	29.3029	29.2796	29.1851	29.1429	28.9385	29.2215	29.3733	29.6542	29.7161	29.3607	29.3235	29.4953	29.1252						11	11	58.5	88.568	0.474495	0.264289	-0.101658	-1.07301	-1.04718	0.550144	0.268915	-0.165114	-1.12125	-1.18248	0.9692	0.0740458	0.253102	1.19177	1.89203	0.917448	0.0597052	0.189647	1.14048	1.80605		Proteasome subunit beta type-1	PSMB1	1265
	26.9987	27.4467	26.9668	27.2567	27.7176	27.4426	27.5039	27.3205	28.4553	28.2623	28.4166	28.4348	27.7612	27.5177	27.7869	27.9432		+	+		WM115_WM793;WM266-4_WM115	5	5	32.1	136.53	1.23649	0.0443708	0.328924	1.25608	2.3379	3.20288	0.00292093	-0.639966	-1.55829	-6.50857	4.25175	0	1.225	2.33756	10.059	1.10469	0.0367574	0.25611	1.19425	2.11727		Cation-dependent mannose-6-phosphate receptor	M6PR	1266
	NaN	NaN	NaN	NaN	NaN	NaN	NaN	NaN	NaN	25.795	25.6342	25.9349	NaN	25.3674	25.6582	NaN						4	4	45.3	15.57	NaN	1	0	-1	NaN	NaN	1	0	-1	NaN	NaN	1	0	-1	NaN	NaN	1	0	-1	NaN		Cytochrome c oxidase subunit 5A, mitochondrial	COX5A	1267
	29.1424	29.1895	29.0955	28.978	28.7698	28.8808	28.5912	28.914	28.916	28.8474	28.8807	28.8748	28.632	28.8658	28.8837	29.2557	+		+		WM115_WM793;WM1205Lu_WM793	43	39	67.7	323.31	1.96631	0.00937482	-0.312368	-1.24174	-3.64219	0.0824728	0.812108	0.0296001	1.02073	0.228237	2.46192	0.00304938	-0.221604	-1.16603	-4.66423	0.34944	0.28439	0.120364	1.08701	0.813018		Lamin-B1	LMNB1	1268
	27.0091	27.4704	26.528	27.7643	27.2155	28.1059	28.0048	26.7705	NaN	NaN	23.132	NaN	24.9473	24.3892	24.1286	25.5047				+	WM266-4_WM1205Lu	19	19	46	115.48	0.337379	0.377185	0.331234	1.25809	0.789532	NaN	1	0	-1	NaN	NaN	1	0	-1	NaN	3.11885	0.000552239	-2.78172	-6.8767	-6.27636		Calpastatin	CAST	1269
	26.6136	26.6088	27.0968	26.2947	25.7583	NaN	25.9177	26.4723	26.3234	26.9731	26.3972	26.4925	26.2075	26.5171	25.8688	26.4611						12	11	31.3	54.857	1.13722	0.0551563	-0.604047	-1.51997	-2.26483	0.65231	0.210741	-0.282915	-1.21665	-1.36008	0.189994	0.542631	-0.106894	-1.07691	-0.483822	0.362907	0.272648	0.214238	1.16009	0.851038		Inosine-5-monophosphate dehydrogenase 1	IMPDH1	1270
	24.3267	NaN	NaN	25.0766	NaN	NaN	NaN	NaN	NaN	NaN	NaN	NaN	NaN	NaN	NaN	NaN						4	4	19.7	13.61	NaN	1	0	-1	NaN	NaN	1	0	-1	NaN	NaN	1	0	-1	NaN	NaN	1	0	-1	NaN		N(4)-(beta-N-acetylglucosaminyl)-L-asparaginase;Glycosylasparaginase alpha chain;Glycosylasparaginase beta chain	AGA	1271
	NaN	NaN	NaN	NaN	24.727	24.4561	NaN	NaN	NaN	NaN	NaN	NaN	NaN	NaN	NaN	NaN						5	5	7.2	8.484	NaN	1	0	-1	NaN	NaN	1	0	-1	NaN	NaN	1	0	-1	NaN	NaN	1	0	-1	NaN		Ras GTPase-activating protein 1	RASA1	1272
	NaN	NaN	NaN	NaN	25.3579	NaN	25.2883	NaN	NaN	25.0525	NaN	NaN	NaN	NaN	25.0805	NaN						9	9	13.8	10.833	NaN	1	0	-1	NaN	NaN	1	0	-1	NaN	NaN	1	0	-1	NaN	NaN	1	0	-1	NaN		Cyclin-dependent kinase 11B;Cyclin-dependent kinase 11A	CDK11B;CDK11A	1274
	28.3235	28.3226	28.315	28.3738	28.0131	28.1476	28.2998	27.8193	28.9356	29.0243	28.9397	29.0456	29.1356	29.4153	29.1113	29.0166			+	+	WM115_WM793;WM266-4_WM1205Lu	19	17	80	99.379	1.36914	0.0337036	-0.263768	-1.20061	-2.56287	1.05144	0.0861331	0.183384	1.13554	2.02866	6.08644	0	0.652594	1.57199	20.7328	3.76559	0.000515759	1.09975	2.14317	8.24917		Glutathione S-transferase Mu 3	GSTM3	1275
	28.219	28.3067	28.0728	28.3223	27.9464	27.8093	27.8889	28.1611	29.1579	29.0113	29.1578	29.1426	29.1504	29.1653	29.0025	28.6677			+	+	WM115_WM793;WM266-4_WM1205Lu	28	28	81	187.25	1.59032	0.0209089	-0.278825	-1.21321	-2.94783	0.448729	0.34156	-0.12094	-1.08744	-1.00014	4.9279	0	0.887177	1.84955	13.1747	3.56047	0.000734491	1.04506	2.06346	7.57486		V-type proton ATPase subunit B, brain isoform	ATP6V1B2	1276
	27.213	27.0284	26.941	26.5356	27.2243	27.0412	27.321	27.0139	27.6051	27.7537	27.7096	27.4963	27.6393	27.4548	27.6101	27.7833			+	+	WM115_WM793;WM266-4_WM1205Lu	24	24	66.8	68.366	0.658903	0.170097	0.22061	1.16523	1.37139	0.0784185	0.820166	-0.0192847	-1.01346	-0.217807	2.44057	0.00310167	0.711676	1.63771	4.6172	2.49036	0.00206061	0.471781	1.38682	4.72739		V-type proton ATPase subunit C 1	ATP6V1C1	1277
	28.9614	28.9166	29.5051	29.2527	30.8666	30.9864	31.1237	31.0818	29.8543	29.2773	29.3721	29.3883	30.0413	29.9923	30.0903	30.2305	+	+		+	WM266-4_WM115;WM266-4_WM1205Lu;WM1205Lu_WM793	11	11	64.8	189.16	4.79001	0	1.85566	3.61918	12.4746	2.35003	0.00867692	0.615596	1.53219	4.42091	0.832198	0.101888	0.314047	1.24319	1.66403	4.70411	0	-0.926019	-1.90003	-12.0563		Cysteine and glycine-rich protein 1	CSRP1	1278
	32.6043	32.9246	32.9938	33.2052	33.6003	33.6283	33.5762	33.4556	32.9263	32.8665	33.0671	32.9758	32.5082	32.5915	32.5261	32.5141	+	+		+	WM266-4_WM115;WM266-4_WM1205Lu;WM1205Lu_WM793	128	114	68.5	323.31	2.55139	0.00334959	0.633128	1.55092	4.86472	4.00553	0.00121905	-0.423969	-1.34161	-9.10286	0.0733894	0.782365	0.0269279	1.01884	0.204771	6.48355	0	-1.03017	-2.04226	-24.1844		Filamin-A	FLNA	1279
	NaN	22.3588	25.3389	24.3479	22.6944	NaN	NaN	NaN	25.0537	25.2052	25.1392	24.9132	25.4975	26.5162	26.43	23.2862						24	24	11.1	42.513	NaN	1	0	-1	NaN	0.183862	0.632012	0.354657	1.27868	0.47016	0.680158	0.146021	1.06264	2.08876	1.44209	NaN	1	0	-1	NaN		Neurofibromin;Neurofibromin truncated	NF1	1280
	26.5885	26.7552	26.3062	26.3304	26.7511	26.706	26.9619	26.7727	26.2704	26.3699	26.7623	26.5671	27.0654	26.6288	26.6096	26.5309						21	21	34.3	72.158	1.32703	0.0358815	0.302824	1.23356	2.49106	0.634178	0.218591	0.216239	1.1617	1.32891	0.00577426	0.981346	-0.00264454	-1.00183	-0.0172555	0.277255	0.358817	-0.0892291	-1.0638	-0.669414		Cytoplasmic aconitate hydratase	ACO1	1281
	NaN	NaN	NaN	NaN	NaN	NaN	NaN	NaN	NaN	NaN	NaN	NaN	NaN	NaN	NaN	NaN						4	4	7.5	4.1429	NaN	1	0	-1	NaN	NaN	1	0	-1	NaN	NaN	1	0	-1	NaN	NaN	1	0	-1	NaN		Tumor necrosis factor alpha-induced protein 3;A20p50;A20p37	TNFAIP3	1282
	29.0207	29.1533	28.8469	29.1087	29.8793	29.8017	29.8074	29.3304	27.2131	27.3649	27.4634	27.1954	27.0738	27.0244	27.1199	27.3628	+		+	+	WM115_WM793;WM266-4_WM1205Lu;WM1205Lu_WM793	25	25	53.8	231.87	2.47823	0.00390607	0.672329	1.59364	4.70038	0.831138	0.140086	-0.163956	-1.12035	-1.66226	5.79428	0	-1.72321	-3.3017	-18.5053	5.64353	0	-2.55949	-5.89501	-17.4487		5-nucleotidase	NT5E	1283
	NaN	NaN	NaN	NaN	NaN	NaN	NaN	NaN	NaN	NaN	NaN	25.344	26.0157	25.4379	25.8738	NaN						3	3	31.5	29.555	NaN	1	0	-1	NaN	NaN	1	0	-1	NaN	NaN	1	0	-1	NaN	NaN	1	0	-1	NaN		Midkine	MDK	1284
	31.3838	31.3934	31.1423	31.2163	31.2561	31.2416	31.1085	31.0356	30.7639	30.9472	31.0081	30.8894	30.7764	31.147	31.0558	31.0014			+		WM115_WM793	19	19	80.2	323.31	0.738582	0.136947	-0.123479	-1.08936	-1.50686	0.439804	0.348836	0.0929723	1.06657	0.983722	2.47915	0.00307788	-0.381784	-1.30295	-4.70242	0.876191	0.0678871	-0.165333	-1.12142	-1.7374		Voltage-dependent anion-selective channel protein 1	VDAC1	1285
	NaN	NaN	NaN	NaN	NaN	NaN	NaN	NaN	NaN	NaN	NaN	NaN	NaN	NaN	NaN	NaN						2	2	2.6	1.3639	NaN	1	0	-1	NaN	NaN	1	0	-1	NaN	NaN	1	0	-1	NaN	NaN	1	0	-1	NaN		Receptor tyrosine-protein kinase erbB-3	ERBB3	1286
	26.8989	26.8939	26.9522	NaN	26.645	26.9085	26.6108	26.9228	27.2737	27.9421	27.6257	27.7694	27.7398	27.3939	27.8121	26.8843			+		WM115_WM793	11	11	37.1	40.599	0.675277	0.163267	-0.143214	-1.10436	-1.43331	0.325308	0.453099	-0.195229	-1.14491	-0.765835	2.14311	0.00551742	0.737765	1.66759	4.37434	1.62695	0.0111399	0.68575	1.60854	3.01304		Succinate dehydrogenase [ubiquinone] iron-sulfur subunit, mitochondrial	SDHB	1287
	28.9984	29.116	28.4984	29.0143	30.0893	30.2474	30.0107	29.8445	27.075	NaN	27.4239	27.2845	28.1629	28.2795	28.5906	28.4889	+	+	+	+	WM115_WM793;WM266-4_WM115;WM266-4_WM1205Lu;WM1205Lu_WM793	6	6	26.3	55.894	3.38877	0.000597865	1.14121	2.20567	7.04649	3.26391	0.00200995	1.11935	2.17249	7.83136	3.52869	0.000418919	-1.64561	-3.12879	-8.91305	4.89252	0	-1.66747	-3.17657	-12.9917		CD9 antigen	CD9	1288
	NaN	NaN	NaN	NaN	NaN	NaN	NaN	NaN	NaN	NaN	NaN	NaN	NaN	NaN	NaN	NaN						4	4	16.8	10.829	NaN	1	0	-1	NaN	NaN	1	0	-1	NaN	NaN	1	0	-1	NaN	NaN	1	0	-1	NaN		2-oxoisovalerate dehydrogenase subunit beta, mitochondrial	BCKDHB	1289
	28.2972	27.9123	27.8927	27.6825	28.1472	28.5014	28.3866	28.3306	27.9764	28.0779	28.5571	28.4702	28.7429	28.5337	28.5783	28.6063				+	WM266-4_WM1205Lu	16	16	74.9	83.413	1.43381	0.0287107	0.39526	1.31518	2.674	1.21364	0.0618423	0.344909	1.27007	2.29947	0.84694	0.0985764	0.324205	1.25197	1.68864	1.71121	0.00900546	0.273854	1.20903	3.16489		Catechol O-methyltransferase	COMT	1290
	26.3732	27.3757	26.3494	26.9629	29.9066	30.0002	30.0041	29.3507	23.8676	22.7673	24.1331	23.551	22.9656	22.1409	21.9135	NaN	+		+	+	WM115_WM793;WM266-4_WM1205Lu;WM1205Lu_WM793	36	36	63.9	256.84	4.33425	0	3.05012	8.28282	10.399	1.42774	0.0410391	-1.23973	-2.36154	-2.81455	3.7663	0	-3.18554	-9.09794	-8.2516	5.53735	0	-7.47539	-177.958	-22.9814		Protein-glutamine gamma-glutamyltransferase 2	TGM2	1291
	NaN	25.3636	25.6145	NaN	NaN	NaN	NaN	NaN	25.5062	25.4301	25.0621	25.4673	26.1596	25.9991	25.5328	25.5895						15	15	29.2	39.594	NaN	1	0	-1	NaN	1.30686	0.0512738	0.453793	1.36964	2.4568	NaN	1	0	-1	NaN	NaN	1	0	-1	NaN		Methylmalonyl-CoA mutase, mitochondrial	MUT	1292
	26.5026	26.6999	26.894	26.7287	26.5909	26.4621	26.6748	26.8146	26.8397	26.6006	26.6976	26.8422	26.7877	26.8535	26.6174	26.4316						17	16	29.5	75.105	0.266733	0.457264	-0.070703	-1.05023	-0.647812	0.2684	0.517092	-0.0724754	-1.05152	-0.651248	0.148394	0.616587	0.0387201	1.0272	0.389197	0.114322	0.641768	0.0369477	1.02594	0.30791		Oxysterol-binding protein 1	OSBP	1293
	29.0276	29.1029	28.8072	28.9986	28.7151	28.8987	28.7137	28.7064	29.4744	29.4002	29.4224	29.466	29.7745	29.7556	29.5942	29.431			+	+	WM115_WM793;WM266-4_WM1205Lu	15	15	69.6	142.3	1.55009	0.0231121	-0.225604	-1.16927	-2.87673	1.28	0.0536657	0.198065	1.14716	2.41131	3.36847	0.000662857	0.456688	1.37239	6.98608	4.10529	0.000659341	0.880357	1.84083	9.48001		Protein-L-isoaspartate(D-aspartate) O-methyltransferase	PCMT1	1294
	28.6735	28.6889	28.7147	28.5994	28.4519	28.355	28.197	28.4963	28.8455	28.8319	28.8311	28.8502	28.6383	28.8707	28.7296	28.503	+		+		WM115_WM793;WM1205Lu_WM793	16	15	60.7	116.95	2.22432	0.00589718	-0.294055	-1.22608	-4.15676	1.02878	0.0904945	-0.154304	-1.11288	-1.99099	3.29315	0.000813187	0.170559	1.12549	6.76552	1.64562	0.0105397	0.31031	1.23997	3.04648		rRNA 2-O-methyltransferase fibrillarin	FBL	1295
	NaN	NaN	NaN	NaN	NaN	NaN	NaN	NaN	NaN	NaN	NaN	NaN	NaN	NaN	NaN	NaN						11	1	32.3	2.1332	NaN	1	0	-1	NaN	NaN	1	0	-1	NaN	NaN	1	0	-1	NaN	NaN	1	0	-1	NaN		40S ribosomal protein S4, Y isoform 1	RPS4Y1	1296
	28.3442	28.4585	28.2661	28.3632	28.0888	28.1466	28.0984	28.2925	28.5545	28.477	28.5341	28.5273	28.3786	28.3813	28.295	28.1951		+	+		WM115_WM793;WM266-4_WM115	40	40	55	250.77	1.77248	0.0144805	-0.201405	-1.14982	-3.27701	2.3817	0.00819865	-0.210735	-1.15728	-4.48898	2.0765	0.00662885	0.165236	1.12135	3.85766	1.28581	0.0247314	0.155905	1.11412	2.42113		Trifunctional purine biosynthetic protein adenosine-3;Phosphoribosylamine--glycine ligase;Phosphoribosylformylglycinamidine cyclo-ligase;Phosphoribosylglycinamide formyltransferase	GART	1297
	29.112	29.2537	29.0311	29.1789	28.8991	28.9928	28.9507	29.0602	28.9895	29.0265	29.1329	29.0354	29.3016	29.1208	29.1765	28.8017						25	25	77.4	227.45	1.55201	0.0229659	-0.168262	-1.1237	-2.88011	0.192051	0.620651	0.0540876	1.0382	0.488384	0.873799	0.0932473	-0.0978851	-1.0702	-1.73342	0.511423	0.175702	0.124465	1.0901	1.11371		Multifunctional protein ADE2;Phosphoribosylaminoimidazole-succinocarboxamide synthase;Phosphoribosylaminoimidazole carboxylase	PAICS	1298
	27.4668	27.4417	27.0285	27.2445	27.4595	27.5586	27.179	27.2212	27.6726	27.7942	27.6956	27.6635	27.7998	27.7874	27.8197	28.1061			+	+	WM115_WM793;WM266-4_WM1205Lu	17	17	35.6	75.182	0.166718	0.605073	0.0591908	1.04188	0.431451	1.09213	0.0801686	0.171785	1.12645	2.09634	2.08252	0.00619355	0.411082	1.32968	3.86962	2.33404	0.00267975	0.523677	1.43761	4.38678		Non-specific lipid-transfer protein	SCP2	1299
	30.1556	30.1223	29.9805	30.1169	29.9445	29.9334	29.9224	29.8671	30.166	30.309	30.3192	30.3502	30.5784	30.6277	30.4441	30.0943	+			+	WM266-4_WM1205Lu;WM1205Lu_WM793	52	52	71.6	323.31	2.23373	0.00585333	-0.176969	-1.13051	-4.17621	0.548863	0.26964	0.150044	1.1096	1.18022	1.84431	0.0107074	0.192276	1.14256	3.4104	2.27947	0.00311058	0.519289	1.43325	4.27148		Ubiquitin-like modifier-activating enzyme 1	UBA1	1300
	31.8037	31.8061	31.5536	31.8496	31.569	31.492	31.4572	31.4251	31.7826	31.8563	31.9654	32.0261	31.8582	31.7891	31.8798	31.8675				+	WM266-4_WM1205Lu	14	3	84.2	137.28	1.94828	0.0102073	-0.267398	-1.20363	-3.6075	0.455826	0.336125	-0.0589352	-1.0417	-1.01316	0.902586	0.0871386	0.15436	1.11293	1.78134	4.18874	0.000708661	0.362823	1.28594	9.80614		Nucleoside diphosphate kinase B	NME2	1301
	NaN	NaN	NaN	NaN	NaN	NaN	NaN	NaN	NaN	NaN	NaN	NaN	NaN	NaN	NaN	NaN						2	2	3.5	5.2022	NaN	1	0	-1	NaN	NaN	1	0	-1	NaN	NaN	1	0	-1	NaN	NaN	1	0	-1	NaN		Ectonucleotide pyrophosphatase/phosphodiesterase family member 1;Alkaline phosphodiesterase I;Nucleotide pyrophosphatase	ENPP1	1302
	NaN	NaN	NaN	NaN	NaN	NaN	NaN	NaN	NaN	NaN	NaN	NaN	NaN	NaN	NaN	NaN						4	1	15	1.9795	NaN	1	0	-1	NaN	NaN	1	0	-1	NaN	NaN	1	0	-1	NaN	NaN	1	0	-1	NaN		Histone H1t	HIST1H1T	1303
	NaN	NaN	NaN	NaN	NaN	NaN	NaN	NaN	NaN	NaN	NaN	NaN	NaN	NaN	NaN	NaN						2	2	36.1	2.3352	NaN	1	0	-1	NaN	NaN	1	0	-1	NaN	NaN	1	0	-1	NaN	NaN	1	0	-1	NaN		Small proline-rich protein 2B;Small proline-rich protein 2D;Small proline-rich protein 2A;Small proline-rich protein 2E;Small proline-rich protein 2G	SPRR2B;SPRR2D;SPRR2A;SPRR2E;SPRR2G	1305
	26.0118	25.8001	25.46	26.1083	24.9703	24.5018	24.6671	22.6566	27.529	27.8558	27.9138	27.5513	27.66	27.6473	27.7979	27.2939			+	+	WM115_WM793;WM266-4_WM1205Lu	28	28	71.1	118.33	1.63875	0.0185738	-1.6461	-3.12987	-3.03417	0.325814	0.452711	-0.112742	-1.08128	-0.766833	4.3967	0	1.86745	3.64888	10.6633	3.15202	0.000568138	3.40081	10.562	6.36723		NADPH:adrenodoxin oxidoreductase, mitochondrial	FDXR	1306
	NaN	NaN	NaN	NaN	NaN	NaN	NaN	NaN	NaN	NaN	NaN	NaN	NaN	NaN	NaN	NaN						5	2	17.4	10.088	NaN	1	0	-1	NaN	NaN	1	0	-1	NaN	NaN	1	0	-1	NaN	NaN	1	0	-1	NaN		cAMP-dependent protein kinase catalytic subunit gamma	PRKACG	1307
	32.9493	33.0046	32.7627	32.9876	32.6815	32.7411	32.6021	32.5309	32.5182	32.1865	32.5041	32.3829	32.6323	32.5895	32.7697	32.639	+		+		WM115_WM793;WM1205Lu_WM793	30	29	73.7	323.31	2.1383	0.00672785	-0.287169	-1.22024	-3.98126	1.62974	0.0294662	0.259723	1.19725	3.01804	2.84821	0.00157285	-0.528143	-1.44207	-5.57093	0.115829	0.637703	0.0187492	1.01308	0.311585		Heterogeneous nuclear ribonucleoproteins A2/B1	HNRNPA2B1	1308
	NaN	NaN	NaN	NaN	NaN	NaN	NaN	NaN	NaN	NaN	NaN	NaN	NaN	NaN	NaN	NaN						2	2	5.2	1.241	NaN	1	0	-1	NaN	NaN	1	0	-1	NaN	NaN	1	0	-1	NaN	NaN	1	0	-1	NaN		MHC class II regulatory factor RFX1	RFX1	1309
	NaN	NaN	NaN	NaN	NaN	NaN	NaN	NaN	NaN	NaN	NaN	NaN	NaN	NaN	NaN	NaN						7	7	32.8	11.256	NaN	1	0	-1	NaN	NaN	1	0	-1	NaN	NaN	1	0	-1	NaN	NaN	1	0	-1	NaN		Calretinin	CALB2	1310
	26.0023	25.8953	NaN	26.0382	25.9996	26.5882	26.0756	26.0719	NaN	25.3791	25.9154	25.6126	NaN	25.771	26.387	26.5531						8	7	12.1	12.399	0.571773	0.208296	0.205269	1.1529	1.24572	0.99279	0.0991287	0.601363	1.51715	2.1171	0.998659	0.0694356	-0.342889	-1.26829	-2.1291	0.0739201	0.751216	0.053205	1.03757	0.207927		E3 ubiquitin-protein ligase CBL	CBL	1311
	25.231	NaN	NaN	NaN	NaN	NaN	NaN	NaN	NaN	25.4206	25.3201	25.8987	26.4042	26.0852	26.6043	NaN						15	5	46.7	21.851	NaN	1	0	-1	NaN	1.60295	0.0305072	0.818087	1.76307	3.49767	NaN	1	0	-1	NaN	NaN	1	0	-1	NaN		cAMP-dependent protein kinase catalytic subunit beta	PRKACB	1312
	29.2618	29.3334	29.1565	29.2511	29.3107	29.1877	28.9403	28.7837	29.3807	29.3262	29.7227	29.4941	29.8199	29.9126	29.7665	29.8113				+	WM266-4_WM1205Lu	18	18	63.8	147.93	0.775459	0.12467	-0.195104	-1.14481	-1.56898	2.00957	0.0154037	0.34664	1.2716	3.72607	1.28646	0.0360901	0.23024	1.17303	2.42223	3.12234	0.000555347	0.771984	1.70762	6.28587		Cytochrome b-c1 complex subunit 2, mitochondrial	UQCRC2	1313
	NaN	NaN	NaN	NaN	NaN	NaN	NaN	NaN	NaN	25.9408	NaN	25.9801	NaN	NaN	NaN	NaN						8	8	27.9	26.707	NaN	1	0	-1	NaN	NaN	1	0	-1	NaN	NaN	1	0	-1	NaN	NaN	1	0	-1	NaN		Ferrochelatase, mitochondrial	FECH	1314
	26.9988	27.1739	26.9764	27.0862	27.9901	28.2181	27.9499	27.8641	27.0129	26.8671	26.8336	27.0161	26.7274	26.8663	27.0298	27.3482	+			+	WM266-4_WM1205Lu;WM1205Lu_WM793	20	20	63.5	135.83	4.41924	0	0.946721	1.92749	10.7602	0.164505	0.661583	0.0604973	1.04283	0.426399	0.987655	0.071465	-0.1264	-1.09157	-1.92268	3.23487	0.000596774	-1.01262	-2.01758	-6.59875		Transcription elongation factor A protein 1	TCEA1	1315
	25.7303	26.077	26.5226	26.0823	27.4911	27.9102	27.6155	27.548	24.75	24.7174	24.0175	24.4232	26.3419	26.1952	26.2261	26.4222	+	+	+	+	WM115_WM793;WM266-4_WM115;WM266-4_WM1205Lu;WM1205Lu_WM793	36	36	39.9	106.49	3.75668	0.000493151	1.53814	2.90419	8.21885	4.29396	0.00150588	1.81934	3.5292	10.2317	3.34639	0.000833803	-1.62605	-3.08667	-6.92083	4.80991	0	-1.34485	-2.54003	-12.5735		Integrin alpha-6;Integrin alpha-6 heavy chain;Integrin alpha-6 light chain;Processed integrin alpha-6	ITGA6	1316
	30.8316	31.0088	30.769	30.9546	30.8312	31.0187	30.9718	30.8192	30.7593	30.5674	30.7951	30.5624	30.6702	30.5368	30.6973	30.8891						30	29	48.5	274.18	0.0942481	0.748786	0.0192051	1.0134	0.258149	0.105477	0.765968	0.0272779	1.01909	0.286167	1.42556	0.0267077	-0.219947	-1.16469	-2.65978	1.2743	0.0253282	-0.211874	-1.15819	-2.40167		Splicing factor, proline- and glutamine-rich	SFPQ	1317
	26.6438	26.7409	25.7476	26.7282	26.6759	26.5262	26.6843	26.5905	26.3269	26.3931	26.6566	26.5918	27.0814	27.0816	27.1068	26.2704						19	19	71	90.822	0.260082	0.466299	0.154106	1.11273	0.634058	0.907913	0.119395	0.392966	1.31309	1.79019	0.0369697	0.887613	0.0269947	1.01889	0.106843	0.603496	0.136327	0.265855	1.20235	1.27584		Tubulin gamma-1 chain;Tubulin gamma-2 chain	TUBG1;TUBG2	1318
	31.7281	31.9036	31.5008	31.6517	31.3578	31.27	31.2578	31.2955	31.4377	31.2937	31.5436	31.5006	31.6383	31.6665	31.8829	31.6385	+			+	WM266-4_WM1205Lu;WM1205Lu_WM793	14	14	53.2	165	2.44388	0.00394615	-0.400772	-1.32021	-4.62447	1.76542	0.0233909	0.26268	1.19971	3.26401	1.34552	0.0321992	-0.252181	-1.19101	-2.52255	3.20282	0.000586139	0.411271	1.32986	6.50843		Peptidyl-prolyl cis-trans isomerase B	PPIB	1319
	NaN	NaN	NaN	NaN	27.1938	27.1111	27.9762	26.857	NaN	NaN	NaN	NaN	28.7808	29.3847	29.0127	29.2624				+	WM266-4_WM1205Lu	4	4	46.8	182.41	NaN	1	0	-1	NaN	NaN	1	0	-1	NaN	NaN	1	0	-1	NaN	3.23788	0.00059919	1.82561	3.54458	6.60727		Protein S100-A1	S100A1	1320
	27.9156	27.967	27.58	27.7535	27.971	27.816	27.9848	27.4367	28.2058	28.9468	28.3637	28.3001	28.388	28.2729	28.0913	27.9634						29	29	73.6	212.01	0.00409893	0.985801	-0.00189924	-1.00132	-0.0122723	0.694498	0.189406	-0.275184	-1.21015	-1.43215	1.86095	0.0101806	0.650042	1.56921	3.44162	1.25763	0.0260544	0.376757	1.29842	2.37352		NAD-dependent malic enzyme, mitochondrial	ME2	1321
	30.6466	30.7926	30.4993	30.4979	30.9455	31.0435	30.8568	30.9358	30.3201	30.3087	30.4004	30.502	31.0261	30.9004	30.9656	30.9368	+	+			WM266-4_WM115;WM1205Lu_WM793	35	35	81.1	323.31	2.24387	0.0055302	0.336304	1.26252	4.19723	4.48646	0.000698413	0.574421	1.48908	11.0539	1.45706	0.0245566	-0.226306	-1.16984	-2.71423	0.0924594	0.69917	0.0118117	1.00822	0.253641		Tryptophan--tRNA ligase, cytoplasmic;T1-TrpRS;T2-TrpRS	WARS	1322
	31.1413	31.2225	30.9911	31.2471	31.2849	31.0632	31.2285	31.0507	31.1019	30.9168	31.0693	30.9693	30.6588	30.7554	30.8282	30.8321				+	WM266-4_WM1205Lu	21	21	78.2	118.68	0.0262984	0.923726	0.00633621	1.0044	0.0768483	2.22142	0.0109149	-0.245684	-1.18565	-4.15077	0.968557	0.0741026	-0.136164	-1.09898	-1.89096	2.78989	0.000842748	-0.388184	-1.30874	-5.42689		40S ribosomal protein S3	RPS3	1323
	NaN	NaN	NaN	NaN	NaN	NaN	NaN	NaN	NaN	NaN	NaN	24.8872	25.5944	25.101	25.1278	NaN						15	15	18.5	24.112	NaN	1	0	-1	NaN	NaN	1	0	-1	NaN	NaN	1	0	-1	NaN	NaN	1	0	-1	NaN		Tyrosine-protein kinase JAK1	JAK1	1325
	NaN	NaN	NaN	NaN	NaN	NaN	NaN	NaN	NaN	NaN	NaN	NaN	NaN	NaN	NaN	NaN						7	7	7.9	4.478	NaN	1	0	-1	NaN	NaN	1	0	-1	NaN	NaN	1	0	-1	NaN	NaN	1	0	-1	NaN		Receptor-type tyrosine-protein phosphatase gamma	PTPRG	1326
	NaN	NaN	25.3442	NaN	NaN	NaN	NaN	NaN	NaN	NaN	NaN	NaN	25.4473	NaN	NaN	25.6484						6	6	3.7	8.9979	NaN	1	0	-1	NaN	NaN	1	0	-1	NaN	NaN	1	0	-1	NaN	NaN	1	0	-1	NaN		Receptor-type tyrosine-protein phosphatase zeta	PTPRZ1	1327
	25.8453	25.6956	25.4292	25.408	NaN	25.2914	NaN	NaN	25.9732	25.3918	25.6475	25.3575	25.5226	25.7089	25.3456	26.0439						12	8	15.4	29.927	NaN	1	0	-1	NaN	0.112836	0.755414	0.062778	1.04448	0.304277	0.00382356	0.987216	-0.00203419	-1.00141	-0.0114514	NaN	1	0	-1	NaN		Nuclear autoantigen Sp-100	SP100	1328
	30.8867	30.8828	30.4526	30.8573	29.4401	29.4077	29.4532	29.4503	30.6307	30.8006	30.8294	30.751	30.7587	30.8599	30.6877	30.5151	+			+	WM266-4_WM1205Lu;WM1205Lu_WM793	25	25	54.2	240.81	4.79733	0	-1.33203	-2.51756	-12.5109	0.225438	0.571691	-0.0475831	-1.03353	-0.561078	0.0517855	0.844251	-0.0169101	-1.01179	-0.147467	5.61913	0	1.26753	2.40749	17.2833		Adenosylhomocysteinase	AHCY	1330
	32.5513	32.7699	32.716	32.6961	32.9555	32.9666	32.8764	33.0063	32.8412	32.7589	32.7515	32.9529	32.5552	32.679	32.6544	32.7143	+			+	WM266-4_WM1205Lu;WM1205Lu_WM793	20	15	76.5	323.31	2.59194	0.00317842	0.26789	1.20405	4.95739	1.63342	0.0293695	-0.175406	-1.12928	-3.02461	1.12966	0.0521675	0.142833	1.10407	2.1589	3.33311	0.000636559	-0.300464	-1.23154	-6.88183		Cofilin-1	CFL1	1331
	27.5497	27.3011	27.4993	27.7225	27.871	27.7178	27.9242	28.0452	28.6487	28.6748	28.6342	28.4521	27.9906	27.743	27.9614	28.2766		+	+		WM115_WM793;WM266-4_WM115	16	16	30.3	94.291	1.82428	0.0130466	0.371388	1.2936	3.37298	2.6315	0.00542077	-0.609564	-1.5258	-5.04891	4.42581	0	1.08427	2.1203	10.7885	0.343709	0.289182	0.103312	1.07424	0.801882		Eukaryotic translation initiation factor 4B	EIF4B	1333
	NaN	NaN	NaN	NaN	NaN	NaN	NaN	NaN	NaN	NaN	NaN	NaN	NaN	NaN	NaN	NaN						3	3	17	10.397	NaN	1	0	-1	NaN	NaN	1	0	-1	NaN	NaN	1	0	-1	NaN	NaN	1	0	-1	NaN		Factor VIII intron 22 protein	F8A1	1334
	27.0957	27.0586	26.8592	26.8053	27.5171	27.7916	27.3697	27.3694	27.1704	27.1508	27.1411	27.1337	28.0202	27.8403	27.8918	27.7453	+	+		+	WM266-4_WM115;WM266-4_WM1205Lu;WM1205Lu_WM793	31	18	30	109.82	2.40481	0.00426316	0.557283	1.4715	4.53904	4.80384	0.000956522	0.725403	1.65336	12.5432	1.43995	0.0257518	0.194315	1.14418	2.68462	1.70689	0.00902816	0.362434	1.28559	3.15705		Plasma membrane calcium-transporting ATPase 4	ATP2B4	1335
	NaN	NaN	NaN	NaN	NaN	NaN	NaN	NaN	NaN	NaN	NaN	NaN	NaN	NaN	NaN	NaN						7	7	16.5	9.0536	NaN	1	0	-1	NaN	NaN	1	0	-1	NaN	NaN	1	0	-1	NaN	NaN	1	0	-1	NaN		Diacylglycerol kinase alpha	DGKA	1336
	26.606	26.6029	25.4232	26.542	24.99	24.7109	24.9971	24.0796	27.4064	27.5368	27.0898	27.2087	27.4901	27.6536	27.2706	27.0382	+			+	WM266-4_WM1205Lu;WM1205Lu_WM793	20	20	43.6	78.797	2.35028	0.0043741	-1.59912	-3.02958	-4.42146	0.117537	0.745396	0.0526853	1.03719	0.315743	1.79096	0.0120254	1.01694	2.02362	3.31111	4.36366	0.000513761	2.66874	6.35874	10.5227		Carnitine O-palmitoyltransferase 2, mitochondrial	CPT2	1337
	27.9801	28.1087	28.1151	28.0668	28.914	28.6149	28.8166	28.988	27.6728	27.3385	27.5376	27.5528	27.5959	27.7233	27.3709	27.6411	+		+	+	WM115_WM793;WM266-4_WM1205Lu;WM1205Lu_WM793	15	15	74.1	51.303	3.93369	0	0.765724	1.70022	8.83953	0.225054	0.572047	0.0573611	1.04056	0.560256	3.4204	0.000688427	-0.542225	-1.45622	-7.14146	4.54427	0.000237838	-1.25059	-2.37938	-11.3123		Thymidylate kinase	DTYMK	1338
	26.8141	26.8606	26.7305	26.3422	26.7679	26.2428	26.7851	26.9417	27.1638	27.0531	27.2071	27.169	26.362	25.6308	26.1441	25.7659		+	+	+	WM115_WM793;WM266-4_WM115;WM266-4_WM1205Lu	24	24	46.6	75.42	0.00435688	0.985549	-0.00251245	-1.00174	-0.0130408	3.31505	0.00143915	-1.17257	-2.25412	-6.82908	2.02916	0.00720673	0.461414	1.37689	3.76434	1.68665	0.0095233	-0.708641	-1.63426	-3.12036		Ribonucleoside-diphosphate reductase large subunit	RRM1	1339
	NaN	NaN	NaN	NaN	NaN	NaN	NaN	NaN	NaN	NaN	NaN	NaN	NaN	NaN	NaN	NaN						5	5	22	6.997	NaN	1	0	-1	NaN	NaN	1	0	-1	NaN	NaN	1	0	-1	NaN	NaN	1	0	-1	NaN		G1/S-specific cyclin-D1	CCND1	1340
	NaN	NaN	NaN	NaN	NaN	NaN	NaN	NaN	NaN	NaN	NaN	NaN	NaN	NaN	NaN	NaN						4	4	9.5	9.137	NaN	1	0	-1	NaN	NaN	1	0	-1	NaN	NaN	1	0	-1	NaN	NaN	1	0	-1	NaN		Rab proteins geranylgeranyltransferase component A 1	CHM	1341
	NaN	NaN	NaN	NaN	NaN	NaN	NaN	NaN	NaN	NaN	NaN	NaN	NaN	NaN	NaN	NaN						2	1	14.2	4.1227	NaN	1	0	-1	NaN	NaN	1	0	-1	NaN	NaN	1	0	-1	NaN	NaN	1	0	-1	NaN		ER lumen protein-retaining receptor 1	KDELR1	1342
	NaN	NaN	NaN	NaN	NaN	NaN	NaN	NaN	NaN	23.5945	24.067	NaN	24.7331	NaN	25.4272	25.4296						5	5	11.8	3.4337	NaN	1	0	-1	NaN	NaN	1	0	-1	NaN	NaN	1	0	-1	NaN	NaN	1	0	-1	NaN		Endothelin B receptor	EDNRB	1344
	31.0684	31.1631	30.886	30.9969	31.0909	30.7071	31.2566	31.0672	30.1114	30.2026	29.9283	29.9769	28.865	29.8026	29.7906	30.2853			+	+	WM115_WM793;WM266-4_WM1205Lu	14	12	70.2	123.7	0.00469516	0.984799	0.00182152	1.00126	0.0140479	0.569095	0.257103	-0.36892	-1.29139	-1.21582	4.55561	0	-0.97383	-1.96405	-11.3636	2.2546	0.00324971	-1.34457	-2.53955	-4.21952		Elongation factor 1-beta	EEF1B2	1345
	29.0132	29.0472	29.074	28.9944	28.9361	28.9859	28.7467	29.1346	29.2998	29.169	29.2653	29.2389	29.3218	29.2858	29.3549	29.2013			+	+	WM115_WM793;WM266-4_WM1205Lu	15	15	53.9	202.6	0.444684	0.285233	-0.0813828	-1.05803	-0.99271	0.507268	0.297171	0.0477266	1.03363	1.10627	3.1695	0.00090099	0.21102	1.15751	6.41554	2.11152	0.00400877	0.34013	1.26587	3.92745		ATP synthase F(0) complex subunit B1, mitochondrial	ATP5F1	1346
	NaN	NaN	NaN	NaN	27.2741	27.0243	27.2436	27.3264	NaN	NaN	NaN	NaN	NaN	NaN	NaN	NaN						16	16	41.3	98.385	NaN	1	0	-1	NaN	NaN	1	0	-1	NaN	NaN	1	0	-1	NaN	NaN	1	0	-1	NaN		Thromboxane-A synthase	TBXAS1	1347
	28.7128	28.6673	28.7966	28.7184	28.4536	28.6973	28.4167	28.4973	28.1031	28.4256	28.2405	28.2533	28.6647	28.6543	28.4451	28.494			+		WM115_WM793	10	10	73.4	91.818	1.64657	0.0181937	-0.207546	-1.15472	-3.04817	1.9298	0.0179906	0.308865	1.23873	3.5721	3.22265	0.000758974	-0.468111	-1.3833	-6.56419	0.232522	0.418256	0.0483003	1.03405	0.576192		Low molecular weight phosphotyrosine protein phosphatase	ACP1	1348
	28.5447	28.6424	28.3733	28.5721	27.9663	28.0387	27.878	27.8031	29.2851	29.2987	29.3029	29.313	29.4196	29.509	29.3458	29.151	+		+	+	WM115_WM793;WM266-4_WM1205Lu;WM1205Lu_WM793	21	21	60	241.24	3.68015	0.000455696	-0.611606	-1.52796	-7.96238	0.311412	0.47053	0.0563898	1.03986	0.738308	4.96247	0	0.766834	1.70153	13.3559	5.36063	0	1.43483	2.7035	15.6209		Acetyl-CoA acetyltransferase, mitochondrial	ACAT1	1349
	29.0378	28.7168	29.754	29.2743	29.5519	29.7431	29.5641	29.0471	22.3878	23.6908	24.7347	24.1092	24.2787	22.1414	23.0628	22.5738			+	+	WM115_WM793;WM266-4_WM1205Lu	70	70	44.4	323.31	0.481899	0.259249	0.280781	1.21485	1.0606	0.47991	0.316295	-0.716464	-1.64315	-1.057	4.25657	0	-5.46509	-44.173	-10.0786	4.95499	0	-6.46234	-88.1774	-13.3165		Tenascin	TNC	1350
	26.5732	26.4961	25.9094	26.1291	25.523	26.3371	25.9105	25.7101	25.9533	26.4145	26.4661	26.4977	26.6732	26.3492	25.8184	25.4293						33	33	25.8	64.025	0.875619	0.0987896	-0.406781	-1.32572	-1.73645	0.380229	0.401953	-0.265397	-1.20197	-0.872165	0.101912	0.71449	0.0559473	1.03954	0.277325	0.245629	0.39837	0.197331	1.14658	0.603893		DNA-directed RNA polymerase II subunit RPB1	POLR2A	1352
	NaN	NaN	24.6332	NaN	NaN	NaN	NaN	24.381	27.6544	27.1818	27.1474	27.0549	25.8872	26.003	26.5692	27.0334						16	13	61.7	41.376	NaN	1	0	-1	NaN	1.60675	0.0302302	-0.886423	-1.84859	-2.97702	NaN	1	0	-1	NaN	NaN	1	0	-1	NaN		Cyclin-dependent kinase 2	CDK2	1353
	NaN	NaN	NaN	NaN	NaN	NaN	NaN	NaN	NaN	NaN	NaN	NaN	NaN	NaN	NaN	NaN						2	2	4.4	4.456	NaN	1	0	-1	NaN	NaN	1	0	-1	NaN	NaN	1	0	-1	NaN	NaN	1	0	-1	NaN		Beta-adrenergic receptor kinase 1;Beta-adrenergic receptor kinase 2	ADRBK1;ADRBK2	1354
	NaN	NaN	25.8377	25.6955	NaN	NaN	NaN	NaN	25.7545	25.8707	25.9761	25.9261	NaN	NaN	NaN	NaN						4	4	17.3	7.5734	NaN	1	0	-1	NaN	NaN	1	0	-1	NaN	NaN	1	0	-1	NaN	NaN	1	0	-1	NaN		Myelin protein P0	MPZ	1356
	27.0435	27.04	26.7305	27.0254	26.9779	26.9926	26.8676	26.6608	27.4176	27.3098	27.3457	27.3685	26.5986	26.607	26.698	26.8055		+	+		WM115_WM793;WM266-4_WM115	32	32	47.4	104.26	0.335668	0.378957	-0.0851135	-1.06077	-0.786186	4.85716	0	-0.683147	-1.60564	-12.8111	2.61874	0.00232765	0.400565	1.32002	5.01927	1.14309	0.0332386	-0.197469	-1.14669	-2.18133		DNA replication licensing factor MCM3	MCM3	1357
	26.5975	26.2431	25.9572	26.492	25.3927	NaN	NaN	25.7413	26.0224	26.3415	26.6835	26.8263	27.8382	27.368	27.2829	27.7349		+			WM266-4_WM115	11	11	49.5	54.358	NaN	1	0	-1	NaN	2.53165	0.00631472	1.08758	2.12517	4.82002	0.26064	0.439546	0.145953	1.10646	0.635214	NaN	1	0	-1	NaN		3-mercaptopyruvate sulfurtransferase	MPST	1358
	30.424	30.5702	30.491	30.2113	30.5988	30.5226	30.5963	30.3039	30.2421	30.1601	30.3233	30.2972	30.0247	30.1895	29.9708	30.3052				+	WM266-4_WM1205Lu	9	9	71.2	89.961	0.334414	0.379761	0.081255	1.05794	0.78373	0.777301	0.15672	-0.133144	-1.09668	-1.57207	1.02296	0.0660611	-0.168437	-1.12384	-1.98132	1.99716	0.00512526	-0.382835	-1.3039	-3.70191		40S ribosomal protein S12	RPS12	1359
	NaN	NaN	NaN	NaN	NaN	NaN	NaN	NaN	NaN	NaN	NaN	NaN	NaN	NaN	NaN	NaN						5	5	8.4	5.0926	NaN	1	0	-1	NaN	NaN	1	0	-1	NaN	NaN	1	0	-1	NaN	NaN	1	0	-1	NaN		Bromodomain-containing protein 2	BRD2	1360
	NaN	NaN	NaN	NaN	NaN	NaN	NaN	NaN	NaN	NaN	NaN	NaN	NaN	NaN	NaN	NaN						4	4	16.4	8.4258	NaN	1	0	-1	NaN	NaN	1	0	-1	NaN	NaN	1	0	-1	NaN	NaN	1	0	-1	NaN		Tumor necrosis factor receptor superfamily member 6	FAS	1361
	NaN	NaN	NaN	NaN	NaN	NaN	NaN	NaN	NaN	NaN	NaN	NaN	NaN	NaN	NaN	NaN						3	3	13.8	21.352	NaN	1	0	-1	NaN	NaN	1	0	-1	NaN	NaN	1	0	-1	NaN	NaN	1	0	-1	NaN		Transcriptional repressor protein YY1	YY1	1362
	26.9125	26.8824	27.3022	26.9334	27.4657	27.542	27.657	27.9942	27.7674	27.3937	27.391	27.1641	26.9996	27.2014	27.2379	27.4637	+				WM1205Lu_WM793	16	15	44.4	56.157	2.29279	0.00473921	0.657106	1.57692	4.29946	0.61483	0.229904	-0.203403	-1.15141	-1.29549	1.41779	0.0271103	0.421443	1.33927	2.64638	1.57319	0.0131777	-0.439067	-1.35573	-2.9175		DnaJ homolog subfamily B member 1	DNAJB1	1363
	24.9318	25.6924	25.1217	25.4693	25.6204	25.7333	25.7668	25.2396	NaN	NaN	NaN	24.4201	NaN	NaN	24.9331	NaN						7	6	31.2	18.095	0.65683	0.170863	0.286215	1.21944	1.36784	NaN	1	0	-1	NaN	NaN	1	0	-1	NaN	NaN	1	0	-1	NaN		DnaJ homolog subfamily B member 2	DNAJB2	1364
	31.0768	31.2152	31.0762	31.0552	31.0847	31.0119	30.94	30.9925	31.2917	31.2629	31.2649	31.2625	31.3133	31.328	31.4333	31.7542			+	+	WM115_WM793;WM266-4_WM1205Lu	34	34	65.5	323.31	1.08067	0.0632365	-0.0985603	-1.0707	-2.07726	0.923373	0.115796	0.186674	1.13814	1.8159	2.33685	0.00370455	0.164661	1.1209	4.39278	2.25054	0.00335514	0.449895	1.36594	4.21108		ATP synthase subunit alpha, mitochondrial	ATP5A1	1365
	26.4719	26.3337	26.8012	NaN	NaN	NaN	NaN	NaN	NaN	NaN	NaN	NaN	NaN	NaN	NaN	NaN						6	6	30.8	15.204	NaN	1	0	-1	NaN	NaN	1	0	-1	NaN	NaN	1	0	-1	NaN	NaN	1	0	-1	NaN		Cathepsin S	CTSS	1366
	29.3638	29.4541	29.2063	29.3018	29.266	29.3904	29.266	29.3921	29.3811	29.3912	29.6645	29.634	29.3774	29.542	29.4216	29.1283						16	16	75.7	129.32	0.0153427	0.953388	-0.00287867	-1.002	-0.0453645	0.617844	0.228187	-0.150385	-1.10987	-1.30071	1.04391	0.0627728	0.186189	1.13775	2.01613	0.157719	0.549069	0.038682	1.02717	0.410819		Proteasome subunit alpha type-1	PSMA1	1367
	28.6869	28.7719	28.7496	28.7691	28.4313	28.3178	28.2815	28.4554	28.9726	28.7886	29.1067	28.8686	28.7207	28.5409	28.7667	28.8428	+			+	WM266-4_WM1205Lu;WM1205Lu_WM793	11	11	59.4	66.801	3.68086	0.000457627	-0.372864	-1.29492	-7.9647	1.21476	0.0616574	-0.216343	-1.16179	-2.30135	1.42142	0.0269807	0.189762	1.14058	2.65264	2.38859	0.00247236	0.346283	1.27128	4.50387		Proteasome subunit alpha type-2	PSMA2	1368
	29.2987	29.3332	29.3194	29.3981	29.1613	29.0615	29.1521	29.2921	29.6214	29.2797	29.5095	29.3137	29.1259	29.2608	29.2599	29.3893						10	10	38.8	71.249	1.77169	0.0144623	-0.170609	-1.12553	-3.27554	0.893861	0.122643	-0.172046	-1.12666	-1.76682	0.512659	0.222569	0.0937018	1.0671	1.11592	0.609564	0.1339	0.0922642	1.06604	1.28637		Proteasome subunit alpha type-3	PSMA3	1369
	29.1804	29.4615	29.135	29.1273	29.1412	29.0494	29.0837	29.2113	29.4824	29.4424	29.3356	29.5818	29.3318	29.2252	29.2828	29.2003						14	14	69.3	88.014	0.562313	0.213129	-0.10462	-1.07521	-1.20391	1.8426	0.0205109	-0.200534	-1.14912	-3.4072	1.32496	0.0334331	0.234536	1.17653	2.48754	1.6232	0.0111951	0.138622	1.10085	3.00635		Proteasome subunit alpha type-4	PSMA4	1370
	26.654	26.5635	26.4384	26.7975	28.4932	28.4698	28.2531	28.4432	26.5085	26.9889	25.5268	27.0348	27.0766	27.28	27.3352	27.4939	+			+	WM266-4_WM1205Lu;WM1205Lu_WM793	19	19	23	52.945	5.89963	0	1.8015	3.48583	19.2803	1.13498	0.0740155	0.781688	1.71914	2.16779	0.101094	0.715392	-0.0986147	-1.07074	-0.275288	4.46284	0.000554455	-1.11843	-2.17111	-10.9498		Integrin alpha-3;Integrin alpha-3 heavy chain;Integrin alpha-3 light chain	ITGA3	1371
	NaN	NaN	NaN	NaN	NaN	25.7813	NaN	NaN	NaN	NaN	NaN	NaN	24.9064	NaN	NaN	NaN						8	8	14.7	16.594	NaN	1	0	-1	NaN	NaN	1	0	-1	NaN	NaN	1	0	-1	NaN	NaN	1	0	-1	NaN		Integrin beta-8	ITGB8	1372
	30.7865	30.9523	30.8749	30.7824	30.9321	30.9618	30.8698	30.9008	31.2165	31.0807	31.203	31.1425	31.6563	31.7101	31.7769	31.82		+	+	+	WM115_WM793;WM266-4_WM115;WM266-4_WM1205Lu	50	34	68.5	323.31	0.72703	0.141441	0.0670977	1.04761	1.48734	4.72704	0.000862745	0.580113	1.49497	12.1666	3.05372	0.00116742	0.311661	1.24114	6.1008	5.99486	0	0.824677	1.77114	20.0078		Moesin	MSN	1373
	28.0287	28.2239	28.3511	28.1994	28.2485	28.1058	28.1028	28.2354	28.1604	27.8631	28.073	27.9502	27.6553	27.8439	27.6562	27.6348				+	WM266-4_WM1205Lu	21	21	57.6	121.9	0.134682	0.664793	-0.0276055	-1.01932	-0.35693	2.06403	0.0142646	-0.314122	-1.24325	-3.83298	1.04996	0.0616293	-0.189089	-1.14004	-2.02619	3.54644	0.000727273	-0.475606	-1.3905	-7.53051		Probable ATP-dependent RNA helicase DDX6	DDX6	1374
	NaN	25.8728	NaN	NaN	25.5629	NaN	NaN	NaN	NaN	NaN	25.5477	NaN	25.7124	NaN	25.7599	27.0508						11	1	12.5	7.4076	NaN	1	0	-1	NaN	NaN	1	0	-1	NaN	NaN	1	0	-1	NaN	NaN	1	0	-1	NaN		Catenin alpha-2	CTNNA2	1375
	25.6834	25.7336	25.6942	25.6853	25.7532	26.062	25.9109	25.924	26.0974	25.6738	26.0005	25.944	25.7193	25.6709	25.562	25.497				+	WM266-4_WM1205Lu	23	23	17.3	35.805	1.79697	0.0138953	0.213411	1.15943	3.32224	1.64612	0.028814	-0.316615	-1.24541	-3.04736	1.33898	0.0329941	0.229791	1.17266	2.5114	2.00131	0.00494239	-0.300236	-1.23135	-3.70997		DNA (cytosine-5)-methyltransferase 1	DNMT1	1376
	28.7034	28.7641	28.2866	28.6718	28.4529	28.3909	28.5724	28.1955	28.433	28.8141	28.8196	28.8291	28.4001	28.8814	28.8494	28.849						17	17	52.4	128.16	0.746304	0.133848	-0.203557	-1.15153	-1.51989	0.0489208	0.886081	0.0210414	1.01469	0.1397	0.34667	0.346931	0.117461	1.08482	0.80764	1.30366	0.0241295	0.342059	1.26756	2.45137		Splicing factor U2AF 65 kDa subunit	U2AF2	1377
	30.8523	31.0478	31.055	31.0259	31.017	31.0622	31.0272	31.3303	30.8829	30.6822	30.772	30.7142	30.6028	30.5404	30.6539	30.6359			+	+	WM115_WM793;WM266-4_WM1205Lu	13	13	42.2	168	0.609746	0.188842	0.113893	1.08214	1.28669	1.64662	0.0286366	-0.154561	-1.11308	-3.04826	1.92507	0.00919545	-0.232449	-1.17483	-3.56308	3.15927	0.000569231	-0.500903	-1.4151	-6.38723		60S ribosomal protein L13	RPL13	1378
	26.731	26.944	26.3359	26.5973	NaN	NaN	25.6178	NaN	27.4269	27.7339	27.2874	27.6717	27.517	27.4104	27.2025	26.869			+		WM115_WM793	13	13	41.3	45.817	NaN	1	0	-1	NaN	0.784667	0.153909	-0.280277	-1.21443	-1.58444	2.75007	0.00196648	0.877928	1.83773	5.3301	NaN	1	0	-1	NaN		Isovaleryl-CoA dehydrogenase, mitochondrial	IVD	1379
	31.7942	31.5526	31.3666	31.7311	NaN	27.4328	NaN	26.7078	NaN	NaN	NaN	NaN	NaN	NaN	NaN	NaN						3	3	27.7	11.362	NaN	1	0	-1	NaN	NaN	1	0	-1	NaN	NaN	1	0	-1	NaN	NaN	1	0	-1	NaN		Protein S100-A4	S100A4	1380
	NaN	NaN	NaN	NaN	NaN	NaN	NaN	NaN	NaN	NaN	NaN	NaN	NaN	NaN	NaN	NaN						8	8	21.8	12.424	NaN	1	0	-1	NaN	NaN	1	0	-1	NaN	NaN	1	0	-1	NaN	NaN	1	0	-1	NaN		Alpha-1,3-mannosyl-glycoprotein 2-beta-N-acetylglucosaminyltransferase	MGAT1	1381
	30.0142	30.174	29.7361	29.8712	30.0484	30.18	29.9012	29.7638	30.0543	29.6248	30.0009	29.8856	29.5296	29.618	29.5873	29.8415						7	6	32.1	27.088	0.0669396	0.810126	0.0244818	1.01711	0.187889	1.09763	0.0796733	-0.24732	-1.187	-2.10551	0.165432	0.583847	-0.057477	-1.04064	-0.428517	1.57019	0.0133025	-0.329279	-1.25639	-2.91219		High mobility group protein B2	HMGB2	1382
	30.4704	30.4834	30.1229	30.3297	30.2743	30.4233	30.2462	30.0227	29.9871	30.1646	30.1633	30.1789	30.1533	30.2003	30.2665	30.0734						19	17	63.3	262.23	0.41306	0.307948	-0.109959	-1.0792	-0.934076	0.35178	0.42735	0.0499172	1.03521	0.817552	1.26805	0.0377102	-0.228118	-1.17131	-2.3911	0.312705	0.319067	-0.0682421	-1.04844	-0.74088		Polypyrimidine tract-binding protein 1	PTBP1	1383
	28.358	28.5252	28.4676	28.5726	29.6844	29.7314	29.6927	29.4587	27.7848	27.6525	27.8045	27.7563	28.1143	28.0361	27.844	27.4598	+		+	+	WM115_WM793;WM266-4_WM1205Lu;WM1205Lu_WM793	39	36	59.3	176.73	5.26166	0	1.16093	2.23601	15.026	0.322736	0.455085	0.114058	1.08227	0.760761	4.84821	0	-0.731351	-1.66019	-12.7657	4.52143	0.000580311	-1.77822	-3.43003	-11.2095		Threonine--tRNA ligase, cytoplasmic	TARS	1384
	28.9571	29.0025	28.8164	28.9306	28.2595	28.1182	28.0907	27.9191	29.1799	29.3918	29.4139	29.4212	29.1374	29.1818	28.9683	28.6328	+		+	+	WM115_WM793;WM266-4_WM1205Lu;WM1205Lu_WM793	58	58	60.4	323.31	4.31849	0	-0.829764	-1.77739	-10.3333	1.45339	0.0396531	-0.371598	-1.29378	-2.70787	3.04539	0.00115179	0.425023	1.34259	6.07861	3.08512	0.000663024	0.883189	1.84445	6.18494		Valine--tRNA ligase	VARS	1385
	31.1516	31.2885	31.3902	31.3438	31.3643	31.2982	31.4009	31.1409	31.0312	31.0722	31.2679	31.2529	30.8829	30.8622	30.8005	30.624		+		+	WM266-4_WM115;WM266-4_WM1205Lu	27	27	75.7	274.09	0.0334961	0.904361	0.00750637	1.00522	0.0971493	2.29123	0.0097395	-0.363649	-1.28668	-4.29618	0.866732	0.0944558	-0.137481	-1.09998	-1.72164	3.08597	0.000664234	-0.508636	-1.4227	-6.18724		Elongation factor 1-gamma	EEF1G	1386
	27.4855	27.9082	27.2731	27.719	27.621	27.9609	27.6106	26.9982	27.6131	28.1553	28.2757	27.9447	28.4913	28.6753	28.7764	28.4385				+	WM266-4_WM1205Lu	7	7	57.7	34.488	0.0717246	0.798385	-0.0487895	-1.0344	-0.200431	1.95519	0.0170128	0.598142	1.51377	3.62078	1.03406	0.0641141	0.400743	1.32019	1.99975	2.55126	0.00203804	1.04767	2.06719	4.86442		Peptidyl-prolyl cis-trans isomerase FKBP2	FKBP2	1388
	26.9304	26.8159	26.9454	26.6714	NaN	NaN	NaN	NaN	28.4415	28.629	28.4699	28.4712	27.1172	27.445	27.5162	27.1778		+	+		WM115_WM793;WM266-4_WM115	10	10	53.5	58.838	NaN	1	0	-1	NaN	4.50239	0.000709677	-1.18885	-2.27971	-11.1245	6.21062	0	1.6621	3.16478	21.7567	NaN	1	0	-1	NaN		Erythrocyte band 7 integral membrane protein	STOM	1389
	24.9375	22.8589	NaN	NaN	25.1912	24.5993	25.1145	24.7697	28.5131	28.7234	28.8598	28.9537	29.3514	28.6851	28.8956	29.4398				+	WM266-4_WM1205Lu	14	14	76.2	128.45	NaN	1	0	-1	NaN	0.803179	0.148366	0.33047	1.25742	1.61548	NaN	1	0	-1	NaN	5.75572	0	4.17431	18.0548	18.2293		Adenylate kinase 4, mitochondrial	AK4	1390
	30.4317	30.5717	30.5435	30.6091	30.8975	31.1661	31.1755	31.0846	30.0687	30.0757	29.8942	30.0452	29.9174	30.1594	30.2424	30.5391	+		+	+	WM115_WM793;WM266-4_WM1205Lu;WM1205Lu_WM793	19	14	73.5	323.31	3.45028	0.000617647	0.541913	1.4559	7.23215	0.694504	0.189525	0.193631	1.14364	1.43216	3.98753	0	-0.518065	-1.43203	-9.03622	3.02897	0.000638596	-0.866347	-1.82304	-6.03506		14-3-3 protein theta	YWHAQ	1391
	26.4689	26.9544	25.6183	27.0287	26.5965	NaN	26.7001	NaN	26.2908	26.9673	26.7348	26.8621	26.8558	26.628	26.822	26.7167						14	9	57.3	45.527	NaN	1	0	-1	NaN	0.0973371	0.784039	0.0418959	1.02947	0.265905	0.220095	0.494036	0.196162	1.14565	0.54961	NaN	1	0	-1	NaN		Mitogen-activated protein kinase 3	MAPK3	1392
	NaN	NaN	NaN	NaN	NaN	NaN	NaN	NaN	24.033	NaN	23.5215	NaN	NaN	NaN	NaN	NaN						6	3	12	3.8719	NaN	1	0	-1	NaN	NaN	1	0	-1	NaN	NaN	1	0	-1	NaN	NaN	1	0	-1	NaN		MAP/microtubule affinity-regulating kinase 3	MARK3	1393
	30.4831	30.5511	30.458	30.4323	30.597	30.6193	30.5439	30.5941	30.4196	30.5277	30.4668	30.384	30.4938	30.3483	30.1862	30.2333				+	WM266-4_WM1205Lu	11	11	46.3	107.25	1.92889	0.0108405	0.107452	1.07732	3.57037	0.903475	0.120456	-0.134132	-1.09743	-1.78281	0.335262	0.35859	-0.0315938	-1.02214	-0.78539	2.08953	0.00398283	-0.273178	-1.20847	-3.88356		60S ribosomal protein L10	RPL10	1395
	27.6201	27.4477	28.1893	NaN	NaN	NaN	NaN	NaN	NaN	NaN	NaN	NaN	NaN	NaN	NaN	NaN						4	4	6.9	8.6232	NaN	1	0	-1	NaN	NaN	1	0	-1	NaN	NaN	1	0	-1	NaN	NaN	1	0	-1	NaN		Collagen alpha-1(VIII) chain;Vastatin	COL8A1	1396
	27.2885	27.4105	27.762	27.4084	27.2231	27.2507	27.2266	27.1682	27.8598	27.3825	27.5581	27.4499	27.6978	27.5196	27.5071	27.6779				+	WM266-4_WM1205Lu	20	20	47.1	77.214	1.28042	0.0399814	-0.250226	-1.18939	-2.41202	0.121523	0.738096	0.0380654	1.02674	0.325406	0.266819	0.433771	0.0951915	1.06821	0.647989	3.42774	0.000677346	0.383483	1.30449	7.16365		Replication protein A 70 kDa DNA-binding subunit;Replication protein A 70 kDa DNA-binding subunit, N-terminally processed	RPA1	1397
	29.1183	29.0784	28.9374	28.9493	28.2323	28.4213	28.1936	28.3817	29.0382	29.3398	29.2203	29.2737	28.9515	28.7395	28.7123	28.7344	+	+		+	WM266-4_WM115;WM266-4_WM1205Lu;WM1205Lu_WM793	24	24	65.7	249.86	4.22032	0	-0.713644	-1.63994	-9.93214	2.63874	0.00521547	-0.433569	-1.35057	-5.06577	1.32693	0.0333089	0.197124	1.14641	2.49088	3.03393	0.000640845	0.477199	1.39204	6.04818		DNA-(apurinic or apyrimidinic site) lyase;DNA-(apurinic or apyrimidinic site) lyase, mitochondrial	APEX1	1398
	26.5034	NaN	27.4711	NaN	NaN	26.3098	27.434	27.8619	NaN	NaN	NaN	NaN	NaN	NaN	NaN	NaN						4	4	21.7	27.852	NaN	1	0	-1	NaN	NaN	1	0	-1	NaN	NaN	1	0	-1	NaN	NaN	1	0	-1	NaN		CD82 antigen	CD82	1399
	26.6234	26.9439	26.4996	26.4955	26.4868	27.0715	26.752	26.5719	26.3974	26.296	NaN	26.1828	26.2033	26.6628	26.4238	26.5607						12	12	43.8	29.235	0.187886	0.566659	0.0799537	1.05698	0.479135	0.616825	0.228685	0.170567	1.1255	1.32776	1.30651	0.0347418	-0.348514	-1.27325	-2.58099	0.78262	0.0862081	-0.257901	-1.19574	-1.58101		Deoxycytidine kinase	DCK	1400
	27.6098	27.5797	27.3684	27.5451	28.1062	27.9018	27.9602	27.9728	28.1385	27.8853	28.1261	28.0445	27.9403	28.008	27.8191	27.5705	+		+		WM115_WM793;WM1205Lu_WM793	77	75	51.6	323.31	3.24964	0.00055082	0.459516	1.37508	6.6407	0.97572	0.102667	-0.21415	-1.16002	-1.90286	3.22651	0.000762887	0.522841	1.43678	6.57507	0.692997	0.107368	-0.150825	-1.1102	-1.4296		CAD protein;Glutamine-dependent carbamoyl-phosphate synthase;Aspartate carbamoyltransferase;Dihydroorotase	CAD	1401
	32.4068	32.5279	32.4702	32.2985	32.3091	32.4951	32.404	32.6836	32.5768	32.2487	32.3539	32.4606	32.0178	32.167	32.1383	32.4118						31	31	82.7	323.31	0.198442	0.548903	0.0471048	1.03319	0.502495	1.08494	0.0815177	-0.226263	-1.1698	-2.08438	0.0656875	0.803612	-0.0158529	-1.01105	-0.18459	1.34273	0.0224276	-0.289221	-1.22198	-2.51779		Calreticulin	CALR	1402
	29.0539	29.3455	29.6508	29.5876	29.905	29.9837	30.0866	30.0995	29.0142	28.7371	29.0898	28.9055	29.5814	29.5733	29.6078	29.9375	+	+		+	WM266-4_WM115;WM266-4_WM1205Lu;WM1205Lu_WM793	49	49	51.6	312.28	2.27253	0.00491993	0.609282	1.5255	4.25695	3.14214	0.00298276	0.738381	1.6683	6.34007	1.64046	0.0166829	-0.472797	-1.3878	-3.03723	1.87547	0.00595918	-0.343697	-1.269	-3.46896		Microtubule-associated protein 4	MAP4	1403
	31.1265	31.316	31.1848	31.1986	31.8541	31.9883	31.9858	31.8221	30.6183	30.43	30.5922	30.7453	31.2119	31.1531	31.1983	31.3415	+	+	+	+	WM115_WM793;WM266-4_WM115;WM266-4_WM1205Lu;WM1205Lu_WM793	33	33	51.7	323.31	4.69027	0	0.706106	1.63139	11.9901	3.76514	0.00100787	0.629751	1.5473	8.24764	3.70041	0.000209738	-0.610023	-1.52628	-8.0296	4.59814	0	-0.686378	-1.60924	-11.5581		Calnexin	CANX	1404
	NaN	NaN	NaN	NaN	NaN	NaN	NaN	NaN	NaN	NaN	NaN	NaN	NaN	NaN	NaN	NaN						4	4	10.5	9.4289	NaN	1	0	-1	NaN	NaN	1	0	-1	NaN	NaN	1	0	-1	NaN	NaN	1	0	-1	NaN		Phosphatidylinositol 3-kinase regulatory subunit alpha	PIK3R1	1405
	NaN	NaN	NaN	NaN	NaN	NaN	NaN	NaN	NaN	NaN	NaN	NaN	NaN	NaN	NaN	NaN						7	7	9.8	9.8585	NaN	1	0	-1	NaN	NaN	1	0	-1	NaN	NaN	1	0	-1	NaN	NaN	1	0	-1	NaN		Inositol-trisphosphate 3-kinase B	ITPKB	1406
	27.4264	27.2693	27.3375	27.1483	26.9738	NaN	27.0922	27.1497	27.4955	27.7455	27.718	27.5313	27.3461	27.6392	27.6954	NaN			+	+	WM115_WM793;WM266-4_WM1205Lu	7	7	37.3	41.496	1.38544	0.0321816	-0.223465	-1.16753	-2.7323	0.207921	0.597374	-0.0623247	-1.04415	-0.528822	2.03696	0.00704946	0.327219	1.25459	3.77965	1.81696	0.0067782	0.48836	1.40285	4.06847		Proteasome subunit beta type-8	PSMB8	1407
	26.1263	NaN	NaN	NaN	NaN	NaN	26.179	26.6644	26.1544	NaN	NaN	26.3934	26.2277	NaN	NaN	NaN						5	5	26.9	11.645	NaN	1	0	-1	NaN	NaN	1	0	-1	NaN	NaN	1	0	-1	NaN	NaN	1	0	-1	NaN		Proteasome subunit beta type-9	PSMB9	1408
	29.5825	29.8563	29.3838	29.7167	29.7792	29.5191	29.8879	29.4362	29.7999	29.9463	30.0373	30.1394	29.7894	29.8623	29.6877	29.4236						11	11	52.7	141.69	0.0496928	0.856883	0.0207715	1.0145	0.141797	1.28313	0.0532296	-0.29	-1.22264	-2.4166	1.50353	0.0221755	0.345916	1.27096	2.79507	0.0891227	0.709773	0.0351439	1.02466	0.245198		Proteasome subunit alpha type-5	PSMA5	1409
	NaN	NaN	NaN	NaN	NaN	NaN	NaN	NaN	NaN	NaN	NaN	NaN	NaN	NaN	NaN	NaN						2	2	13	5.567	NaN	1	0	-1	NaN	NaN	1	0	-1	NaN	NaN	1	0	-1	NaN	NaN	1	0	-1	NaN		HLA class II histocompatibility antigen, DM alpha chain	HLA-DMA	1410
	NaN	NaN	NaN	NaN	NaN	NaN	NaN	NaN	27.2235	26.6129	26.7884	26.7772	NaN	NaN	NaN	NaN						5	5	25.9	25.022	NaN	1	0	-1	NaN	NaN	1	0	-1	NaN	NaN	1	0	-1	NaN	NaN	1	0	-1	NaN		HLA class II histocompatibility antigen, DM beta chain	HLA-DMB	1411
	28.8596	29.2163	28.9438	29.1274	28.8531	28.8892	28.9258	28.6468	29.3428	29.0921	29.2487	29.1802	28.8088	28.8784	29.1215	29.1814						9	9	54.9	53.677	1.04632	0.0672686	-0.208042	-1.15512	-2.02014	1.08045	0.0820541	-0.218432	-1.16347	-2.07691	0.935598	0.0804341	0.179177	1.13224	1.83621	0.753238	0.0923128	0.168787	1.12411	1.53159		Proteasome subunit beta type-4	PSMB4	1412
	28.8952	28.904	28.4549	28.7701	28.631	28.7383	28.7611	28.7065	29.1113	29.0004	29.1042	29.1051	28.9351	28.8741	28.9701	29.0199				+	WM266-4_WM1205Lu	6	6	40.2	140.47	0.166429	0.605577	-0.0468359	-1.033	-0.430793	1.73603	0.0245141	-0.130461	-1.09464	-3.21013	1.61621	0.0175414	0.3242	1.25197	2.99387	2.92248	0.000606667	0.240575	1.18146	5.75831		Proteasome subunit beta type-6	PSMB6	1413
	28.9831	29.0803	29.0186	29.1247	28.9481	28.7456	28.6522	29.0186	29.3085	29.1506	29.1965	29.1059	28.9247	28.9835	28.9377	28.9122		+			WM266-4_WM115	13	13	60.1	161.86	1.21986	0.0457332	-0.210557	-1.15714	-2.30992	2.79076	0.00458044	-0.250815	-1.18988	-5.42902	1.37907	0.0299501	0.138666	1.10089	2.57988	0.521798	0.171309	0.0984087	1.07059	1.13223		Proteasome subunit beta type-5	PSMB5	1414
	NaN	NaN	NaN	NaN	NaN	NaN	NaN	NaN	NaN	NaN	25.1958	25.5363	26.9652	26.8009	26.5425	26.4545						11	5	57.8	10.369	NaN	1	0	-1	NaN	NaN	1	0	-1	NaN	NaN	1	0	-1	NaN	NaN	1	0	-1	NaN		Glutathione S-transferase Mu 2	GSTM2	1415
	26.6075	26.6429	26.03	26.312	26.3925	26.3146	26.3945	25.6905	24.7222	25.8435	24.3172	25.4865	26.0166	26.091	25.5603	25.7682						15	15	29.3	40.336	0.394481	0.324353	-0.200095	-1.14877	-0.899179	1.08106	0.0820852	0.766673	1.70134	2.07792	1.87338	0.010113	-1.30577	-2.47216	-3.46502	0.807554	0.0807502	-0.339007	-1.26489	-1.62281		ATP-binding cassette sub-family D member 3	ABCD3	1416
	NaN	NaN	NaN	NaN	NaN	NaN	NaN	NaN	NaN	NaN	NaN	NaN	NaN	NaN	NaN	NaN						3	2	16.7	3.2482	NaN	1	0	-1	NaN	NaN	1	0	-1	NaN	NaN	1	0	-1	NaN	NaN	1	0	-1	NaN		Tropomodulin-1	TMOD1	1417
	26.1746	26.028	25.8893	26.1944	25.9853	26.392	25.8958	25.8706	NaN	NaN	24.5013	24.7145	25.6372	25.4747	25.3297	25.0684				+	WM266-4_WM1205Lu	21	21	24.4	76.697	0.0924348	0.752427	-0.035645	-1.02501	-0.253579	NaN	1	0	-1	NaN	NaN	1	0	-1	NaN	2.07242	0.00404656	-0.658409	-1.57834	-3.84958		Sperm-specific antigen 2	SSFA2	1418
	27.7665	27.7174	27.5559	27.5499	27.358	27.5201	27.036	27.2473	28.3314	28.4343	28.2093	28.238	28.4727	28.3184	28.2969	28.0149			+	+	WM115_WM793;WM266-4_WM1205Lu	33	33	56.8	174.22	1.66661	0.0176066	-0.357075	-1.28083	-3.08419	0.0928997	0.792607	-0.0275302	-1.01927	-0.254752	3.89839	0	0.655848	1.57554	8.7126	3.39723	0.000666667	0.985393	1.97985	7.07178		NADH-ubiquinone oxidoreductase 75 kDa subunit, mitochondrial	NDUFS1	1419
	24.4084	24.4444	NaN	24.4269	NaN	NaN	NaN	NaN	NaN	NaN	NaN	24.4171	NaN	NaN	NaN	NaN						14	14	18.5	15.238	NaN	1	0	-1	NaN	NaN	1	0	-1	NaN	NaN	1	0	-1	NaN	NaN	1	0	-1	NaN		DNA polymerase delta catalytic subunit	POLD1	1420
	NaN	NaN	NaN	NaN	NaN	NaN	NaN	NaN	NaN	NaN	NaN	NaN	NaN	NaN	NaN	NaN						23	8	19.1	14.195	NaN	1	0	-1	NaN	NaN	1	0	-1	NaN	NaN	1	0	-1	NaN	NaN	1	0	-1	NaN		Probable global transcription activator SNF2L1	SMARCA1	1421
	28.9029	29.0339	28.9853	29.002	28.6118	28.4946	28.5814	29.0467	29.0027	28.9805	29.1958	29.0558	28.7684	28.51	28.5267	28.4705		+			WM266-4_WM115	26	21	81.1	172.62	1.24225	0.0441919	-0.297354	-1.22889	-2.34759	2.97641	0.00307807	-0.48981	-1.40426	-5.89727	0.670859	0.149462	0.0777178	1.05535	1.39185	0.350416	0.283442	-0.114738	-1.08278	-0.814909		Mitogen-activated protein kinase 1	MAPK1	1422
	NaN	NaN	NaN	NaN	NaN	NaN	NaN	NaN	NaN	NaN	24.547	NaN	NaN	NaN	NaN	25.2751						4	4	22.1	7.3069	NaN	1	0	-1	NaN	NaN	1	0	-1	NaN	NaN	1	0	-1	NaN	NaN	1	0	-1	NaN		Grancalcin	GCA	1423
	NaN	NaN	NaN	NaN	NaN	NaN	NaN	NaN	NaN	NaN	NaN	25.8708	NaN	25.4236	25.6128	NaN						6	6	10.6	8.6564	NaN	1	0	-1	NaN	NaN	1	0	-1	NaN	NaN	1	0	-1	NaN	NaN	1	0	-1	NaN		Granulins;Acrogranin;Paragranulin;Granulin-1;Granulin-2;Granulin-3;Granulin-4;Granulin-5;Granulin-6;Granulin-7	GRN	1424
	NaN	NaN	NaN	NaN	NaN	NaN	NaN	NaN	NaN	NaN	NaN	NaN	NaN	NaN	NaN	NaN						2	2	1.7	1.4411	NaN	1	0	-1	NaN	NaN	1	0	-1	NaN	NaN	1	0	-1	NaN	NaN	1	0	-1	NaN		Receptor-type tyrosine-protein phosphatase mu	PTPRM	1425
	28.1606	28.2751	28.0162	28.0843	28.2817	28.2972	28.2229	28.2113	28.1829	28.4197	28.3463	28.2666	28.2547	28.0837	28.0883	27.9337						33	33	78.6	162.75	1.03832	0.0684625	0.119269	1.08618	2.00684	1.37484	0.0447646	-0.213778	-1.15972	-2.57263	1.18567	0.0460724	0.169844	1.12494	2.25255	1.25408	0.0262651	-0.163203	-1.11977	-2.36752		Cytosol aminopeptidase	LAP3	1426
	25.0598	24.9619	NaN	25.7133	NaN	NaN	NaN	24.5561	NaN	25.3318	24.6242	24.7353	24.4972	NaN	25.0819	24.8321						5	5	15.7	12.911	NaN	1	0	-1	NaN	0.122965	0.735497	-0.0933431	-1.06684	-0.336486	0.467051	0.250685	-0.347914	-1.27272	-1.07939	NaN	1	0	-1	NaN		General transcription factor IIE subunit 1	GTF2E1	1427
	NaN	24.4102	NaN	NaN	NaN	NaN	24.0537	NaN	NaN	NaN	25.0222	24.151	NaN	24.2574	24.4621	NaN						5	5	27.1	9.1643	NaN	1	0	-1	NaN	NaN	1	0	-1	NaN	NaN	1	0	-1	NaN	NaN	1	0	-1	NaN		Transcription initiation factor IIE subunit beta	GTF2E2	1428
	26.9548	26.9731	27.188	27.0527	27.291	27.3311	27.2566	27.1613	26.9696	27.0368	27.0865	26.9928	27.6422	27.829	27.5965	27.339		+		+	WM266-4_WM115;WM266-4_WM1205Lu	51	51	48.7	234.13	1.83329	0.0130339	0.217827	1.16298	3.38978	2.84703	0.00404027	0.580223	1.49508	5.56798	0.132317	0.64773	-0.0207224	-1.01447	-0.351306	1.72219	0.00857195	0.341673	1.26723	3.18488		Tripeptidyl-peptidase 2	TPP2	1429
	27.3556	27.4048	27.425	27.4698	28.1727	28.1819	28.1687	28.199	27.1754	27.127	27.1082	27.0699	27.3458	27.1298	27.2908	27.4609	+		+	+	WM115_WM793;WM266-4_WM1205Lu;WM1205Lu_WM793	12	12	48.7	64.06	7.1387	0	0.766761	1.70145	31.1528	1.38147	0.0443644	0.186691	1.13815	2.58398	4.00524	0	-0.293688	-1.22577	-9.10178	4.82161	0	-0.873758	-1.83243	-12.6319		Inositol monophosphatase 1	IMPA1	1430
	NaN	NaN	NaN	NaN	25.8284	26.3972	NaN	26.0127	NaN	NaN	NaN	NaN	NaN	NaN	NaN	NaN						5	5	16	5.2451	NaN	1	0	-1	NaN	NaN	1	0	-1	NaN	NaN	1	0	-1	NaN	NaN	1	0	-1	NaN		Connective tissue growth factor	CTGF	1431
	26.5621	27.017	26.3987	27.3468	27.3188	27.6364	27.5591	26.8482	NaN	NaN	NaN	NaN	22.7378	24.8208	24.1195	NaN				+	WM266-4_WM1205Lu	28	26	43.1	86.6	0.927155	0.0883275	0.509467	1.42352	1.82218	NaN	1	0	-1	NaN	NaN	1	0	-1	NaN	2.80733	0.000853168	-3.44794	-10.9127	-6.23065		Ephrin type-A receptor 2	EPHA2	1432
	NaN	NaN	NaN	NaN	NaN	NaN	NaN	NaN	NaN	NaN	NaN	NaN	NaN	NaN	NaN	NaN						3	1	3.6	3.7068	NaN	1	0	-1	NaN	NaN	1	0	-1	NaN	NaN	1	0	-1	NaN	NaN	1	0	-1	NaN		Ephrin type-A receptor 3;Ephrin type-A receptor 5	EPHA3;EPHA5	1433
	26.1261	26.0655	26.965	26.4038	26.1064	26.6738	26.3303	26.0137	25.991	25.9596	25.475	25.8035	NaN	NaN	25.4889	25.3106						10	10	33.6	59.823	0.166986	0.604773	-0.10905	-1.07852	-0.432063	NaN	1	0	-1	NaN	1.30928	0.0346023	-0.582851	-1.49781	-2.4609	NaN	1	0	-1	NaN		SHC-transforming protein 1	SHC1	1434
	26.3319	26.3513	26.4245	26.4236	25.9562	25.5943	24.8199	25.8054	26.6461	26.8707	26.8385	26.7465	25.7721	25.9123	25.7731	25.8546		+	+		WM115_WM793;WM266-4_WM115	10	10	47.3	48.513	1.78888	0.0141245	-0.838878	-1.78866	-3.30727	5.34846	0	-0.947402	-1.9284	-15.5465	3.37806	0.00067052	0.392602	1.31276	7.01456	0.512115	0.175524	0.284077	1.21763	1.11495		DNA-3-methyladenine glycosylase	MPG	1435
	31.586	31.6689	31.4216	31.6185	30.9055	30.7842	30.8151	30.8569	31.6949	31.6538	31.6801	31.6537	32.0228	32.1929	31.9848	31.7098	+			+	WM266-4_WM1205Lu;WM1205Lu_WM793	43	43	86.7	323.31	4.75447	0	-0.733319	-1.66246	-12.2999	1.64827	0.0283216	0.30692	1.23706	3.05122	0.90113	0.0875112	0.0968885	1.06946	1.77891	4.47194	0.000562814	1.13713	2.19943	10.9898		Transketolase	TKT	1436
	NaN	NaN	NaN	NaN	NaN	NaN	NaN	NaN	NaN	NaN	NaN	NaN	26.9685	26.7691	26.3956	26.5492						13	13	46	38.103	NaN	1	0	-1	NaN	NaN	1	0	-1	NaN	NaN	1	0	-1	NaN	NaN	1	0	-1	NaN		Caspase-1;Caspase-1 subunit p20;Caspase-1 subunit p10	CASP1	1437
	27.9008	27.6877	27.3598	NaN	NaN	27.8094	NaN	27.4925	28.1656	27.3578	27.6088	27.7551	27.3671	27.4315	27.4253	27.4143						4	3	19.7	7.2105	NaN	1	0	-1	NaN	0.937499	0.112006	-0.312276	-1.24167	-1.83937	0.110886	0.695616	0.0723904	1.05146	0.302202	NaN	1	0	-1	NaN		RNA-binding motif, single-stranded-interacting protein 1	RBMS1	1438
	25.9025	26.0288	26.3989	25.9478	NaN	26.2923	NaN	26.3012	26.2499	26.0615	26.3999	25.329	25.8177	26.0551	25.8218	25.803						16	16	23.4	67.331	NaN	1	0	-1	NaN	0.222109	0.576076	-0.135666	-1.0986	-0.553941	0.081643	0.763691	-0.0594254	-1.04205	-0.226108	NaN	1	0	-1	NaN		Protein PML	PML	1439
	31.4285	31.5088	31.3561	31.7085	32.0111	31.7382	31.7886	31.6805	30.9087	30.8658	30.9106	30.9879	30.7723	30.9321	31.1263	31.0625			+	+	WM115_WM793;WM266-4_WM1205Lu	19	17	66.9	262.65	1.56253	0.0224629	0.304108	1.23465	2.89866	0.277175	0.508432	0.0550532	1.0389	0.669251	3.45972	0.000552147	-0.582216	-1.49715	-7.26102	3.63206	0.000781003	-0.83127	-1.77925	-7.80469		Elongation factor 1-delta	EEF1D	1440
	29.3345	29.5107	29.8949	29.9642	27.4355	27.9286	27.8706	28.126	28.3013	27.698	28.5826	28.1984	28.2909	28.1755	28.399	28.5746	+		+		WM115_WM793;WM1205Lu_WM793	12	12	47.3	93.013	3.90677	0	-1.83587	-3.56987	-8.7426	0.348933	0.430036	0.164925	1.12111	0.812034	3.0927	0.00107907	-1.48099	-2.79139	-6.2054	1.66716	0.0100178	0.519811	1.43377	3.08519		Myristoylated alanine-rich C-kinase substrate	MARCKS	1441
[truncated: 3,993 more rows]
[truncated: 11 more columns]

## Sheet: WM1205Lu vs WM793 cells (qual.)
	log(2) LFQ Intensity	log(2) LFQ Intensity	log(2) LFQ Intensity	log(2) LFQ Intensity	log(2) LFQ Intensity	log(2) LFQ Intensity	log(2) LFQ Intensity	log(2) LFQ Intensity	Student's T-test Significant WM1205Lu_WM793	Peptides	Unique peptides	Sequence coverage [%]	Score	-Log Student's T-test p-value WM1205Lu_WM793	Student's T-test q-value WM1205Lu_WM793	Student's T-test Difference WM1205Lu_WM793	Student's T-test Difference WM1205Lu_WM793	Student's T-test Test statistic WM1205Lu_WM793	Protein names	Gene names	Majority protein IDs
[truncated: 821 more rows]

[truncated: 16 more sheets: WM266-4 vs WM115 cells (qual.), WM793_cells_unique, WM793_cells_upregulated, WM1205Lu_cells_unique, WM1205Lu_cells_upregulated, WM115_cells_unique, WM115_cells_upregulated, WM266-4_cells_upregulated, Exosomes (qualitative analysis), WM1205Lu vs WM793 exo (qual.), WM266-4 vs WM115 exosom (qual.), WM793_exo_unique, WM115_exo_unique, WM115_exo_upregulated, WM266-4_exo_unique, WM266-4_exo_upregulated]
