# Supplementary material for: Similarities and Differences in the Protein Composition of Cutaneous Melanoma Cells and Their Exosomes Identified by Mass Spectrometry
Source: Cancers (Basel). 2023 Feb 8;15(4):1097. doi: 10.3390/cancers15041097 (PMC9954195; doi:10.3390/cancers15041097)
Supplement: Supplementary file 1 [file cancers-15-01097-s001.zip › Supplementary Data/Supplementary Data S2 Proteins lists_Gene Ontology Results.xlsx]

## Sheet: WM115 cells_protein list
Name of data set: WM115 cells
Mapped items:
Search Term		Gene Symbol	Description	Alternate names
O14950		MYL12B	myosin, light chain 12B, regulatory	MLC-B|MRLC2
O15061		SYNM	synemin, intermediate filament protein	DMN|SYN
O43175		PHGDH	phosphoglycerate dehydrogenase	3-PGDH|3PGDH|HEL-S-113|PDG|PGAD|PGD|PGDH|SERA
O43707		ACTN4	actinin, alpha 4	ACTININ-4|FSGS|FSGS1
O43852		CALU	calumenin	-
O75083		WDR1	WD repeat domain 1	AIP1|HEL-S-52|NORI-1
O75369		FLNB	filamin B, beta	ABP-278|ABP-280|AOI|FH1|FLN-B|FLN1L|LRS1|SCT|TABP|TAP
O75533		SF3B1	splicing factor 3b, subunit 1, 155kDa	Hsh155|MDS|PRP10|PRPF10|SAP155|SF3b155
O75643		SNRNP200	small nuclear ribonucleoprotein 200kDa (U5)	ASCC3L1|BRR2|HELIC2|RP33|U5-200KD
O95573		ACSL3	acyl-CoA synthetase long-chain family member 3	ACS3|FACL3|PRO2194
P00338		LDHA	lactate dehydrogenase A	GSD11|HEL-S-133P|LDH1|LDHM
P00441		SOD1	superoxide dismutase 1, soluble	ALS|ALS1|HEL-S-44|IPOA|SOD|hSod1|homodimer
P00558		PGK1	phosphoglycerate kinase 1	HEL-S-68p|MIG10|PGKA
P02545		LMNA	lamin A/C	CDCD1|CDDC|CMD1A|CMT2B1|EMD2|FPL|FPLD|FPLD2|HGPS|IDC|LDP1|LFP|LGMD1B|LMN1|LMNC|LMNL1|PRO1
P02751		FN1	fibronectin 1	CIG|ED-B|FINC|FN|FNZ|GFND|GFND2|LETS|MSF
P04075		ALDOA	aldolase A, fructose-bisphosphate	ALDA|GSD12|HEL-S-87p
P04083		ANXA1	annexin A1	ANX1|LPC1
P04406		GAPDH	glyceraldehyde-3-phosphate dehydrogenase	G3PD|GAPD|HEL-S-162eP
P04792		HSPB1	heat shock 27kDa protein 1	CMT2F|HEL-S-102|HMN2B|HS.76067|HSP27|HSP28|Hsp25|SRP27
P04844		RPN2	ribophorin II	RIBIIR|RPN-II|RPNII|SWP1
P05023		ATP1A1	ATPase, Na+/K+ transporting, alpha 1 polypeptide	-
P06396		GSN	gelsolin	ADF|AGEL
P06576		ATP5B	ATP synthase, H+ transporting, mitochondrial F1 complex, beta polypeptide	ATPMB|ATPSB|HEL-S-271
P06733		ENO1	enolase 1, (alpha)	ENO1L1|MPB1|NNE|PPH
P06744		GPI	glucose-6-phosphate isomerase	AMF|GNPI|NLK|PGI|PHI|SA-36|SA36
P06748		NPM1	nucleophosmin (nucleolar phosphoprotein B23, numatrin)	B23|NPM
P07195		LDHB	lactate dehydrogenase B	HEL-S-281|LDH-B|LDH-H|LDHBD|TRG-5
P07237		P4HB	prolyl 4-hydroxylase, beta polypeptide	DSI|ERBA2L|GIT|P4Hbeta|PDI|PDIA1|PHDB|PO4DB|PO4HB|PROHB
P07355		ANXA2	annexin A2	ANX2|ANX2L4|CAL1H|HEL-S-270|LIP2|LPC2|LPC2D|P36|PAP-IV
P07814		EPRS	glutamyl-prolyl-tRNA synthetase	EARS|GLUPRORS|PARS|QARS|QPRS
P07858		CTSB	cathepsin B	APPS|CPSB
P07900		HSP90AA1	heat shock protein 90kDa alpha (cytosolic), class A member 1	EL52|HSP86|HSP89A|HSP90A|HSP90N|HSPC1|HSPCA|HSPCAL1|HSPCAL4|HSPN|Hsp89|Hsp90|LAP-2|LAP2
P08133		ANXA6	annexin A6	ANX6|CBP68
P08195		SLC3A2	solute carrier family 3 (amino acid transporter heavy chain), member 2	4F2|4F2HC|4T2HC|CD98|CD98HC|MDU1|NACAE
P08238		HSP90AB1	heat shock protein 90kDa alpha (cytosolic), class B member 1	D6S182|HSP84|HSP90B|HSPC2|HSPCB
P08670		VIM	vimentin	CTRCT30|HEL113
P08758		ANXA5	annexin A5	ANX5|ENX2|HEL-S-7|PP4|RPRGL3
P09211		GSTP1	glutathione S-transferase pi 1	DFN7|FAEES3|GST3|GSTP|HEL-S-22|PI
P09651		HNRNPA1	heterogeneous nuclear ribonucleoprotein A1	ALS19|ALS20|HNRPA1|HNRPA1L3|IBMPFD3|hnRNP A1|hnRNP-A1
Q32P51		HNRNPA1L2	heterogeneous nuclear ribonucleoprotein A1-like 2	-
P10809		HSPD1	heat shock 60kDa protein 1 (chaperonin)	CPN60|GROEL|HLD4|HSP-60|HSP60|HSP65|HuCHA60|SPG13
P11021		HSPA5	heat shock 70kDa protein 5 (glucose-regulated protein, 78kDa)	BIP|GRP78|HEL-S-89n|MIF2
P11142		HSPA8	heat shock 70kDa protein 8	HEL-33|HEL-S-72p|HSC54|HSC70|HSC71|HSP71|HSP73|HSPA10|LAP-1|LAP1|NIP71
P11216		PYGB	phosphorylase, glycogen; brain	GPBB
P11586		MTHFD1	methylenetetrahydrofolate dehydrogenase (NADP+ dependent) 1, methenyltetrahydrofolate cyclohydrolase, formyltetrahydrofolate synthetase	MTHFC|MTHFD
P11940		PABPC1	poly(A) binding protein, cytoplasmic 1	PAB1|PABP|PABP1|PABPC2|PABPL1
P12270		TPR	translocated promoter region, nuclear basket protein	-
P12814		ACTN1	actinin, alpha 1	BDPLT15
P12956		XRCC6	X-ray repair complementing defective repair in Chinese hamster cells 6	CTC75|CTCBF|G22P1|KU70|ML8|TLAA
P13010		XRCC5	X-ray repair complementing defective repair in Chinese hamster cells 5 (double-strand-break rejoining)	KARP-1|KARP1|KU80|KUB2|Ku86|NFIV
P13639		EEF2	eukaryotic translation elongation factor 2	EEF-2|EF-2|EF2|SCA26
P13667		PDIA4	protein disulfide isomerase family A, member 4	ERP70|ERP72|ERp-72
P13797		PLS3	plastin 3	BMND18|T-plastin
P14314		PRKCSH	protein kinase C substrate 80K-H	AGE-R2|G19P1|PCLD|PKCSH|PLD1
P14618		PKM	pyruvate kinase, muscle	CTHBP|HEL-S-30|OIP3|PK3|PKM2|TCB|THBP1
P14625		HSP90B1	heat shock protein 90kDa beta (Grp94), member 1	ECGP|GP96|GRP94|HEL-S-125m|HEL35|TRA1
P14866		HNRNPL	heterogeneous nuclear ribonucleoprotein L	HNRPL|hnRNP-L
P18206		VCL	vinculin	CMD1W|CMH15|HEL114|MV|MVCL
P19338		NCL	nucleolin	C23
P19367		HK1	hexokinase 1	HK1-ta|HK1-tb|HK1-tc|HKD|HKI|HMSNR|HXK1
P20700		LMNB1	lamin B1	ADLD|LMN|LMN2|LMNB
P21333		FLNA	filamin A, alpha	ABP-280|ABPX|CSBS|CVD1|FLN|FLN-A|FLN1|FMD|MNS|NHBP|OPD|OPD1|OPD2|XLVD|XMVD
P21796		VDAC1	voltage-dependent anion channel 1	PORIN|VDAC-1
P22314		UBA1	ubiquitin-like modifier activating enzyme 1	A1S9|A1S9T|A1ST|AMCX1|GXP1|POC20|SMAX2|UBA1A|UBE1|UBE1X
P22626		HNRNPA2B1	heterogeneous nuclear ribonucleoprotein A2/B1	HNRNPA2|HNRNPB1|HNRPA2|HNRPA2B1|HNRPB1|IBMPFD2|RNPA2|SNRPB1
P23381		WARS	tryptophanyl-tRNA synthetase	GAMMA-2|IFI53|IFP53
P23528		CFL1	cofilin 1 (non-muscle)	CFL|HEL-S-15
P24821		TNC	tenascin C	150-225|DFNA56|GMEM|GP|HXB|JI|TN|TN-C
P25705		ATP5A1	ATP synthase, H+ transporting, mitochondrial F1 complex, alpha subunit 1, cardiac muscle	ATP5A|ATP5AL2|ATPM|HEL-S-123m|MC5DN4|MOM2|OMR|ORM|hATP1
P26038		MSN	moesin	HEL70
P26640		VARS	valyl-tRNA synthetase	G7A|VARS1|VARS2
P27348		YWHAQ	tyrosine 3-monooxygenase/tryptophan 5-monooxygenase activation protein, theta	14-3-3|1C5|HS1
P27708		CAD	carbamoyl-phosphate synthetase 2, aspartate transcarbamylase, and dihydroorotase	-
P27797		CALR	calreticulin	CRT|HEL-S-99n|RO|SSA|cC1qR
P27824		CANX	calnexin	CNX|IP90|P90
P29401		TKT	transketolase	HEL107|TK|TKT1
P30101		PDIA3	protein disulfide isomerase family A, member 3	ER60|ERp57|ERp60|ERp61|GRP57|GRP58|HEL-S-269|HEL-S-93n|HsT17083|P58|PI-PLC
P31939		ATIC	5-aminoimidazole-4-carboxamide ribonucleotide formyltransferase/IMP cyclohydrolase	AICAR|AICARFT|HEL-S-70p|IMPCHASE|PURH
P31943		HNRNPH1	heterogeneous nuclear ribonucleoprotein H1 (H)	HNRPH|HNRPH1|hnRNPH
P33176		KIF5B	kinesin family member 5B	HEL-S-61|KINH|KNS|KNS1|UKHC
P34932		HSPA4	heat shock 70kDa protein 4	APG-2|HEL-S-5a|HS24/P52|HSPH2|RY|hsp70|hsp70RY
P35221		CTNNA1	catenin (cadherin-associated protein), alpha 1, 102kDa	CAP102
P35579		MYH9	myosin, heavy chain 9, non-muscle	BDPLT6|DFNA17|EPSTS|FTNS|MHA|NMHC-II-A|NMMHC-IIA|NMMHCA
P35580		MYH10	myosin, heavy chain 10, non-muscle	NMMHC-IIB|NMMHCB
P37802		TAGLN2	transgelin 2	HA1756
P38606		ATP6V1A	ATPase, H+ transporting, lysosomal 70kDa, V1 subunit A	ATP6A1|ATP6V1A1|HO68|VA68|VPP2|Vma1
P38646		HSPA9	heat shock 70kDa protein 9 (mortalin)	CSA|GRP-75|GRP75|HEL-S-124m|HSPA9B|MOT|MOT2|MTHSP75|PBP74
P39656		DDOST	dolichyl-diphosphooligosaccharide--protein glycosyltransferase subunit (non-catalytic)	AGER1|CDG1R|OKSWcl45|OST|OST48|WBP1
P40926		MDH2	malate dehydrogenase 2, NAD (mitochondrial)	M-MDH|MDH|MGC:3559|MOR1
P40939		HADHA	hydroxyacyl-CoA dehydrogenase/3-ketoacyl-CoA thiolase/enoyl-CoA hydratase (trifunctional protein), alpha subunit	ECHA|GBP|HADH|LCEH|LCHAD|MTPA|TP-ALPHA
P41250		GARS	glycyl-tRNA synthetase	CMT2D|DSMAV|GlyRS|HMN5|SMAD1
P41252		IARS	isoleucyl-tRNA synthetase	IARS1|ILERS|ILRS|IRS|PRO0785
P42704		LRPPRC	leucine-rich pentatricopeptide repeat containing	CLONE-23970|GP130|LRP130|LSFC
P43121		MCAM	melanoma cell adhesion molecule	CD146|MUC18
P43243		MATR3	matrin 3	ALS21|MPD2|VCPDM
P43490		NAMPT	nicotinamide phosphoribosyltransferase	1110035O14Rik|PBEF|PBEF1|VF|VISFATIN
P46821		MAP1B	microtubule-associated protein 1B	FUTSCH|MAP5|PPP1R102
P46940		IQGAP1	IQ motif containing GTPase activating protein 1	HUMORFA01|SAR1|p195
P47895		ALDH1A3	aldehyde dehydrogenase 1 family, member A3	ALDH1A6|ALDH6|MCOP8|RALDH3
P47897		QARS	glutaminyl-tRNA synthetase	GLNRS|MSCCA|PRO2195
P48643		CCT5	chaperonin containing TCP1, subunit 5 (epsilon)	CCT-epsilon|CCTE|HEL-S-69|TCP-1-epsilon
P48681		NES	nestin	-
P49327		FASN	fatty acid synthase	FAS|OA-519|SDR27X1
P49368		CCT3	chaperonin containing TCP1, subunit 3 (gamma)	CCT-gamma|CCTG|PIG48|TCP-1-gamma|TRIC5
P49411		TUFM	Tu translation elongation factor, mitochondrial	COXPD4|EF-TuMT|EFTU|P43
P49588		AARS	alanyl-tRNA synthetase	CMT2N
P50395		GDI2	GDP dissociation inhibitor 2	HEL-S-46e|RABGDIB
P50454		SERPINH1	serpin peptidase inhibitor, clade H (heat shock protein 47), member 1, (collagen binding protein 1)	AsTP3|CBP1|CBP2|HSP47|OI10|PPROM|RA-A47|SERPINH2|gp46
P50990		CCT8	chaperonin containing TCP1, subunit 8 (theta)	C21orf112|Cctq|D21S246|PRED71
P50991		CCT4	chaperonin containing TCP1, subunit 4 (delta)	CCT-DELTA|Cctd|SRB
P51149		RAB7A	RAB7A, member RAS oncogene family	PRO2706|RAB7
P51858		HDGF	hepatoma-derived growth factor	HMG1L2
P52272		HNRNPM	heterogeneous nuclear ribonucleoprotein M	CEAR|HNRNPM4|HNRPM|HNRPM4|HTGR1|NAGR1|hnRNP M
P53396		ACLY	ATP citrate lyase	ACL|ATPCL|CLATP
P53621		COPA	coatomer protein complex, subunit alpha	HEP-COP
P55060		CSE1L	CSE1 chromosome segregation 1-like (yeast)	CAS|CSE1|XPO2
P55072		VCP	valosin containing protein	ALS14|HEL-220|HEL-S-70|IBMPFD|IBMPFD1|TERA|p97
P56192		MARS	methionyl-tRNA synthetase	METRS|MRS|MTRNS|SPG70
P60174		TPI1	triosephosphate isomerase 1	HEL-S-49|TIM|TPI|TPID
P60842		EIF4A1	eukaryotic translation initiation factor 4A1	DDX2A|EIF-4A|EIF4A|eIF-4A-I|eIF4A-I
P61158		ACTR3	ARP3 actin-related protein 3 homolog (yeast)	ARP3
P61978		HNRNPK	heterogeneous nuclear ribonucleoprotein K	CSBP|HNRPK|TUNP
P61981		YWHAG	tyrosine 3-monooxygenase/tryptophan 5-monooxygenase activation protein, gamma	14-3-3GAMMA|PPP1R170
P62258		YWHAE	tyrosine 3-monooxygenase/tryptophan 5-monooxygenase activation protein, epsilon	14-3-3E|HEL2|KCIP-1|MDCR|MDS
P62937		PPIA	peptidylprolyl isomerase A (cyclophilin A)	CYPA|CYPH|HEL-S-69p
P63104		YWHAZ	tyrosine 3-monooxygenase/tryptophan 5-monooxygenase activation protein, zeta	14-3-3-zeta|HEL-S-3|HEL4|KCIP-1|YWHAD
P63241		EIF5A	eukaryotic translation initiation factor 5A	EIF-5A|EIF5A1|eIF5AI
Q6IS14		EIF5AL1	eukaryotic translation initiation factor 5A-like 1	EIF5AP1|bA342M3.3
P63261		ACTG1	actin, gamma 1	ACT|ACTG|BRWS2|DFNA20|DFNA26|HEL-176
P67809		YBX1	Y box binding protein 1	BP-8|CSDA2|CSDB|DBPB|MDR-NF1|NSEP-1|NSEP1|YB-1|YB1
P68104		EEF1A1	eukaryotic translation elongation factor 1 alpha 1	CCS-3|CCS3|EE1A1|EEF-1|EEF1A|EF-Tu|EF1A|GRAF-1EF|HNGC:16303|LENG7|PTI1|eEF1A-1
P68363		TUBA1B	tubulin, alpha 1b	K-ALPHA-1
P68371		TUBB4B	tubulin, beta 4B class IVb	Beta2|TUBB2|TUBB2C
P78371		CCT2	chaperonin containing TCP1, subunit 2 (beta)	99D8.1|CCT-beta|CCTB|HEL-S-100n|PRO1633|TCP-1-beta
P78527		PRKDC	protein kinase, DNA-activated, catalytic polypeptide	DNA-PKcs|DNAPK|DNPK1|HYRC|HYRC1|XRCC7|p350
Q00341		HDLBP	high density lipoprotein binding protein	HBP|PRO2900|VGL
Q00610		CLTC	clathrin, heavy chain (Hc)	CHC|CHC17|CLH-17|CLTCL2|Hc
Q00839		HNRNPU	heterogeneous nuclear ribonucleoprotein U (scaffold attachment factor A)	HNRPU|SAF-A|U21.1|hnRNP U
Q01082		SPTBN1	spectrin, beta, non-erythrocytic 1	ELF|HEL102|SPTB2|betaSpII
Q01518		CAP1	CAP, adenylate cyclase-associated protein 1 (yeast)	CAP|CAP1-PEN
Q01813		PFKP	phosphofructokinase, platelet	PFK-C|PFKF
Q02952		AKAP12	A kinase (PRKA) anchor protein 12	AKAP250|SSeCKS
Q07065		CKAP4	cytoskeleton-associated protein 4	CLIMP-63|ERGIC-63|p63
Q08211		DHX9	DEAH (Asp-Glu-Ala-His) box helicase 9	DDX9|LKP|NDH2|NDHII|RHA
Q09666		AHNAK	AHNAK nucleoprotein	AHNAKRS
Q12906		ILF3	interleukin enhancer binding factor 3, 90kDa	CBTF|DRBF|DRBP76|MMP4|MPHOSPH4|MPP4|NF-AT-90|NF110|NF110b|NF90|NF90a|NF90b|NFAR|NFAR-1|NFAR2|TCP110|TCP80
Q13263		TRIM28	tripartite motif containing 28	KAP1|PPP1R157|RNF96|TF1B|TIF1B
Q13813		SPTAN1	spectrin, alpha, non-erythrocytic 1	EIEE5|NEAS|SPTA2
Q14152		EIF3A	eukaryotic translation initiation factor 3, subunit A	EIF3|EIF3S10|P167|TIF32|eIF3-p170|eIF3-theta|p180|p185
Q14204		DYNC1H1	dynein, cytoplasmic 1, heavy chain 1	DHC1|DHC1a|DNCH1|DNCL|DNECL|DYHC|Dnchc1|HL-3|SMALED1|p22
Q14697		GANAB	glucosidase, alpha; neutral AB	G2AN|GLUII
Q14764		MVP	major vault protein	LRP|VAULT1
Q14974		KPNB1	karyopherin (importin) beta 1	IMB1|IPO1|IPOB|Impnb|NTF97
Q14980		NUMA1	nuclear mitotic apparatus protein 1	NUMA
Q15029		EFTUD2	elongation factor Tu GTP binding domain containing 2	MFDGA|MFDM|SNRNP116|Snrp116|Snu114|U5-116KD
Q15075		EEA1	early endosome antigen 1	MST105|MSTP105|ZFYVE2
Q15084		PDIA6	protein disulfide isomerase family A, member 6	ERP5|P5|TXNDC7
Q15149		PLEC	plectin	EBS1|EBSO|HD1|LGMD2Q|PCN|PLEC1|PLEC1b|PLTN
Q15365		PCBP1	poly(rC) binding protein 1	HEL-S-85|HNRPE1|HNRPX|hnRNP-E1|hnRNP-X
Q16658		FSCN1	fascin actin-bundling protein 1	FAN1|HSN|SNL|p55
Q16666		IFI16	interferon, gamma-inducible protein 16	IFNGIP1|PYHIN2
Q16851		UGP2	UDP-glucose pyrophosphorylase 2	UDPG|UDPGP|UDPGP2|UGP1|UGPP1|UGPP2|pHC379
Q32MZ4		LRRFIP1	leucine rich repeat (in FLII) interacting protein 1	FLAP-1|FLAP1|FLIIAP1|GCF-2|GCF2|HUFI-1|TRIP
Q5T4S7		UBR4	ubiquitin protein ligase E3 component n-recognin 4	RBAF600|ZUBR1|p600
Q6P2Q9		PRPF8	pre-mRNA processing factor 8	HPRP8|PRP8|PRPC8|RP13|SNRNP220
Q6UVK1		CSPG4	chondroitin sulfate proteoglycan 4	HMW-MAA|MCSP|MCSPG|MEL-CSPG|MSK16|NG2
Q7KZF4		SND1	staphylococcal nuclease and tudor domain containing 1	TDRD11|p100
Q7Z6Z7		HUWE1	HECT, UBA and WWE domain containing 1, E3 ubiquitin protein ligase	ARF-BP1|HECTH9|HSPC272|Ib772|LASU1|MULE|URE-B1|UREB1
Q86UP2		KTN1	kinectin 1 (kinesin receptor)	CG1|KNT|MU-RMS-40.19
Q86VP6		CAND1	cullin-associated and neddylation-dissociated 1	TIP120|TIP120A
Q92597		NDRG1	N-myc downstream regulated 1	CAP43|CMT4D|DRG-1|DRG1|GC4|HMSNL|NDR1|NMSL|PROXY1|RIT42|RTP|TARG1|TDD5
Q92598		HSPH1	heat shock 105kDa/110kDa protein 1	HSP105|HSP105A|HSP105B|NY-CO-25
Q92616		GCN1L1	GCN1 general control of amino-acid synthesis 1-like 1 (yeast)	GCN1|GCN1L|PRIC295
Q99536		VAT1	vesicle amine transport 1	VATI
Q9BQG0		MYBBP1A	MYB binding protein (P160) 1a	P160|PAP2
Q9NYU2		UGGT1	UDP-glucose glycoprotein glucosyltransferase 1	HUGT1|UGCGL1|UGT1
Q9NZM1		MYOF	myoferlin	FER1L3
Q9P2E9		RRBP1	ribosome binding protein 1	ES/130|ES130|RRp|hES
Q9UBT2		UBA2	ubiquitin-like modifier activating enzyme 2	ARX|SAE2
Q9UHD8		SEPT9	septin 9	AF17q25|MSF|MSF1|NAPB|PNUTL4|SINT1|SeptD1
Q9Y490		TLN1	talin 1	ILWEQ|TLN
Q9Y4L1		HYOU1	hypoxia up-regulated 1	GRP-170|Grp170|HSP12A|ORP-150|ORP150
Q9Y678		COPG1	coatomer protein complex, subunit gamma 1	COPG
P63244		GNB2L1	guanine nucleotide binding protein (G protein), beta polypeptide 2-like 1	Gnb2-rs1|H12.3|HLC-7|PIG21|RACK1
Q14247		CTTN	cortactin	EMS1
P11717		IGF2R	insulin-like growth factor 2 receptor	CD222|CIMPR|M6P-R|MPR1|MPRI
P17987		TCP1	t-complex 1	CCT-alpha|CCT1|CCTa|D6S230E|TCP-1-alpha
Q04637		EIF4G1	eukaryotic translation initiation factor 4 gamma, 1	EIF-4G1|EIF4F|EIF4G|EIF4GI|P220|PARK18
P52597		HNRNPF	heterogeneous nuclear ribonucleoprotein F	HNRPF|OK/SW-cl.23|mcs94-1
P15559		NQO1	NAD(P)H dehydrogenase, quinone 1	DHQU|DIA4|DTD|NMOR1|NMORI|QR1
P12268		IMPDH2	IMP (inosine 5'-monophosphate) dehydrogenase 2	IMPD2|IMPDH-II
Q06210		GFPT1	glutamine--fructose-6-phosphate transaminase 1	CMSTA1|GFA|GFAT|GFAT 1|GFAT1|GFAT1m|GFPT|GFPT1L|MSLG
P27816		MAP4	microtubule-associated protein 4	-
Q9UNF1		MAGED2	melanoma antigen family D, 2	11B6|BCG-1|BCG1|HCA10|MAGE-D2
Q27J81		INF2	inverted formin, FH2 and WH2 domain containing	C14orf151|C14orf173|CMTDIE|FSGS5|pp9484
Q16555		DPYSL2	dihydropyrimidinase-like 2	CRMP-2|CRMP2|DHPRP2|DRP-2|DRP2|N2A3|ULIP-2|ULIP2
Q13501		SQSTM1	sequestosome 1	A170|OSIL|PDB3|ZIP3|p60|p62|p62B
Q16891		IMMT	inner membrane protein, mitochondrial	HMP|MINOS2|P87|P87/89|P89|PIG52
Q96N67		DOCK7	dedicator of cytokinesis 7	EIEE23|ZIR2
Q01105		SET	SET nuclear proto-oncogene	2PP2A|I2PP2A|IGAAD|IPP2A2|PHAPII|TAF-I|TAF-IBETA
P0DME0		SETSIP	SET-like protein	SETP18
P16615		ATP2A2	ATPase, Ca++ transporting, cardiac muscle, slow twitch 2	ATP2B|DAR|DD|SERCA2
P17655		CAPN2	calpain 2, (m/II) large subunit	CANP2|CANPL2|CANPml|mCANP
P49748		ACADVL	acyl-CoA dehydrogenase, very long chain	ACAD6|LCACD|VLCAD
O60506		SYNCRIP	synaptotagmin binding, cytoplasmic RNA interacting protein	GRY-RBP|GRYRBP|HNRNPQ|HNRPQ1|NSAP1|PP68|hnRNP-Q
P09874		PARP1	poly (ADP-ribose) polymerase 1	ADPRT|ADPRT 1|ADPRT1|ARTD1|PARP|PARP-1|PPOL|pADPRT-1
Q99798		ACO2	aconitase 2, mitochondrial	ACONM|ICRD
O15144		ARPC2	actin related protein 2/3 complex, subunit 2, 34kDa	ARC34|PNAS-139|p34-Arc
P18669		PGAM1	phosphoglycerate mutase 1 (brain)	HEL-S-35|PGAM-B|PGAMA
P46939		UTRN	utrophin	DMDL|DRP|DRP1
P11413		G6PD	glucose-6-phosphate dehydrogenase	G6PD1
O60664		PLIN3	perilipin 3	M6PRBP1|PP17|TIP47
P05455		SSB	Sjogren syndrome antigen B (autoantigen La)	LARP3|La|La/SSB
P46063		RECQL	RecQ helicase-like	RECQL1|RecQ1
P39687		ANP32A	acidic (leucine-rich) nuclear phosphoprotein 32 family, member A	C15orf1|HPPCn|I1PP2A|LANP|MAPM|PHAP1|PHAPI|PP32
P55884		EIF3B	eukaryotic translation initiation factor 3, subunit B	EIF3-ETA|EIF3-P110|EIF3-P116|EIF3S9|PRT1
P49792		RANBP2	RAN binding protein 2	ADANE|ANE1|IIAE3|NUP358|TRP1|TRP2
O00410		IPO5	importin 5	IMB3|KPNB3|Pse1|RANBP5|imp5
P30050		RPL12	ribosomal protein L12	L12
Q9NSE4		IARS2	isoleucyl-tRNA synthetase 2, mitochondrial	ILERS
Q14165		MLEC	malectin	KIAA0152
P36578		RPL4	ribosomal protein L4	L4
Q9UKM9		RALY	RALY heterogeneous nuclear ribonucleoprotein	HNRPCL2|P542
O15067		PFAS	phosphoribosylformylglycinamidine synthase	FGAMS|FGARAT|PURL
P09543		CNP	2',3'-cyclic nucleotide 3' phosphodiesterase	CNP1
P35998		PSMC2	proteasome (prosome, macropain) 26S subunit, ATPase, 2	MSS1|Nbla10058|S7
Q13200		PSMD2	proteasome (prosome, macropain) 26S subunit, non-ATPase, 2	P97|RPN1|S2|TRAP2
O14980		XPO1	exportin 1	CRM1|emb|exp1
Q99613		EIF3C	eukaryotic translation initiation factor 3, subunit C	EIF3CL|EIF3S8|eIF3-p110
B5ME19		EIF3CL	eukaryotic translation initiation factor 3, subunit C-like	-
P49915		GMPS	guanine monphosphate synthase	-
Q14839		CHD4	chromodomain helicase DNA binding protein 4	Mi-2b|Mi2-BETA
P34897		SHMT2	serine hydroxymethyltransferase 2 (mitochondrial)	GLYA|HEL-S-51e|SHMT
P31040		SDHA	succinate dehydrogenase complex, subunit A, flavoprotein (Fp)	CMD1GG|FP|PGL5|SDH1|SDH2|SDHF
O00299		CLIC1	chloride intracellular channel 1	G6|NCC27
P46782		RPS5	ribosomal protein S5	S5
P23246		SFPQ	splicing factor proline/glutamine-rich	POMP100|PPP1R140|PSF
P26641		EEF1G	eukaryotic translation elongation factor 1 gamma	EF1G|GIG35
Q9Y4I1		MYO5A	myosin VA (heavy chain 12, myoxin)	GS1|MYH12|MYO5|MYR12
Q15436		SEC23A	Sec23 homolog A (S. cerevisiae)	CLSD
P52565		ARHGDIA	Rho GDP dissociation inhibitor (GDI) alpha	GDIA1|HEL-S-47e|NPHS8|RHOGDI|RHOGDI-1
P63220		RPS21	ribosomal protein S21	HLDF|S21
P00387		CYB5R3	cytochrome b5 reductase 3	B5R|DIA1
P35241		RDX	radixin	DFNB24
P13489		RNH1	ribonuclease/angiogenin inhibitor 1	RAI|RNH
P09429		HMGB1	high mobility group box 1	HMG1|HMG3|SBP-1
Q92945		KHSRP	KH-type splicing regulatory protein	FBP2|FUBP2|KSRP
Q9UKY7		CDV3	CDV3 homolog (mouse)	H41
P55786		NPEPPS	aminopeptidase puromycin sensitive	AAP-S|MP100|PSA
Q99832		CCT7	chaperonin containing TCP1, subunit 7 (eta)	CCTETA|CCTH|NIP7-1|TCP1ETA
Q02218		OGDH	oxoglutarate (alpha-ketoglutarate) dehydrogenase (lipoamide)	AKGDH|E1k|OGDC
P31948		STIP1	stress-induced phosphoprotein 1	HEL-S-94n|HOP|IEF-SSP-3521|P60|STI1|STI1L
P29692		EEF1D	eukaryotic translation elongation factor 1 delta (guanine nucleotide exchange protein)	EF-1D|EF1D|FP1047
P35606		COPB2	coatomer protein complex, subunit beta 2 (beta prime)	beta'-COP
P26599		PTBP1	polypyrimidine tract binding protein 1	HNRNP-I|HNRNPI|HNRPI|PTB|PTB-1|PTB-T|PTB2|PTB3|PTB4|pPTB
Q9P2J5		LARS	leucyl-tRNA synthetase	HSPC192|LARS1|LEURS|LEUS|LFIS|LRS|PIG44|RNTLS|hr025Cl
Q99460		PSMD1	proteasome (prosome, macropain) 26S subunit, non-ATPase, 1	P112|Rpn2|S1
O15143		ARPC1B	actin related protein 2/3 complex, subunit 1B, 41kDa	ARC41|p40-ARC|p41-ARC
P09525		ANXA4	annexin A4	ANX4|HEL-S-274|PIG28|ZAP36
P30153		PPP2R1A	protein phosphatase 2, regulatory subunit A, alpha	PP2A-Aalpha|PP2AAALPHA|PR65A
P21980		TGM2	transglutaminase 2	G-ALPHA-h|GNAH|HEL-S-45|TG2|TGC
P45974		USP5	ubiquitin specific peptidase 5 (isopeptidase T)	ISOT
P09382		LGALS1	lectin, galactoside-binding, soluble, 1	GAL1|GBP
O75390		CS	citrate synthase	-
P20042		EIF2S2	eukaryotic translation initiation factor 2, subunit 2 beta, 38kDa	EIF2|EIF2B|EIF2beta|PPP1R67|eIF-2-beta
P31930		UQCRC1	ubiquinol-cytochrome c reductase core protein I	D3S3191|QCR1|UQCR1
Q96JB6		LOXL4	lysyl oxidase-like 4	LOXC
Q9UQ80		PA2G4	proliferation-associated 2G4, 38kDa	EBP1|HG4-1|p38-2G4
Q9Y3I0		RTCB	RNA 2',3'-cyclic phosphate and 5'-OH ligase	C22orf28|DJ149A16.6|FAAP
P22102		GART	phosphoribosylglycinamide formyltransferase, phosphoribosylglycinamide synthetase, phosphoribosylaminoimidazole synthetase	AIRS|GARS|GARTF|PAIS|PGFT|PRGS
P52943		CRIP2	cysteine-rich protein 2	CRIP|CRP2|ESP1
P27695		APEX1	APEX nuclease (multifunctional DNA repair enzyme) 1	APE|APE1|APEN|APEX|APX|HAP1|REF1
P63010		AP2B1	adaptor-related protein complex 2, beta 1 subunit	ADTB2|AP105B|AP2-BETA|CLAPB1
P04843		RPN1	ribophorin I	OST1|RBPH1
Q9Y262		EIF3L	eukaryotic translation initiation factor 3, subunit L	EIF3EIP|EIF3S11|EIF3S6IP|HSPC021|HSPC025|MSTP005
Q8NC51		SERBP1	SERPINE1 mRNA binding protein 1	CHD3IP|HABP4L|PAI-RBP1|PAIRBP1
P09622		DLD	dihydrolipoamide dehydrogenase	DLDD|DLDH|E3|GCSL|LAD|PHE3
Q9H4A4		RNPEP	arginyl aminopeptidase (aminopeptidase B)	-
Q9BSJ8		ESYT1	extended synaptotagmin-like protein 1	FAM62A|MBC2
P16152		CBR1	carbonyl reductase 1	CBR|SDR21C1|hCBR1
P62873		GNB1	guanine nucleotide binding protein (G protein), beta polypeptide 1	-
Q9UPN3		MACF1	microtubule-actin crosslinking factor 1	ABP620|ACF7|MACF|OFC4
P48147		PREP	prolyl endopeptidase	PE|PEP
O60763		USO1	USO1 vesicle transport factor	P115|TAP|VDP
Q6DD88		ATL3	atlastin GTPase 3	HSN1F
P40227		CCT6A	chaperonin containing TCP1, subunit 6A (zeta 1)	CCT-zeta|CCT-zeta-1|CCT6|Cctz|HTR3|MoDP-2|TCP-1-zeta|TCP20|TCPZ|TTCP20
P52907		CAPZA1	capping protein (actin filament) muscle Z-line, alpha 1	CAPPA1|CAPZ|CAZ1
O00429		DNM1L	dynamin 1-like	DLP1|DRP1|DVLP|DYMPLE|EMPF|HDYNIV
Q9H4M9		EHD1	EH-domain containing 1	H-PAST|HPAST1|PAST|PAST1
P52209		PGD	phosphogluconate dehydrogenase	6PGD
Q92841		DDX17	DEAD (Asp-Glu-Ala-Asp) box helicase 17	P72|RH70
Q9BZQ8		FAM129A	family with sequence similarity 129, member A	C1orf24|NIBAN
P30086		PEBP1	phosphatidylethanolamine binding protein 1	HCNP|HCNPpp|HEL-210|HEL-S-34|PBP|PEBP|PEBP-1|RKIP
P24752		ACAT1	acetyl-CoA acetyltransferase 1	ACAT|MAT|T2|THIL
P23526		AHCY	adenosylhomocysteinase	SAHH|adoHcyase
O75874		IDH1	isocitrate dehydrogenase 1 (NADP+), soluble	HEL-216|HEL-S-26|IDCD|IDH|IDP|IDPC|PICD
Q8N8S7		ENAH	enabled homolog (Drosophila)	ENA|MENA|NDPP1
Q9UH99		SUN2	Sad1 and UNC84 domain containing 2	UNC84B
Q8WUM4		PDCD6IP	programmed cell death 6 interacting protein	AIP1|ALIX|DRIP4|HP95
P04439		HLA-A	major histocompatibility complex, class I, A	HLAA
P02649		APOE	apolipoprotein E	AD2|LDLCQ5|LPG
P98160		HSPG2	heparan sulfate proteoglycan 2	HSPG|PLC|PRCAN|SJA|SJS|SJS1
P62701		RPS4X	ribosomal protein S4, X-linked	CCG2|DXS306|RPS4|S4|SCAR|SCR10
O43776		NARS	asparaginyl-tRNA synthetase	ASNRS|NARS1
Q9NVA2		SEPT11	septin 11	-
Q9UH65		SWAP70	SWAP switching B-cell complex 70kDa subunit	SWAP-70
P62241		RPS8	ribosomal protein S8	S8
Q16181		SEPT7	septin 7	CDC10|CDC3|NBLA02942|SEPT7A
P36776		LONP1	lon peptidase 1, mitochondrial	LON|LONP|LonHS|PIM1|PRSS15|hLON
P55809		OXCT1	3-oxoacid CoA transferase 1	OXCT|SCOT
Q92499		DDX1	DEAD (Asp-Glu-Ala-Asp) box helicase 1	DBP-RB|UKVH5d
P19174		PLCG1	phospholipase C, gamma 1	NCKAP3|PLC-II|PLC1|PLC148|PLCgamma1
P29144		TPP2	tripeptidyl peptidase II	TPP-2
Q9BUF5		TUBB6	tubulin, beta 6 class V	HsT1601|TUBB-5
P17844		DDX5	DEAD (Asp-Glu-Ala-Asp) box helicase 5	G17P1|HLR1|HUMP68|p68
Q96C86		DCPS	decapping enzyme, scavenger	DCS1|HINT-5|HINT5|HSL1
Q16576		RBBP7	retinoblastoma binding protein 7	RbAp46
P21589		NT5E	5'-nucleotidase, ecto (CD73)	CALJA|CD73|E5NT|NT|NT5|NTE|eN|eNT
P62879		GNB2	guanine nucleotide binding protein (G protein), beta polypeptide 2	-
Q6IBS0		TWF2	twinfilin actin-binding protein 2	A6RP|A6r|PTK9L
P61247		RPS3A	ribosomal protein S3A	FTE1|MFTL|S3A
P07737		PFN1	profilin 1	ALS18
P43304		GPD2	glycerol-3-phosphate dehydrogenase 2 (mitochondrial)	GDH2|GPDM|mGPDH
P45880		VDAC2	voltage-dependent anion channel 2	POR
Q9Y5X1		SNX9	sorting nexin 9	SDP1|SH3PX1|SH3PXD3A|WISP
Q9NR30		DDX21	DEAD (Asp-Glu-Ala-Asp) box helicase 21	GUA|GURDB|RH-II/GU|RH-II/GuA
Q86V81		ALYREF	Aly/REF export factor	ALY|ALY/REF|BEF|REF|THOC4
O60313		OPA1	optic atrophy 1 (autosomal dominant)	MGM1|NPG|NTG|largeG
P22234		PAICS	phosphoribosylaminoimidazole carboxylase, phosphoribosylaminoimidazole succinocarboxamide synthetase	ADE2|ADE2H1|AIRC|PAIS
O43399		TPD52L2	tumor protein D52-like 2	D54
Q71UI9		H2AFV	H2A histone family, member V	H2A.Z-2|H2AV
P0C0S5		H2AFZ	H2A histone family, member Z	H2A.Z-1|H2A.z|H2A/z|H2AZ
Q96HE7		ERO1L	ERO1-like (S. cerevisiae)	ERO1-alpha|ERO1A|ERO1LA
P43686		PSMC4	proteasome (prosome, macropain) 26S subunit, ATPase, 4	MIP224|RPT3|S6|TBP-7|TBP7
P41567		EIF1	eukaryotic translation initiation factor 1	A121|EIF-1|EIF1A|ISO1|SUI1
O43491		EPB41L2	erythrocyte membrane protein band 4.1-like 2	4.1-G|4.1G
Q05209		PTPN12	protein tyrosine phosphatase, non-receptor type 12	PTP-PEST|PTPG1
P07339		CTSD	cathepsin D	CLN10|CPSD|HEL-S-130P
P67936		TPM4	tropomyosin 4	HEL-S-108
Q9UJU6		DBNL	drebrin-like	ABP1|HIP-55|HIP55|SH3P7
Q13315		ATM	ATM serine/threonine kinase	AT1|ATA|ATC|ATD|ATDC|ATE|TEL1|TELO1
P11047		LAMC1	laminin, gamma 1 (formerly LAMB2)	LAMB2
Q13492		PICALM	phosphatidylinositol binding clathrin assembly protein	CALM|CLTH|LAP
P30046		DDT	D-dopachrome tautomerase	DDCT
A6NHG4		DDTL	D-dopachrome tautomerase-like	KB-226F1.2
P12955		PEPD	peptidase D	PROLIDASE
P02786		TFRC	transferrin receptor	CD71|T9|TFR|TFR1|TR|TRFR|p90
Q13435		SF3B2	splicing factor 3b, subunit 2, 145kDa	Cus1|SAP145|SF3B145|SF3b1|SF3b150
Q13469		NFATC2	nuclear factor of activated T-cells, cytoplasmic, calcineurin-dependent 2	NFAT1|NFATP
Q99733		NAP1L4	nucleosome assembly protein 1-like 4	NAP1L4b|NAP2|NAP2L|hNAP2
O94925		GLS	glutaminase	AAD20|GAC|GAM|GLS1|KGA
O00231		PSMD11	proteasome (prosome, macropain) 26S subunit, non-ATPase, 11	Rpn6|S9|p44.5
P54136		RARS	arginyl-tRNA synthetase	ArgRS|DALRD1
P23368		ME2	malic enzyme 2, NAD(+)-dependent, mitochondrial	ODS1
Q9UBR2		CTSZ	cathepsin Z	CTSX
O14773		TPP1	tripeptidyl peptidase I	CLN2|LPIC|SCAR7|TPP-1
P16989		YBX3	Y box binding protein 3	CSDA|CSDA1|DBPA|ZONAB
Q8IVF2		AHNAK2	AHNAK nucleoprotein 2	C14orf78
Q14203		DCTN1	dynactin 1	DAP-150|DP-150|P135
Q9Y277		VDAC3	voltage-dependent anion channel 3	HD-VDAC3|VDAC-3
Q13177		PAK2	p21 protein (Cdc42/Rac)-activated kinase 2	PAK65|PAKgamma
O60568		PLOD3	procollagen-lysine, 2-oxoglutarate 5-dioxygenase 3	LH3
Q9BTW9		TBCD	tubulin folding cofactor D	SSD-1|tfcD
P51114		FXR1	fragile X mental retardation, autosomal homolog 1	FXR1P
Q13045		FLII	flightless I homolog (Drosophila)	FLI|FLIL|Fli1
P53618		COPB1	coatomer protein complex, subunit beta 1	COPB
P62917		RPL8	ribosomal protein L8	L8
P43034		PAFAH1B1	platelet-activating factor acetylhydrolase 1b, regulatory subunit 1 (45kDa)	LIS1|LIS2|MDCR|MDS|PAFAH
P06737		PYGL	phosphorylase, glycogen, liver	GSD6
Q13838		DDX39B	DEAD (Asp-Glu-Ala-Asp) box polypeptide 39B	BAT1|D6S81E|UAP56
Q92900		UPF1	UPF1 regulator of nonsense transcripts homolog (yeast)	HUPF1|NORF1|RENT1|pNORF1|smg-2
P54920		NAPA	N-ethylmaleimide-sensitive factor attachment protein, alpha	SNAPA
Q12907		LMAN2	lectin, mannose-binding 2	C5orf8|GP36B|VIP36
O00560		SDCBP	syndecan binding protein (syntenin)	MDA-9|ST1|SYCL|TACIP18
P24539		ATP5F1	ATP synthase, H+ transporting, mitochondrial Fo complex, subunit B1	PIG47
P31937		HIBADH	3-hydroxyisobutyrate dehydrogenase	NS5ATP1
Q6NZI2		PTRF	polymerase I and transcript release factor	CAVIN|CAVIN1|CGL4|cavin-1
P05387		RPLP2	ribosomal protein, large, P2	D11S2243E|LP2|P2|RPP2
Q15424		SAFB	scaffold attachment factor B	HAP|HET|SAF-B1|SAFB1
O00567		NOP56	NOP56 ribonucleoprotein	NOL5A|SCA36
Q16881		TXNRD1	thioredoxin reductase 1	GRIM-12|TR|TR1|TRXR1|TXNR
P04899		GNAI2	guanine nucleotide binding protein (G protein), alpha inhibiting activity polypeptide 2	GIP|GNAI2B|H_LUCA15.1|H_LUCA16.1
O75821		EIF3G	eukaryotic translation initiation factor 3, subunit G	EIF3-P42|EIF3S4|eIF3-delta|eIF3-p44
Q68CZ2		TNS3	tensin 3	TEM6|TENS1
Q86UE4		MTDH	metadherin	3D3|AEG-1|AEG1|LYRIC|LYRIC/3D3
Q08J23		NSUN2	NOP2/Sun RNA methyltransferase family, member 2	MISU|MRT5|SAKI|TRM4
O60841		EIF5B	eukaryotic translation initiation factor 5B	IF2
Q93009		USP7	ubiquitin specific peptidase 7 (herpes virus-associated)	HAUSP|TEF1
P05198		EIF2S1	eukaryotic translation initiation factor 2, subunit 1 alpha, 35kDa	EIF-2|EIF-2A|EIF-2alpha|EIF2|EIF2A
P54577		YARS	tyrosyl-tRNA synthetase	CMTDIC|TYRRS|YRS|YTS
Q9Y696		CLIC4	chloride intracellular channel 4	CLIC4L|H1|MTCLIC|huH1|p64H1
P42166		TMPO	thymopoietin	CMD1T|LAP2|LEMD4|PRO0868|TP
Q9UJZ1		STOML2	stomatin (EPB72)-like 2	SLP-2
P08865		RPSA	ribosomal protein SA	37LRP|67LR|ICAS|LAMBR|LAMR1|LBP|LBP/p40|LRP|LRP/LR|NEM/1CHD4|SA|lamR|p40
P05106		ITGB3	integrin, beta 3 (platelet glycoprotein IIIa, antigen CD61)	BDPLT16|BDPLT2|CD61|GP3A|GPIIIa|GT
Q5JTV8		TOR1AIP1	torsin A interacting protein 1	LAP1|LAP1B
Q15631		TSN	translin	BCLF-1|C3PO|RCHF1|REHF-1|TBRBP|TRSLN
Q96TA1		FAM129B	family with sequence similarity 129, member B	C9orf88|MEG-3|MINERVA|OC58|bA356B19.6
P47755		CAPZA2	capping protein (actin filament) muscle Z-line, alpha 2	CAPPA2|CAPZ
P78417		GSTO1	glutathione S-transferase omega 1	GSTO 1-1|GSTTLp28|HEL-S-21|P28|SPG-R
Q92974		ARHGEF2	Rho/Rac guanine nucleotide exchange factor (GEF) 2	GEF|GEF-H1|GEFH1|LFP40|P40
P14868		DARS	aspartyl-tRNA synthetase	HBSL|aspRS
Q13724		MOGS	mannosyl-oligosaccharide glucosidase	CDG2B|CWH41|DER7|GCS1
P31949		S100A11	S100 calcium binding protein A11	HEL-S-43|MLN70|S100C
Q03252		LMNB2	lamin B2	LAMB2|LMN2
P62195		PSMC5	proteasome (prosome, macropain) 26S subunit, ATPase, 5	S8|SUG-1|SUG1|TBP10|TRIP1|p45|p45/SUG
Q9Y520		PRRC2C	proline-rich coiled-coil 2C	BAT2-iso|BAT2D1|BAT2L2|XTP2
P61221		ABCE1	ATP-binding cassette, sub-family E (OABP), member 1	ABC38|OABP|RLI|RNASEL1|RNASELI|RNS4I
Q6YHK3		CD109	CD109 molecule	CPAMD7|p180|r150
P53597		SUCLG1	succinate-CoA ligase, alpha subunit	GALPHA|MTDPS9|SUCLA1
P17301		ITGA2	integrin, alpha 2 (CD49B, alpha 2 subunit of VLA-2 receptor)	BR|CD49B|GPIa|HPA-5|VLA-2|VLAA2
P05556		ITGB1	integrin, beta 1 (fibronectin receptor, beta polypeptide, antigen CD29 includes MDF2, MSK12)	CD29|FNRB|GPIIA|MDF2|MSK12|VLA-BETA|VLAB
O94804		STK10	serine/threonine kinase 10	LOK|PRO2729
P78347		GTF2I	general transcription factor IIi	BAP135|BTKAP1|DIWS|GTFII-I|IB291|SPIN|TFII-I|WBS|WBSCR6
O75165		DNAJC13	DnaJ (Hsp40) homolog, subfamily C, member 13	RME8
Q1KMD3		HNRNPUL2	heterogeneous nuclear ribonucleoprotein U-like 2	HNRPUL2|SAF-A2
P21291		CSRP1	cysteine and glycine-rich protein 1	CRP|CRP1|CSRP|CYRP|D1S181E|HEL-141
Q15008		PSMD6	proteasome (prosome, macropain) 26S subunit, non-ATPase, 6	Rpn7|S10|SGA-113M|p42A|p44S10
P52292		KPNA2	karyopherin alpha 2 (RAG cohort 1, importin alpha 1)	IPOA1|QIP2|RCH1|SRP1alpha
O00159		MYO1C	myosin IC	MMI-beta|MMIb|NMI|myr2
O00571		DDX3X	DEAD (Asp-Glu-Ala-Asp) box helicase 3, X-linked	DBX|DDX14|DDX3|HLP2
Q9BTT0		ANP32E	acidic (leucine-rich) nuclear phosphoprotein 32 family, member E	LANP-L|LANPL
P21281		ATP6V1B2	ATPase, H+ transporting, lysosomal 56/58kDa, V1 subunit B2	ATP6B1B2|ATP6B2|HO57|VATB|VPP3|Vma2
O43242		PSMD3	proteasome (prosome, macropain) 26S subunit, non-ATPase, 3	P58|RPN3|S3|TSTA2
Q07021		C1QBP	complement component 1, q subcomponent binding protein	GC1QBP|HABP1|SF2p32|gC1Q-R|gC1qR|p32
P46459		NSF	N-ethylmaleimide-sensitive factor	SKD2
P35232		PHB	prohibitin	HEL-215|HEL-S-54e|PHB1
O95373		IPO7	importin 7	Imp7|RANBP7
Q96QK1		VPS35	vacuolar protein sorting 35 homolog (S. cerevisiae)	MEM3|PARK17
Q14573		ITPR3	inositol 1,4,5-trisphosphate receptor, type 3	IP3R|IP3R3
Q9Y285		FARSA	phenylalanyl-tRNA synthetase, alpha subunit	CML33|FARSL|FARSLA|FRSA|PheHA
Q99698		LYST	lysosomal trafficking regulator	CHS|CHS1
P07954		FH	fumarate hydratase	HLRCC|LRCC|MCL|MCUL1
Q8NE71		ABCF1	ATP-binding cassette, sub-family F (GCN20), member 1	ABC27|ABC50
P49006		MARCKSL1	MARCKS-like 1	F52|MACMARCKS|MLP|MLP1|MRP
Q8IY81		FTSJ3	FtsJ homolog 3 (E. coli)	EPCS3|SPB1
Q12765		SCRN1	secernin 1	SES1
P35222		CTNNB1	catenin (cadherin-associated protein), beta 1, 88kDa	CTNNB|MRD19|armadillo
P05388		RPLP0	ribosomal protein, large, P0	L10E|LP0|P0|PRLP0|RPP0
P56537		EIF6	eukaryotic translation initiation factor 6	CAB|EIF3A|ITGB4BP|b(2)gcn|eIF-6|p27(BBP)|p27BBP
Q9UQE7		SMC3	structural maintenance of chromosomes 3	BAM|BMH|CDLS3|CSPG6|HCAP|SMC3L1
P55209		NAP1L1	nucleosome assembly protein 1-like 1	NAP1|NAP1L|NRP
Q9UHB9		SRP68	signal recognition particle 68kDa	-
P62424		RPL7A	ribosomal protein L7a	L7A|SURF3|TRUP
Q15691		MAPRE1	microtubule-associated protein, RP/EB family, member 1	EB1
Q14847		LASP1	LIM and SH3 protein 1	Lasp-1|MLN50
O94979		SEC31A	SEC31 homolog A (S. cerevisiae)	ABP125|ABP130|HSPC334|SEC31L1
P31150		GDI1	GDP dissociation inhibitor 1	1A|GDIL|MRX41|MRX48|OPHN2|RABGD1A|RABGDIA|XAP-4
Q13409		DYNC1I2	dynein, cytoplasmic 1, intermediate chain 2	DNCI2|IC2
P35237		SERPINB6	serpin peptidase inhibitor, clade B (ovalbumin), member 6	CAP|DFNB91|MSTP057|PI-6|PI6|PTI|SPI3
P17812		CTPS1	CTP synthase 1	CTPS
O14818		PSMA7	proteasome (prosome, macropain) subunit, alpha type, 7	C6|HSPC|RC6-1|XAPC7
O95425		SVIL	supervillin	-
Q9BWD1		ACAT2	acetyl-CoA acetyltransferase 2	-
P07384		CAPN1	calpain 1, (mu/I) large subunit	CANP|CANP1|CANPL1|muCANP|muCL
Q15366		PCBP2	poly(rC) binding protein 2	HNRNPE2|HNRPE2|hnRNP-E2
Q14157		UBAP2L	ubiquitin associated protein 2-like	NICE-4
Q05682		CALD1	caldesmon 1	CDM|H-CAD|HCAD|L-CAD|LCAD|NAG22
P12236		SLC25A6	solute carrier family 25 (mitochondrial carrier; adenine nucleotide translocator), member 6	2|3|AAC3|ANT|ANT 2|ANT 3|ANT3|ANT3Y
P26639		TARS	threonyl-tRNA synthetase	ThrRS
Q3ZCM7		TUBB8	tubulin, beta 8 class VIII	bA631M21.2
Q86TX2		ACOT1	acyl-CoA thioesterase 1	ACH2|CTE-1|LACH2
Q02790		FKBP4	FK506 binding protein 4, 59kDa	FKBP51|FKBP52|FKBP59|HBI|Hsp56|PPIase|p52
P40121		CAPG	capping protein (actin filament), gelsolin-like	AFCP|HEL-S-66|MCP
O95433		AHSA1	AHA1, activator of heat shock 90kDa protein ATPase homolog 1 (yeast)	AHA1|C14orf3|p38
Q99497		PARK7	parkinson protein 7	DJ-1|DJ1|HEL-S-67p
O94826		TOMM70A	translocase of outer mitochondrial membrane 70 homolog A (S. cerevisiae)	-
P62805		-
P62805		-
P62805		-
P62805		-
P62805		-
P62805		-
P62805		-
P62805		-
P62805		-
P62805		-
P62805		-
P62805		-
P62805		-
P62805		-
P28331		NDUFS1	NADH dehydrogenase (ubiquinone) Fe-S protein 1, 75kDa (NADH-coenzyme Q reductase)	CI-75Kd|CI-75k|PRO1304
A6NHR9		SMCHD1	structural maintenance of chromosomes flexible hinge domain containing 1	-
Q9Y2W1		THRAP3	thyroid hormone receptor associated protein 3	TRAP150
Q14376		GALE	UDP-galactose-4-epimerase	SDR1E1
Q7L576		CYFIP1	cytoplasmic FMR1 interacting protein 1	P140SRA-1|SHYC|SRA-1|SRA1
Q9Y6C9		MTCH2	mitochondrial carrier 2	MIMP|SLC25A50
P28482		MAPK1	mitogen-activated protein kinase 1	ERK|ERK-2|ERK2|ERT1|MAPK2|P42MAPK|PRKM1|PRKM2|p38|p40|p41|p41mapk|p42-MAPK
P51991		HNRNPA3	heterogeneous nuclear ribonucleoprotein A3	2610510D13Rik|D10S102|FBRNP|HNRPA3
P30041		PRDX6	peroxiredoxin 6	1-Cys|AOP2|HEL-S-128m|NSGPx|PRX|aiPLA2|p29
Q9UNM6		PSMD13	proteasome (prosome, macropain) 26S subunit, non-ATPase, 13	HSPC027|Rpn9|S11|p40.5
Q7L2E3		DHX30	DEAH (Asp-Glu-Ala-His) box helicase 30	DDX30|RETCOR
P51610		HCFC1	host cell factor C1	CFF|HCF-1|HCF1|HFC1|MRX3|PPP1R89|VCAF
P62263		RPS14	ribosomal protein S14	EMTB|S14
O95831		AIFM1	apoptosis-inducing factor, mitochondrion-associated, 1	AIF|CMT2D|CMTX4|COWCK|COXPD6|NADMR|NAMSD|PDCD8
P69849		NOMO3	NODAL modulator 3	Nomo
Q5JPE7		NOMO2	NODAL modulator 2	Nomo|PM5
Q9ULZ3		PYCARD	PYD and CARD domain containing	ASC|CARD5|TMS|TMS-1|TMS1
Q6P5R6		RPL22L1	ribosomal protein L22-like 1	-
Q15233		NONO	non-POU domain containing, octamer-binding	NMT55|NRB54|P54|P54NRB|PPP1R114
Q9NQC3		RTN4	reticulon 4	ASY|NI220/250|NOGO|NOGO-A|NOGOC|NSP|NSP-CL|Nbla00271|Nbla10545|Nogo-B|Nogo-C|RTN-X|RTN4-A|RTN4-B1|RTN4-B2|RTN4-C
P36551		CPOX	coproporphyrinogen oxidase	CPO|CPX|HCP
P06756		ITGAV	integrin, alpha V	CD51|MSK8|VNRA|VTNR
Q14690		PDCD11	programmed cell death 11	ALG-4|ALG4|NFBP|RRP5
P20073		ANXA7	annexin A7	ANX7|SNX|SYNEXIN
P54886		ALDH18A1	aldehyde dehydrogenase 18 family, member A1	ARCL3A|GSAS|P5CS|PYCS
P55735		SEC13	SEC13 homolog (S. cerevisiae)	D3S1231E|SEC13L1|SEC13R|npp-20
P49023		PXN	paxillin	-
Q12929		EPS8	epidermal growth factor receptor pathway substrate 8	-
P26373		RPL13	ribosomal protein L13	BBC1|D16S444E|D16S44E|L13
P13674		P4HA1	prolyl 4-hydroxylase, alpha polypeptide I	P4HA
P54578		USP14	ubiquitin specific peptidase 14 (tRNA-guanine transglycosylase)	TGT
Q9Y230		RUVBL2	RuvB-like AAA ATPase 2	ECP51|INO80J|REPTIN|RVB2|TIH2|TIP48|TIP49B
O96008		TOMM40	translocase of outer mitochondrial membrane 40 homolog (yeast)	C19orf1|D19S1177E|PER-EC1|PEREC1|TOM40
P49419		ALDH7A1	aldehyde dehydrogenase 7 family, member A1	ATQ1|EPD|PDE
P07437		TUBB	tubulin, beta class I	CDCBM6|M40|OK/SW-cl.56|TUBB1|TUBB5
O75348		ATP6V1G1	ATPase, H+ transporting, lysosomal 13kDa, V1 subunit G1	ATP6G|ATP6G1|ATP6GL|ATP6J|Vma10
P00390		GSR	glutathione reductase	HEL-75
Q9NY33		DPP3	dipeptidyl-peptidase 3	DPPIII
Q99623		PHB2	prohibitin 2	BAP|BCAP37|Bap37|PNAS-141|REA|p22
P23284		PPIB	peptidylprolyl isomerase B (cyclophilin B)	CYP-S1|CYPB|HEL-S-39|OI9|SCYLP
P16435		POR	P450 (cytochrome) oxidoreductase	CPR|CYPOR|P450R
Q13217		DNAJC3	DnaJ (Hsp40) homolog, subfamily C, member 3	ERdj6|HP58|P58|P58IPK|PRKRI
Q9Y2X3		NOP58	NOP58 ribonucleoprotein	NOP5|NOP5/NOP58
Q9UIG0		BAZ1B	bromodomain adjacent to zinc finger domain, 1B	WBSCR10|WBSCR9|WSTF
Q9Y265		RUVBL1	RuvB-like AAA ATPase 1	ECP54|INO80H|NMP238|PONTIN|Pontin52|RVB1|TIH1|TIP49|TIP49A
P49736		MCM2	minichromosome maintenance complex component 2	BM28|CCNL1|CDCL1|D3S3194|MITOTIN|cdc19
P28838		LAP3	leucine aminopeptidase 3	HEL-S-106|LAP|LAPEP|PEPS
O75694		NUP155	nucleoporin 155kDa	ATFB15|N155
O76021		RSL1D1	ribosomal L1 domain containing 1	CSIG|PBK1|UTP30
P54652		HSPA2	heat shock 70kDa protein 2	HSP70-2|HSP70-3
P17174		GOT1	glutamic-oxaloacetic transaminase 1, soluble	ASTQTL1|GIG18|cAspAT|cCAT
P28074		PSMB5	proteasome (prosome, macropain) subunit, beta type, 5	LMPX|MB1|X
Q06323		PSME1	proteasome (prosome, macropain) activator subunit 1 (PA28 alpha)	IFI5111|PA28A|PA28alpha|REGalpha
Q96AE4		FUBP1	far upstream element (FUSE) binding protein 1	FBP|FUBP
P84098		RPL19	ribosomal protein L19	L19
P36507		MAP2K2	mitogen-activated protein kinase kinase 2	CFC4|MAPKK2|MEK2|MKK2|PRKMK2
O60271		SPAG9	sperm associated antigen 9	CT89|HLC-6|HLC4|JIP-4|JIP4|JLP|PHET|PIG6
Q9NQW7		XPNPEP1	X-prolyl aminopeptidase (aminopeptidase P) 1, soluble	APP1|SAMP|XPNPEP|XPNPEPL|XPNPEPL1
Q9P258		RCC2	regulator of chromosome condensation 2	TD-60
P17931		LGALS3	lectin, galactoside-binding, soluble, 3	CBP35|GAL3|GALBP|GALIG|L31|LGALS2|MAC2
Q99714		HSD17B10	hydroxysteroid (17-beta) dehydrogenase 10	17b-HSD10|ABAD|CAMR|DUPXp11.22|ERAB|HADH2|HCD2|MHBD|MRPP2|MRX17|MRX31|MRXS10|SCHAD|SDR5C1
Q10567		AP1B1	adaptor-related protein complex 1, beta 1 subunit	ADTB1|AP105A|BAM22|CLAPB2
Q16778		HIST2H2BE	histone cluster 2, H2be	GL105|H2B|H2B.1|H2BFQ|H2BGL105|H2BQ
P06899		HIST1H2BJ	histone cluster 1, H2bj	H2B/r|H2BFR|H2BJ
P33778		HIST1H2BB	histone cluster 1, H2bb	H2B.1|H2B/f|H2BFF
P23527		HIST1H2BO	histone cluster 1, H2bo	H2B.2|H2B/n|H2BFN|dJ193B12.2
Q8N257		HIST3H2BB	histone cluster 3, H2bb	H2Bb
Q15019		SEPT2	septin 2	DIFF6|NEDD-5|NEDD5|Pnutl3|hNedd5
Q9NTI5		PDS5B	PDS5, regulator of cohesion maintenance, homolog B (S. cerevisiae)	APRIN|AS3|CG008
Q9H223		EHD4	EH-domain containing 4	PAST4
Q16531		DDB1	damage-specific DNA binding protein 1, 127kDa	DDBA|UV-DDB1|XAP1|XPCE|XPE|XPE-BF
Q99878		HIST1H2AJ	histone cluster 1, H2aj	H2A/E|H2AFE|dJ160A22.4
Q96KK5		HIST1H2AH	histone cluster 1, H2ah	H2A/S|H2AFALii|H2AH|dJ86C11.1
Q9BTM1		H2AFJ	H2A histone family, member J	H2AJ
Q93077		HIST1H2AC	histone cluster 1, H2ac	H2A/l|H2AFL|dJ221C16.4
P0C0S8		-
P0C0S8		-
P0C0S8		-
P0C0S8		-
P0C0S8		-
Q7L7L0		HIST3H2A	histone cluster 3, H2a	-
P20671		HIST1H2AD	histone cluster 1, H2ad	H2A.3|H2A/g|H2AFG
P04908		-
P04908		-
P48444		ARCN1	archain 1	COPD
Q9H3P7		ACBD3	acyl-CoA binding domain containing 3	GCP60|GOCAP1|GOLPH1|PAP7
Q9Y3E5		PTRH2	peptidyl-tRNA hydrolase 2	BIT1|PTH2
O60701		UGDH	UDP-glucose 6-dehydrogenase	GDH|UDP-GlcDH|UDPGDH|UGD
O00232		PSMD12	proteasome (prosome, macropain) 26S subunit, non-ATPase, 12	Rpn5|p55
P61764		STXBP1	syntaxin binding protein 1	MUNC18-1|NSEC1|P67|RBSEC1|UNC18
Q9Y5B9		SUPT16H	suppressor of Ty 16 homolog (S. cerevisiae)	CDC68|FACTP140|SPT16/CDC68
O75534		CSDE1	cold shock domain containing E1, RNA-binding	D1S155E|UNR
Q13162		PRDX4	peroxiredoxin 4	AOE37-2|HEL-S-97n|PRX-4
Q96KP4		CNDP2	CNDP dipeptidase 2 (metallopeptidase M20 family)	CN2|CPGL|HEL-S-13|HsT2298|PEPA
Q8N1F7		NUP93	nucleoporin 93kDa	NIC96
Q13509		TUBB3	tubulin, beta 3 class III	CDCBM|CDCBM1|CFEOM3|CFEOM3A|FEOM3|TUBB4|beta-4
P55084		HADHB	hydroxyacyl-CoA dehydrogenase/3-ketoacyl-CoA thiolase/enoyl-CoA hydratase (trifunctional protein), beta subunit	ECHB|MTPB|TP-BETA
Q07955		SRSF1	serine/arginine-rich splicing factor 1	ASF|SF2|SF2p33|SFRS1|SRp30a
Q12792		TWF1	twinfilin actin-binding protein 1	A6|PTK9
Q9BR76		CORO1B	coronin, actin binding protein, 1B	CORONIN-2
P18124		RPL7	ribosomal protein L7	L7|humL7-1
P30044		PRDX5	peroxiredoxin 5	ACR1|AOEB166|B166|HEL-S-55|PLP|PMP20|PRDX6|PRXV|prx-V
P61160		ACTR2	ARP2 actin-related protein 2 homolog (yeast)	ARP2
P55036		PSMD4	proteasome (prosome, macropain) 26S subunit, non-ATPase, 4	AF|AF-1|ASF|MCB1|Rpn10|S5A|pUB-R5
Q9Y3F4		STRAP	serine/threonine kinase receptor associated protein	MAWD|PT-WD|UNRIP
Q8N163		CCAR2	cell cycle and apoptosis regulator 2	DBC-1|DBC1|KIAA1967|NET35|p30 DBC|p30DBC
Q15942		ZYX	zyxin	ESP-2|HED-2
Q9UHX1		PUF60	poly-U binding splicing factor 60KDa	FIR|RoBPI|SIAHBP1|VRJS
O60716		CTNND1	catenin (cadherin-associated protein), delta 1	CAS|CTNND|P120CAS|P120CTN|p120|p120(CAS)|p120(CTN)
Q92922		SMARCC1	SWI/SNF related, matrix associated, actin dependent regulator of chromatin, subfamily c, member 1	BAF155|CRACC1|Rsc8|SRG3|SWI3
Q06124		PTPN11	protein tyrosine phosphatase, non-receptor type 11	BPTP3|CFC|NS1|PTP-1D|PTP2C|SH-PTP2|SH-PTP3|SHP2
P46777		RPL5	ribosomal protein L5	DBA6|L5|PPP1R135
P68402		PAFAH1B2	platelet-activating factor acetylhydrolase 1b, catalytic subunit 2 (30kDa)	HEL-S-303
Q5SW79		CEP170	centrosomal protein 170kDa	FAM68A|KAB|KIAA0470
Q13347		EIF3I	eukaryotic translation initiation factor 3, subunit I	EIF3S2|PRO2242|TRIP-1|TRIP1|eIF3-beta|eIF3-p36
O95372		LYPLA2	lysophospholipase II	APT-2|DJ886K2.4
P40925		MDH1	malate dehydrogenase 1, NAD (soluble)	HEL-S-32|MDH-s|MDHA|MGC:1375|MOR2
P50570		DNM2	dynamin 2	CMT2M|CMTDI1|CMTDIB|DI-CMTB|DYN2|DYNII|LCCS5
Q15393		SF3B3	splicing factor 3b, subunit 3, 130kDa	RSE1|SAP130|SF3b130|STAF130
P11498		PC	pyruvate carboxylase	PCB
Q6XQN6		NAPRT	nicotinate phosphoribosyltransferase	NAPRT1|PP3856
Q8TEX9		IPO4	importin 4	Imp4
Q12905		ILF2	interleukin enhancer binding factor 2	NF45|PRO3063
Q9NTJ3		SMC4	structural maintenance of chromosomes 4	CAP-C|CAPC|SMC-4|SMC4L1|hCAP-C
Q14444		CAPRIN1	cell cycle associated protein 1	GPIAP1|GPIP137|GRIP137|M11S1|RNG105|p137GPI
P62191		PSMC1	proteasome (prosome, macropain) 26S subunit, ATPase, 1	P26S4|S4|p56
Q92973		TNPO1	transportin 1	IPO2|KPNB2|MIP|MIP1|TRN
P11387		TOP1	topoisomerase (DNA) I	TOPI
Q9NUQ9		FAM49B	family with sequence similarity 49, member B	L1
P22695		UQCRC2	ubiquinol-cytochrome c reductase core protein II	MC3DN5|QCR2|UQCR2
Q04917		YWHAH	tyrosine 3-monooxygenase/tryptophan 5-monooxygenase activation protein, eta	YWHA1
Q13423		NNT	nicotinamide nucleotide transhydrogenase	GCCD4
P36871		PGM1	phosphoglucomutase 1	CDG1T|GSD14
P49257		LMAN1	lectin, mannose-binding, 1	ERGIC-53|ERGIC53|F5F8D|FMFD1|MCFD1|MR60|gp58
O43583		DENR	density-regulated protein	DRP|DRP1|SMAP-3
O75367		H2AFY	H2A histone family, member Y	H2A.y|H2A/y|H2AF12M|H2AFJ|MACROH2A1.1|mH2A1|macroH2A1.2
Q9UBG0		MRC2	mannose receptor, C type 2	CD280|CLEC13E|ENDO180|UPARAP
Q12874		SF3A3	splicing factor 3a, subunit 3, 60kDa	PRP9|PRPF9|SAP61|SF3a60
Q9H2M9		RAB3GAP2	RAB3 GTPase activating protein subunit 2 (non-catalytic)	RAB3-GAP150|RAB3GAP150|SPG69|WARBM2|p150
Q92625		ANKS1A	ankyrin repeat and sterile alpha motif domain containing 1A	ANKS1
Q99961		SH3GL1	SH3-domain GRB2-like 1	CNSA1|EEN|SH3D2B|SH3P8
Q07866		KLC1	kinesin light chain 1	KLC|KNS2|KNS2A
Q09028		RBBP4	retinoblastoma binding protein 4	NURF55|RBAP48
Q9H0A0		NAT10	N-acetyltransferase 10 (GCN5-related)	ALP|NET43
Q14008		CKAP5	cytoskeleton associated protein 5	CHTOG|MSPS|TOG|TOGp|ch-TOG
Q93008		USP9X	ubiquitin specific peptidase 9, X-linked	DFFRX|FAF|FAM
P07741		APRT	adenine phosphoribosyltransferase	AMP|APRTD
P06865		HEXA	hexosaminidase A (alpha polypeptide)	TSD
P41091		EIF2S3	eukaryotic translation initiation factor 2, subunit 3 gamma, 52kDa	EIF2|EIF2G|EIF2gamma|eIF-2gA
P40763		STAT3	signal transducer and activator of transcription 3 (acute-phase response factor)	APRF|HIES
Q99829		CPNE1	copine I	COPN1|CPN1
P49591		SARS	seryl-tRNA synthetase	SERRS|SERS
O14744		PRMT5	protein arginine methyltransferase 5	HRMT1L5|IBP72|JBP1|SKB1|SKB1Hs
O75347		TBCA	tubulin folding cofactor A	-
P22061		PCMT1	protein-L-isoaspartate (D-aspartate) O-methyltransferase	PIMT
P01889		HLA-B	major histocompatibility complex, class I, B	AS|HLAB|SPDA1
P30566		ADSL	adenylosuccinate lyase	AMPS|ASASE|ASL
O43684		BUB3	BUB3 mitotic checkpoint protein	BUB3L|hBUB3
Q08945		SSRP1	structure specific recognition protein 1	FACT|FACT80|T160
P47756		CAPZB	capping protein (actin filament) muscle Z-line, beta	CAPB|CAPPB|CAPZ
P28066		PSMA5	proteasome (prosome, macropain) subunit, alpha type, 5	PSC5|ZETA
P04632		CAPNS1	calpain, small subunit 1	30K|CALPAIN4|CANP|CANPS|CAPN4|CDPS|CSS1
Q9UBQ7		GRHPR	glyoxylate reductase/hydroxypyruvate reductase	GLXR|GLYD|PH2
P46060		RANGAP1	Ran GTPase activating protein 1	Fug1|RANGAP|SD
O95782		AP2A1	adaptor-related protein complex 2, alpha 1 subunit	ADTAA|AP2-ALPHA|CLAPA1
Q92621		NUP205	nucleoporin 205kDa	C7orf14
E9PAV3		NACA	nascent polypeptide-associated complex alpha subunit	NACA1|skNAC
P28072		PSMB6	proteasome (prosome, macropain) subunit, beta type, 6	DELTA|LMPY|Y
P30038		ALDH4A1	aldehyde dehydrogenase 4 family, member A1	ALDH4|P5CD|P5CDh
P46013		MKI67	marker of proliferation Ki-67	KIA|MIB-|MIB-1|PPP1R105
P17858		PFKL	phosphofructokinase, liver	PFK-B
O75116		ROCK2	Rho-associated, coiled-coil containing protein kinase 2	ROCK-II
O75822		EIF3J	eukaryotic translation initiation factor 3, subunit J	EIF3S1|eIF3-alpha|eIF3-p35
P10768		ESD	esterase D	FGH
Q06830		PRDX1	peroxiredoxin 1	MSP23|NKEF-A|NKEFA|PAG|PAGA|PAGB|PRX1|PRXI|TDPX2
O60264		SMARCA5	SWI/SNF related, matrix associated, actin dependent regulator of chromatin, subfamily a, member 5	ISWI|SNF2H|WCRF135|hISWI|hSNF2H
P07099		EPHX1	epoxide hydrolase 1, microsomal (xenobiotic)	EPHX|EPOX|HYL1|MEH
P52788		SMS	spermine synthase	MRSR|SPMSY|SRS|SpS
P04181		OAT	ornithine aminotransferase	GACR|HOGA|OATASE|OKT
Q16643		DBN1	drebrin 1	D0S117E
P78344		EIF4G2	eukaryotic translation initiation factor 4 gamma, 2	AAG1|DAP5|NAT1|P97
P00505		GOT2	glutamic-oxaloacetic transaminase 2, mitochondrial	KAT4|KATIV|mitAAT
P40222		TXLNA	taxilin alpha	IL14|TXLN
Q9Y617		PSAT1	phosphoserine aminotransferase 1	EPIP|PSA|PSAT
P08582		MFI2	antigen p97 (melanoma associated) identified by monoclonal antibodies 133.2 and 96.5	CD228|MAP97|MTF1
P50995		ANXA11	annexin A11	ANX11|CAP50
P57729		RAB38	RAB38, member RAS oncogene family	NY-MEL-1|rrGTPbp
P98179		RBM3	RNA binding motif (RNP1, RRM) protein 3	IS1-RNPL|RNPL
P09104		ENO2	enolase 2 (gamma, neuronal)	HEL-S-279|NSE
P22392		NME2	NME/NM23 nucleoside diphosphate kinase 2	NDKB|NDPK-B|NDPKB|NM23-H2|NM23B|PUF
P22392		-
Q96P70		IPO9	importin 9	Imp9
P00367		GLUD1	glutamate dehydrogenase 1	GDH|GDH1|GLUD
Q99523		SORT1	sortilin 1	Gp95|LDLCQ6|NT3
P35637		FUS	FUS RNA binding protein	ALS6|ETM4|FUS1|HNRNPP2|POMP75|TLS
O75396		SEC22B	SEC22 vesicle trafficking protein homolog B (S. cerevisiae) (gene/pseudogene)	ERS-24|SEC22L1
A0FGR8		ESYT2	extended synaptotagmin-like protein 2	CHR2SYT|E-Syt2|FAM62B
P37108		SRP14	signal recognition particle 14kDa (homologous Alu RNA binding protein)	ALURBP
P62140		PPP1CB	protein phosphatase 1, catalytic subunit, beta isozyme	HEL-S-80p|PP-1B|PP1B|PP1beta|PPP1CD
Q32P28		LEPRE1	leucine proline-enriched proteoglycan (leprecan) 1	GROS1|OI8|P3H1
P20645		M6PR	mannose-6-phosphate receptor (cation dependent)	CD-MPR|MPR 46|MPR-46|MPR46|SMPR
O43390		HNRNPR	heterogeneous nuclear ribonucleoprotein R	HNRPR|hnRNP R|hnRNP-R
Q15654		TRIP6	thyroid hormone receptor interactor 6	OIP-1|OIP1|TRIP-6|TRIP6i2|ZRP-1
Q9BS26		ERP44	endoplasmic reticulum protein 44	PDIA10|TXNDC4
Q02880		TOP2B	topoisomerase (DNA) II beta 180kDa	TOPIIB|top2beta
P23193		TCEA1	transcription elongation factor A (SII), 1	GTF2S|SII|TCEA|TF2S|TFIIS
O15355		PPM1G	protein phosphatase, Mg2+/Mn2+ dependent, 1G	PP2CG|PP2CGAMMA|PPP2CG
Q9Y3A5		SBDS	Shwachman-Bodian-Diamond syndrome	SDS|SWDS
Q53H12		AGK	acylglycerol kinase	CATC5|CTRCT38|MTDPS10|MULK
P09417		QDPR	quinoid dihydropteridine reductase	DHPR|PKU2|SDR33C1
O95602		POLR1A	polymerase (RNA) I polypeptide A, 194kDa	A190|RPA1|RPA194|RPO1-4|RPO14
P49593		PPM1F	protein phosphatase, Mg2+/Mn2+ dependent, 1F	CAMKP|CaMKPase|FEM-2|POPX2|hFEM-2
P61026		RAB10	RAB10, member RAS oncogene family	-
Q9Y6M1		IGF2BP2	insulin-like growth factor 2 mRNA binding protein 2	IMP-2|IMP2|VICKZ2
O15371		EIF3D	eukaryotic translation initiation factor 3, subunit D	EIF3S7|eIF3-p66|eIF3-zeta
P04271		S100B	S100 calcium binding protein B	NEF|S100|S100-B|S100beta
Q9Y2A7		NCKAP1	NCK-associated protein 1	HEM2|NAP1|NAP125|p125Nap1
P30048		PRDX3	peroxiredoxin 3	AOP-1|AOP1|HBC189|MER5|PRO1748|SP-22|prx-III
Q9BVA1		TUBB2B	tubulin, beta 2B class IIb	PMGYSA|bA506K6.1
Q9NZB2		FAM120A	family with sequence similarity 120A	C9orf10|DNAPTP1|DNAPTP5|OSSA
P51659		HSD17B4	hydroxysteroid (17-beta) dehydrogenase 4	DBP|MFE-2|MPF-2|PRLTS1|SDR8C1
P61106		RAB14	RAB14, member RAS oncogene family	FBP|RAB-14
Q9NSD9		FARSB	phenylalanyl-tRNA synthetase, beta subunit	FARSLB|FRSB|PheHB|PheRS
Q9H0U4		RAB1B	RAB1B, member RAS oncogene family	-
Q03154		ACY1	aminoacylase 1	ACY-1|ACY1D|HEL-S-5
O76094		SRP72	signal recognition particle 72kDa	BMFF|BMFS1|HEL103
Q9BZZ5		API5	apoptosis inhibitor 5	AAC-11|AAC11
Q9P2R7		SUCLA2	succinate-CoA ligase, ADP-forming, beta subunit	A-BETA|MTDPS5|SCS-betaA
Q14240		EIF4A2	eukaryotic translation initiation factor 4A2	BM-010|DDX2B|EIF4A|EIF4F|eIF-4A-II|eIF4A-II
P04062		GBA	glucosidase, beta, acid	GBA1|GCB|GLUC
Q9Y2H2		INPP5F	inositol polyphosphate-5-phosphatase F	MSTPO47|SAC2|hSAC2
Q8IXB1		DNAJC10	DnaJ (Hsp40) homolog, subfamily C, member 10	ERdj5|JPDI|MTHr|PDIA19
P49321		NASP	nuclear autoantigenic sperm protein (histone-binding)	FLB7527|PRO1999
Q9ULV4		CORO1C	coronin, actin binding protein, 1C	HCRNN4
P15121		AKR1B1	aldo-keto reductase family 1, member B1 (aldose reductase)	ADR|ALDR1|ALR2|AR
P63151		PPP2R2A	protein phosphatase 2, regulatory subunit B, alpha	B55A|B55ALPHA|PR52A|PR55A
Q9NQR4		NIT2	nitrilase family, member 2	HEL-S-8a
P62495		ETF1	eukaryotic translation termination factor 1	D5S1995|ERF|ERF1|RF1|SUP45L1|TB3-1
Q15907		RAB11B	RAB11B, member RAS oncogene family	H-YPT3
Q99436		PSMB7	proteasome (prosome, macropain) subunit, beta type, 7	Z
P25786		PSMA1	proteasome (prosome, macropain) subunit, alpha type, 1	HC2|HEL-S-275|NU|PROS30
Q9UNF0		PACSIN2	protein kinase C and casein kinase substrate in neurons 2	SDPII
P27144		-
P27144		-
Q14669		TRIP12	thyroid hormone receptor interactor 12	TRIP-12|ULF
P26368		U2AF2	U2 small nuclear RNA auxiliary factor 2	U2AF65
Q96B97		SH3KBP1	SH3-domain kinase binding protein 1	CD2BP3|CIN85|GIG10|HSB-1|HSB1|MIG18
P49589		CARS	cysteinyl-tRNA synthetase	CARS1|CYSRS|MGC:11246
P84077		ARF1	ADP-ribosylation factor 1	-
P18754		RCC1	regulator of chromosome condensation 1	CHC1|RCC1-I|SNHG3-RCC1
P46379		BAG6	BCL2-associated athanogene 6	BAG-6|BAT3|D6S52E|G3
P10155		TROVE2	TROVE domain family, member 2	RO60|RORNP|SSA2
P07942		LAMB1	laminin, beta 1	CLM|LIS5
Q9UJS0		SLC25A13	solute carrier family 25 (aspartate/glutamate carrier), member 13	ARALAR2|CITRIN|CTLN2
Q15293		RCN1	reticulocalbin 1, EF-hand calcium binding domain	HEL-S-84|PIG20|RCAL|RCN
Q9UQ35		SRRM2	serine/arginine repetitive matrix 2	300-KD|CWF21|Cwc21|SRL300|SRm300
Q9Y6Y8		SEC23IP	SEC23 interacting protein	P125|P125A
P09661		SNRPA1	small nuclear ribonucleoprotein polypeptide A'	Lea1
P39023		RPL3	ribosomal protein L3	ASC-1|L3|TARBP-B
Q12931		TRAP1	TNF receptor-associated protein 1	HSP 75|HSP75|HSP90L|TRAP-1
Q3ZCQ8		TIMM50	translocase of inner mitochondrial membrane 50 homolog (S. cerevisiae)	TIM50|TIM50L
Q96PZ0		PUS7	pseudouridylate synthase 7 (putative)	-
P38919		EIF4A3	eukaryotic translation initiation factor 4A3	DDX48|MUK34|NMP265|NUK34|RCPS|eIF4AIII
Q15274		QPRT	quinolinate phosphoribosyltransferase	HEL-S-90n|QPRTase
Q15417		CNN3	calponin 3, acidic	-
P68400		CSNK2A1	casein kinase 2, alpha 1 polypeptide	CK2A1|CKII|CSNK2A3
Q8NEV1		CSNK2A3	casein kinase 2, alpha 3 polypeptide	CSNK2A1P
P08559		PDHA1	pyruvate dehydrogenase (lipoamide) alpha 1	PDHA|PDHCE1A|PHE1A
Q14166		TTLL12	tubulin tyrosine ligase-like family, member 12	dJ526I14.2
Q14103		HNRNPD	heterogeneous nuclear ribonucleoprotein D (AU-rich element RNA binding protein 1, 37kDa)	AUF1|AUF1A|HNRPD|P37|hnRNPD0
Q15046		KARS	lysyl-tRNA synthetase	CMTRIB|DFNB89|KARS1|KARS2|KRS
P04179		SOD2	superoxide dismutase 2, mitochondrial	IPOB|MNSOD|MVCD6
Q8NBS9		TXNDC5	thioredoxin domain containing 5 (endoplasmic reticulum)	ENDOPDI|ERP46|HCC-2|PDIA15|STRF8|UNQ364
Q92609		TBC1D5	TBC1 domain family, member 5	-
Q96PK6		-
Q96PK6		-
P61019		RAB2A	RAB2A, member RAS oncogene family	LHX|RAB2
Q9UBB4		ATXN10	ataxin 10	E46L|HUMEEP|SCA10
P61163		ACTR1A	ARP1 actin-related protein 1 homolog A, centractin alpha (yeast)	ARP1|CTRN1
Q9P2B2		PTGFRN	prostaglandin F2 receptor inhibitor	CD315|CD9P-1|EWI-F|FPRP|SMAP-6
P15311		EZR	ezrin	CVIL|CVL|HEL-S-105|VIL2
P67775		PPP2CA	protein phosphatase 2, catalytic subunit, alpha isozyme	PP2Ac|PP2CA|PP2Calpha|RP-C
P24534		EEF1B2	eukaryotic translation elongation factor 1 beta 2	EEF1B|EEF1B1|EF1B
Q9BQE3		TUBA1C	tubulin, alpha 1c	TUBA6|bcm948
Q9BVP2		GNL3	guanine nucleotide binding protein-like 3 (nucleolar)	C77032|E2IG3|NNP47|NS
P49720		PSMB3	proteasome (prosome, macropain) subunit, beta type, 3	HC10-II
Q9BXP5		SRRT	serrate, RNA effector molecule	ARS2|ASR2|serrate
Q16822		PCK2	phosphoenolpyruvate carboxykinase 2 (mitochondrial)	PEPCK|PEPCK-M|PEPCK2
P11177		PDHB	pyruvate dehydrogenase (lipoamide) beta	PDHBD|PDHE1-B|PHE1B
P10253		GAA	glucosidase, alpha; acid	LYAG
Q14108		SCARB2	scavenger receptor class B, member 2	AMRF|CD36L2|EPM4|HLGP85|LGP85|LIMP-2|LIMPII|SR-BII
P12004		PCNA	proliferating cell nuclear antigen	-
P60981		DSTN	destrin (actin depolymerizing factor)	ACTDP|ADF|HEL32|bA462D18.2
P48735		IDH2	isocitrate dehydrogenase 2 (NADP+), mitochondrial	D2HGA2|ICD-M|IDH|IDHM|IDP|IDPM|mNADP-IDH
O14556		GAPDHS	glyceraldehyde-3-phosphate dehydrogenase, spermatogenic	GAPD2|GAPDH-2|GAPDS|HSD-35
Q9Y383		LUC7L2	LUC7-like 2 (S. cerevisiae)	CGI-74|LUC7B2
P42224		STAT1	signal transducer and activator of transcription 1, 91kDa	CANDF7|ISGF-3|STAT91
Q9BUJ2		HNRNPUL1	heterogeneous nuclear ribonucleoprotein U-like 1	E1B-AP5|E1BAP5|HNRPUL1
P48163		ME1	malic enzyme 1, NADP(+)-dependent, cytosolic	HUMNDME|MES
Q9Y5K5		UCHL5	ubiquitin carboxyl-terminal hydrolase L5	CGI-70|INO80R|UCH-L5|UCH37
P13861		PRKAR2A	protein kinase, cAMP-dependent, regulatory, type II, alpha	PKR2|PRKAR2
P26196		DDX6	DEAD (Asp-Glu-Ala-Asp) box helicase 6	HLR2|P54|RCK
Q92896		GLG1	golgi glycoprotein 1	CFR-1|ESL-1|MG-160|MG160
P12081		HARS	histidyl-tRNA synthetase	HRS|USH3B
P61313		RPL15	ribosomal protein L15	DBA12|EC45|L15|RPL10|RPLY10|RPYL10
Q9Y295		DRG1	developmentally regulated GTP binding protein 1	NEDD3
Q7L2H7		EIF3M	eukaryotic translation initiation factor 3, subunit M	B5|PCID1|TANGO7|hfl-B5
Q86W92		PPFIBP1	PTPRF interacting protein, binding protein 1 (liprin beta 1)	L2|SGT2|hSGT2|hSgt2p
P08243		ASNS	asparagine synthetase (glutamine-hydrolyzing)	ASNSD|TS11
P46783		RPS10	ribosomal protein S10	DBA9|S10
Q04446		GBE1	glucan (1,4-alpha-), branching enzyme 1	APBD|GBE|GSD4
Q02978		SLC25A11	solute carrier family 25 (mitochondrial carrier; oxoglutarate carrier), member 11	OGC|SLC20A4
Q00688		FKBP3	FK506 binding protein 3, 25kDa	FKBP-25|FKBP-3|FKBP25|PPIase
Q9UHY7		ENOPH1	enolase-phosphatase 1	E1|MASA|MST145|mtnC
Q92743		HTRA1	HtrA serine peptidase 1	ARMD7|CARASIL|HtrA|L56|ORF480|PRSS11
Q9Y2J2		EPB41L3	erythrocyte membrane protein band 4.1-like 3	4.1B|DAL-1|DAL1
O94832		MYO1D	myosin ID	PPP1R108|myr4
P62913		RPL11	ribosomal protein L11	DBA7|GIG34|L11
Q15459		SF3A1	splicing factor 3a, subunit 1, 120kDa	PRP21|PRPF21|SAP114|SF3A120
Q9NR19		ACSS2	acyl-CoA synthetase short-chain family member 2	ACAS2|ACECS|ACS|ACSA|dJ1161H23.1
Q6NYC8		PPP1R18	protein phosphatase 1, regulatory subunit 18	HKMT1098|KIAA1949
Q9C0C2		TNKS1BP1	tankyrase 1 binding protein 1, 182kDa	TAB182
Q9UBE0		SAE1	SUMO1 activating enzyme subunit 1	AOS1|HSPC140|SUA1|UBLE1A
Q86UX7		FERMT3	fermitin family member 3	KIND3|MIG-2|MIG2B|UNC112C|URP2|URP2SF
Q9C0D5		TANC1	tetratricopeptide repeat, ankyrin repeat and coiled-coil containing 1	ROLSB|TANC
Q5SSJ5		HP1BP3	heterochromatin protein 1, binding protein 3	HP1-BP74
Q9Y4W6		AFG3L2	AFG3-like AAA ATPase 2	SCA28|SPAX5
P37837		TALDO1	transaldolase 1	TAL|TAL-H|TALDOR|TALH
Q04323		UBXN1	UBX domain protein 1	2B28|SAKS1|UBXD10
Q92538		GBF1	golgi brefeldin A resistant guanine nucleotide exchange factor 1	ARF1GEF
P23396		RPS3	ribosomal protein S3	S3
P22570		FDXR	ferredoxin reductase	ADXR
Q16850		CYP51A1	cytochrome P450, family 51, subfamily A, polypeptide 1	CP51|CYP51|CYPL1|LDM|P450-14DM|P450L1
O95394		PGM3	phosphoglucomutase 3	AGM1|IMD23|PAGM|PGM 3
Q08380		LGALS3BP	lectin, galactoside-binding, soluble, 3 binding protein	90K|BTBD17B|MAC-2-BP|TANGO10B
Q9NTK5		OLA1	Obg-like ATPase 1	DOC45|GBP45|GTBP9|GTPBP9
Q969Z0		TBRG4	transforming growth factor beta regulator 4	CPR2|FASTKD4
Q9H845		ACAD9	acyl-CoA dehydrogenase family, member 9	NPD002
P09110		ACAA1	acetyl-CoA acyltransferase 1	ACAA|PTHIO|THIO
P54819		AK2	adenylate kinase 2	ADK2|AK 2
P22087		FBL	fibrillarin	FIB|FLRN|RNU3IP1
P08621		SNRNP70	small nuclear ribonucleoprotein 70kDa (U1)	RNPU1Z|RPU1|SNRP70|Snp1|U1-70K|U170K|U1AP|U1RNP
Q12849		GRSF1	G-rich RNA sequence binding factor 1	-
Q13596		SNX1	sorting nexin 1	HsT17379|VPS5
P30084		ECHS1	enoyl CoA hydratase, short chain, 1, mitochondrial	SCEH
P60709		ACTB	actin, beta	BRWS1|PS1TP5BP1
Q7Z2W4		ZC3HAV1	zinc finger CCCH-type, antiviral 1	ARTD13|FLB6421|PARP13|ZAP|ZC3H2|ZC3HDC2
Q15181		PPA1	pyrophosphatase (inorganic) 1	HEL-S-66p|IOPPP|PP|PP1|SID6-8061
P62333		PSMC6	proteasome (prosome, macropain) 26S subunit, ATPase, 6	CADP44|HEL-S-73|P44|SUG2|p42
P07093		SERPINE2	serpin peptidase inhibitor, clade E (nexin, plasminogen activator inhibitor type 1), member 2	GDN|GDNPF|PI-7|PI7|PN-1|PN1|PNI
Q8NBJ5		COLGALT1	collagen beta(1-O)galactosyltransferase 1	GLT25D1
O00625		PIR	pirin (iron-binding nuclear protein)	-
P51665		PSMD7	proteasome (prosome, macropain) 26S subunit, non-ATPase, 7	MOV34|P40|Rpn8|S12
P31942		HNRNPH3	heterogeneous nuclear ribonucleoprotein H3 (2H9)	2H9|HNRPH3
Q9BXJ9		NAA15	N(alpha)-acetyltransferase 15, NatA auxiliary subunit	Ga19|NARG1|NAT1P|NATH|TBDN|TBDN100
Q15021		NCAPD2	non-SMC condensin I complex, subunit D2	CAP-D2|CNAP1|hCAP-D2
Q15785		TOMM34	translocase of outer mitochondrial membrane 34	HTOM34P|TOM34|URCC3
P84243		-
P84243		-
Q13572		ITPK1	inositol-tetrakisphosphate 1-kinase	ITRPK1
Q96KR1		ZFR	zinc finger RNA binding protein	SPG71|ZFR1
Q8WUM0		NUP133	nucleoporin 133kDa	hNUP133
P33121		ACSL1	acyl-CoA synthetase long-chain family member 1	ACS1|FACL1|FACL2|LACS|LACS1|LACS2
Q9H2G2		SLK	STE20-like kinase	LOSK|STK2|bA16H23.1|se20-9
Q14683		SMC1A	structural maintenance of chromosomes 1A	CDLS2|DXS423E|SB1.8|SMC1|SMC1L1|SMC1alpha|SMCB
P20290		BTF3	basic transcription factor 3	BETA-NAC|BTF3a|BTF3b|NACB
P17096		HMGA1	high mobility group AT-hook 1	HMG-R|HMGA1A|HMGIY
Q9UMS4		PRPF19	pre-mRNA processing factor 19	NMP200|PRP19|PSO4|SNEV|UBOX4|hPSO4
P51148		RAB5C	RAB5C, member RAS oncogene family	L1880|RAB5CL|RAB5L|RABL
O43795		MYO1B	myosin IB	myr1
P62979		RPS27A	ribosomal protein S27a	CEP80|HEL112|S27A|UBA80|UBC|UBCEP1|UBCEP80
P62987		UBA52	ubiquitin A-52 residue ribosomal protein fusion product 1	CEP52|HUBCEP52|L40|RPL40
P0CG47		UBB	ubiquitin B	-
P0CG48		UBC	ubiquitin C	HMG20
P40967		PMEL	premelanosome protein	D12S53E|ME20|ME20-M|ME20M|P1|P100|PMEL17|SI|SIL|SILV|gp100
P19623		SRM	spermidine synthase	PAPT|SPDSY|SPS1|SRML1
O14617		AP3D1	adaptor-related protein complex 3, delta 1 subunit	ADTD|hBLVR
Q9HDC9		APMAP	adipocyte plasma membrane associated protein	BSCv|C20orf3
P18031		PTPN1	protein tyrosine phosphatase, non-receptor type 1	PTP1B
P62244		RPS15A	ribosomal protein S15a	S15a
P62826		RAN	RAN, member RAS oncogene family	ARA24|Gsp1|TC4
P07686		HEXB	hexosaminidase B (beta polypeptide)	ENC-1AS|HEL-248
Q5JTZ9		AARS2	alanyl-tRNA synthetase 2, mitochondrial	AARSL|COXPD8|MT-ALARS|MTALARS
P51812		RPS6KA3	ribosomal protein S6 kinase, 90kDa, polypeptide 3	CLS|HU-3|ISPK-1|MAPKAPK1B|MRX19|RSK|RSK2|S6K-alpha3|p90-RSK2|pp90RSK2
Q96AY3		FKBP10	FK506 binding protein 10, 65 kDa	FKBP65|OI11|OI6|PPIASE|hFKBP65
P42285		SKIV2L2	superkiller viralicidic activity 2-like 2 (S. cerevisiae)	Dob1|KIAA0052|Mtr4|fSAP118
P38571		LIPA	lipase A, lysosomal acid, cholesterol esterase	CESD|LAL
P48637		GSS	glutathione synthetase	GSHS|HEL-S-64p|HEL-S-88n
P07910		HNRNPC	heterogeneous nuclear ribonucleoprotein C (C1/C2)	C1|C2|HNRNP|HNRPC|SNRPC
P15170		GSPT1	G1 to S phase transition 1	551G9.2|ETF3A|GST1|eRF3a
O60610		DIAPH1	diaphanous-related formin 1	DFNA1|DIA1|DRF1|LFHL1|hDIA1
Q14160		SCRIB	scribbled planar cell polarity protein	CRIB1|SCRB1|SCRIB1|Vartul
P23634		ATP2B4	ATPase, Ca++ transporting, plasma membrane 4	ATP2B2|MXRA1|PMCA4|PMCA4b|PMCA4x
O00193		C11orf58	chromosome 11 open reading frame 58	IMAGE145052|SMAP
Q969V3		NCLN	nicalin	NET59
Q14498		RBM39	RNA binding motif protein 39	CAPER|CAPERalpha|FSAP59|HCC1|RNPC2
Q12888		TP53BP1	tumor protein p53 binding protein 1	53BP1|p202
P15880		RPS2	ribosomal protein S2	LLREP3|S2
P52789		HK2	hexokinase 2	HKII|HXK2
P18084		ITGB5	integrin, beta 5	-
P08708		RPS17	ribosomal protein S17	DBA4|RPS17L|RPS17L1|RPS17L2|S17
O00629		KPNA4	karyopherin alpha 4 (importin alpha 3)	IPOA3|QIP1|SRP3
P62942		FKBP1A	FK506 binding protein 1A, 12kDa	FKBP-12|FKBP-1A|FKBP1|FKBP12|PKC12|PKCI2|PPIASE
P08754		GNAI3	guanine nucleotide binding protein (G protein), alpha inhibiting activity polypeptide 3	87U6|ARCND1
Q15056		EIF4H	eukaryotic translation initiation factor 4H	WBSCR1|WSCR1|eIF-4H
Q7Z460		CLASP1	cytoplasmic linker associated protein 1	MAST1
Q15042		RAB3GAP1	RAB3 GTPase activating protein subunit 1 (catalytic)	P130|RAB3GAP|RAB3GAP130|WARBM1
Q16363		LAMA4	laminin, alpha 4	CMD1JJ|LAMA3|LAMA4*-1
Q96I24		FUBP3	far upstream element (FUSE) binding protein 3	FBP3
Q15057		ACAP2	ArfGAP with coiled-coil, ankyrin repeat and PH domains 2	CENTB2|CNT-B2
P52294		KPNA1	karyopherin alpha 1 (importin alpha 5)	IPOA5|NPI-1|RCH2|SRP1
P27635		RPL10	ribosomal protein L10	AUTSX5|DXS648|DXS648E|L10|NOV|QM
Q9P0K7		RAI14	retinoic acid induced 14	NORPEG|RAI13
Q9H583		HEATR1	HEAT repeat containing 1	BAP28|UTP10
P51570		GALK1	galactokinase 1	GALK|GK1|HEL-S-19
P23229		ITGA6	integrin, alpha 6	CD49f|ITGA6B|VLA-6
O00151		PDLIM1	PDZ and LIM domain 1	CLIM1|CLP-36|CLP36|HEL-S-112|hCLIM1
Q9Y6M9		NDUFB9	NADH dehydrogenase (ubiquinone) 1 beta subcomplex, 9, 22kDa	B22|CI-B22|LYRM3|UQOR22
P60228		EIF3E	eukaryotic translation initiation factor 3, subunit E	EIF3-P48|EIF3S6|INT6|eIF3-p46
Q8IVM0		CCDC50	coiled-coil domain containing 50	C3orf6|DFNA44|YMER
Q5VYK3		KIAA0368	KIAA0368	ECM29
Q14195		DPYSL3	dihydropyrimidinase-like 3	CRMP-4|CRMP4|DRP-3|DRP3|LCRMP|ULIP|ULIP-1
Q9UN86		G3BP2	GTPase activating protein (SH3 domain) binding protein 2	-
Q07960		ARHGAP1	Rho GTPase activating protein 1	CDC42GAP|RHOGAP|RHOGAP1|p50rhoGAP
Q00577		PURA	purine-rich element binding protein A	PUR-ALPHA|PUR1|PURALPHA
Q15437		SEC23B	Sec23 homolog B (S. cerevisiae)	CDA-II|CDAII|CDAN2|HEMPAS
P32119		PRDX2	peroxiredoxin 2	HEL-S-2a|NKEF-B|NKEFB|PRP|PRX2|PRXII|PTX1|TDPX1|TPX1|TSA
Q5JRX3		PITRM1	pitrilysin metallopeptidase 1	MP1|PreP
Q8NBX0		SCCPDH	saccharopine dehydrogenase (putative)	NET11
P43487		RANBP1	RAN binding protein 1	HTF9A
O43143		DHX15	DEAH (Asp-Glu-Ala-His) box helicase 15	DBP1|DDX15|HRH2|PRP43|PRPF43|PrPp43p
P46778		RPL21	ribosomal protein L21	L21
O94874		UFL1	UFM1-specific ligase 1	KIAA0776|Maxer|NLBP|RCAD
P35613		BSG	basigin (Ok blood group)	5F7|CD147|EMMPRIN|M6|OK|TCSF
P08237		PFKM	phosphofructokinase, muscle	GSD7|PFK-1|PFK1|PFKA|PFKX|PPP1R122
P49790		NUP153	nucleoporin 153kDa	HNUP153|N153
Q02818		NUCB1	nucleobindin 1	CALNUC|NUC
O15400		STX7	syntaxin 7	-
P25205		MCM3	minichromosome maintenance complex component 3	HCC5|P1-MCM3|P1.h|RLFB
Q99988		GDF15	growth differentiation factor 15	GDF-15|MIC-1|MIC1|NAG-1|PDF|PLAB|PTGFB
P53367		ARFIP1	ADP-ribosylation factor interacting protein 1	HSU52521
P13693		TPT1	tumor protein, translationally-controlled 1	HRF|TCTP|p02|p23
Q14137		BOP1	block of proliferation 1	-
P16949		STMN1	stathmin 1	C1orf215|LAP18|Lag|OP18|PP17|PP19|PR22|SMN
Q9NPH2		ISYNA1	inositol-3-phosphate synthase 1	INO1|INOS|IPS|IPS 1|IPS-1
O94901		SUN1	Sad1 and UNC84 domain containing 1	UNC84A
Q9UNH7		SNX6	sorting nexin 6	MSTP010|TFAF2
P52594		AGFG1	ArfGAP with FG repeats 1	HRB|RAB|RIP
P11766		ADH5	alcohol dehydrogenase 5 (class III), chi polypeptide	ADH-3|ADHX|FALDH|FDH|GSH-FDH|GSNOR
Q93052		LPP	LIM domain containing preferred translocation partner in lipoma	-
P06132		UROD	uroporphyrinogen decarboxylase	PCT|UPD
Q13526		PIN1	peptidylprolyl cis/trans isomerase, NIMA-interacting 1	DOD|UBL5
Q9Y266		NUDC	nudC nuclear distribution protein	HNUDC|MNUDC|NPD011
P40429		RPL13A	ribosomal protein L13a	L13A|TSTA1
Q13155		AIMP2	aminoacyl tRNA synthetase complex-interacting multifunctional protein 2	JTV-1|JTV1|P38
Q52LJ0		FAM98B	family with sequence similarity 98, member B	-
Q96RP9		GFM1	G elongation factor, mitochondrial 1	COXPD1|EFG|EFG1|EFGM|EGF1|GFM|hEFG1
P14550		AKR1A1	aldo-keto reductase family 1, member A1 (aldehyde reductase)	ALDR1|ALR|ARM|DD3|HEL-S-6
Q12797		ASPH	aspartate beta-hydroxylase	AAH|BAH|CASQ2BP1|HAAH|JCTN|junctin
Q9UKK3		PARP4	poly (ADP-ribose) polymerase family, member 4	ADPRTL1|ARTD4|PARP-4|PARPL|PH5P|VAULT3|VPARP|VWA5C|p193
P50402		EMD	emerin	EDMD|LEMD5|STA
Q9H1E3		NUCKS1	nuclear casein kinase and cyclin-dependent kinase substrate 1	NUCKS
Q13185		CBX3	chromobox homolog 3	HECH|HP1-GAMMA|HP1Hs-gamma
P62269		RPS18	ribosomal protein S18	D6S218E|HKE3|KE-3|KE3|S18
Q13011		ECH1	enoyl CoA hydratase 1, peroxisomal	HPXEL
P05141		SLC25A5	solute carrier family 25 (mitochondrial carrier; adenine nucleotide translocator), member 5	2F1|AAC2|ANT2|T2|T3
O14979		HNRNPDL	heterogeneous nuclear ribonucleoprotein D-like	HNRNP|HNRPDL|JKTBP|JKTBP2|laAUF1
P60900		PSMA6	proteasome (prosome, macropain) subunit, alpha type, 6	IOTA|PROS27|p27K
Q9P0V9		SEPT10	septin 10	-
Q96QR8		PURB	purine-rich element binding protein B	PURBETA
O14672		ADAM10	ADAM metallopeptidase domain 10	AD10|AD18|CD156c|HsT18717|MADM|RAK|kuz
Q96I99		SUCLG2	succinate-CoA ligase, GDP-forming, beta subunit	GBETA
P08236		GUSB	glucuronidase, beta	BG|MPS7
P30520		ADSS	adenylosuccinate synthase	ADEH|ADSS 2
O95793		STAU1	staufen double-stranded RNA binding protein 1	PPP1R150|STAU
Q8NC56		LEMD2	LEM domain containing 2	NET25|dJ482C21.1
Q15435		PPP1R7	protein phosphatase 1, regulatory subunit 7	SDS22
Q14554		PDIA5	protein disulfide isomerase family A, member 5	PDIR
O43818		RRP9	ribosomal RNA processing 9, small subunit (SSU) processome component, homolog (yeast)	RNU3IP2|U3-55K
Q9UL46		PSME2	proteasome (prosome, macropain) activator subunit 2 (PA28 beta)	PA28B|PA28beta|REGbeta
P38117		ETFB	electron-transfer-flavoprotein, beta polypeptide	MADD
P84090		ERH	enhancer of rudimentary homolog (Drosophila)	DROER
O75131		CPNE3	copine III	CPN3|PRO1071
Q9NVJ2		ARL8B	ADP-ribosylation factor-like 8B	ARL10C|Gie1
Q16831		UPP1	uridine phosphorylase 1	UDRPASE|UP|UPASE|UPP
Q9Y4P3		TBL2	transducin (beta)-like 2	WBSCR13|WS-betaTRP
Q14019		COTL1	coactosin-like F-actin binding protein 1	CLP
Q6PKG0		LARP1	La ribonucleoprotein domain family, member 1	LARP
Q9UI12		ATP6V1H	ATPase, H+ transporting, lysosomal 50/57kDa, V1 subunit H	MSTP042|NBP1|SFD|SFDalpha|SFDbeta|VMA13
P17980		PSMC3	proteasome (prosome, macropain) 26S subunit, ATPase, 3	TBP1
P61289		PSME3	proteasome (prosome, macropain) activator subunit 3 (PA28 gamma; Ki)	HEL-S-283|Ki|PA28-gamma|PA28G|PA28gamma|REG-GAMMA
P21266		GSTM3	glutathione S-transferase mu 3 (brain)	GST5|GSTB|GSTM3-3|GTM3
Q13085		ACACA	acetyl-CoA carboxylase alpha	ACAC|ACACAD|ACC|ACC1|ACCA
P13762		HLA-DRB4	major histocompatibility complex, class II, DR beta 4	DR-4|DR4|DRB4|HLA-DR4B
P48739		PITPNB	phosphatidylinositol transfer protein, beta	PI-TP-beta|PtdInsTP|VIB1B
Q01844		EWSR1	EWS RNA-binding protein 1	EWS|bK984G1.4
Q9HCC0		MCCC2	methylcrotonoyl-CoA carboxylase 2 (beta)	MCCB
A0AVT1		UBA6	ubiquitin-like modifier activating enzyme 6	E1-L2|MOP-4|UBE1L2
Q86XP3		DDX42	DEAD (Asp-Glu-Ala-Asp) box helicase 42	DDX42P|RHELP|RNAHP|SF3B8|SF3b125
Q9UGI8		TES	testis derived transcript (3 LIM domains)	TESS|TESS-2
O75306		NDUFS2	NADH dehydrogenase (ubiquinone) Fe-S protein 2, 49kDa (NADH-coenzyme Q reductase)	CI-49
P43007		SLC1A4	solute carrier family 1 (glutamate/neutral amino acid transporter), member 4	ASCT1|SATT
O75431		MTX2	metaxin 2	-
O75122		CLASP2	cytoplasmic linker associated protein 2	-
Q9UNZ2		NSFL1C	NSFL1 (p97) cofactor (p47)	P47|UBX1|UBXD10|UBXN2C|dJ776F14.1
Q9UKV3		ACIN1	apoptotic chromatin condensation inducer 1	ACINUS|ACN|fSAP152
Q13510		ASAH1	N-acylsphingosine amidohydrolase (acid ceramidase) 1	AC|ACDase|ASAH|PHP|PHP32|SMAPME
P39748		FEN1	flap structure-specific endonuclease 1	FEN-1|MF1|RAD2
P10644		PRKAR1A	protein kinase, cAMP-dependent, regulatory, type I, alpha	ACRDYS1|ADOHR|CAR|CNC|CNC1|PKR1|PPNAD1|PRKAR1|TSE1
Q9NYF8		BCLAF1	BCL2-associated transcription factor 1	BTF|bK211L9.1
Q9BTU6		PI4K2A	phosphatidylinositol 4-kinase type 2 alpha	PI4KII|PIK42A
O75955		FLOT1	flotillin 1	-
Q9H3Z4		DNAJC5	DnaJ (Hsp40) homolog, subfamily C, member 5	CLN4|CLN4B|CSP|DNAJC5A|NCL
O95202		LETM1	leucine zipper-EF-hand containing transmembrane protein 1	-
P09960		LTA4H	leukotriene A4 hydrolase	-
O75044		SRGAP2	SLIT-ROBO Rho GTPase activating protein 2	ARHGAP34|FNBP2|SRGAP2A|SRGAP3
Q96JJ7		TMX3	thioredoxin-related transmembrane protein 3	PDIA13|TXNDC10
Q15126		PMVK	phosphomevalonate kinase	HUMPMKI|PMK|PMKA|PMKASE
O94906		PRPF6	pre-mRNA processing factor 6	ANT-1|ANT1|C20orf14|Prp6|RP60|SNRNP102|TOM|U5-102K|hPrp6
Q7L0Y3		TRMT10C	tRNA methyltransferase 10 homolog C (S. cerevisiae)	HNYA|MRPP1|RG9MTD1
Q9UHL4		DPP7	dipeptidyl-peptidase 7	DPP2|DPPII|QPP
Q9H4L5		OSBPL3	oxysterol binding protein-like 3	ORP-3|ORP3|OSBP3
Q15020		SART3	squamous cell carcinoma antigen recognized by T cells 3	DSAP1|P100|RP11-13G14|TIP110|p110|p110(nrb)
Q9HAV4		XPO5	exportin 5	exp5
O00505		KPNA3	karyopherin alpha 3 (importin alpha 4)	IPOA4|SRP1|SRP1gamma|SRP4|hSRP1
Q02809		PLOD1	procollagen-lysine, 2-oxoglutarate 5-dioxygenase 1	EDS6|LH|LH1|LLH|PLOD
P62753		RPS6	ribosomal protein S6	S6
Q02878		RPL6	ribosomal protein L6	L6|SHUJUN-2|TAXREB107|TXREB1
P31689		DNAJA1	DnaJ (Hsp40) homolog, subfamily A, member 1	DJ-2|DjA1|HDJ2|HSDJ|HSJ2|HSPF4|NEDD7|hDJ-2
P48556		PSMD8	proteasome (prosome, macropain) 26S subunit, non-ATPase, 8	HEL-S-91n|HIP6|HYPF|Nin1p|Rpn12|S14|p31
P48047		ATP5O	ATP synthase, H+ transporting, mitochondrial F1 complex, O subunit	ATPO|OSCP
O43615		TIMM44	translocase of inner mitochondrial membrane 44 homolog (yeast)	TIM44
Q9P2Q2		FRMD4A	FERM domain containing 4A	FRMD4|bA295P9.4
Q9NUB1		ACSS1	acyl-CoA synthetase short-chain family member 1	ACAS2L|ACECS1|AceCS2L
Q9Y6G9		DYNC1LI1	dynein, cytoplasmic 1, light intermediate chain 1	DNCLI1|LIC1
Q9Y5A9		YTHDF2	YTH domain family, member 2	HGRG8|NY-REN-2
Q6P996		-
Q6P996		-
O95479		H6PD	hexose-6-phosphate dehydrogenase (glucose 1-dehydrogenase)	CORTRD1|G6PDH|GDH
Q8WZA9		IRGQ	immunity-related GTPase family, Q	IRGQ1
Q8TCT9		HM13	histocompatibility (minor) 13	H13|IMP1|IMPAS|IMPAS-1|MSTP086|PSENL3|PSL3|SPP|SPPL1|dJ324O17.1
Q15637		SF1	splicing factor 1	BBP|D11S636|MBBP|ZCCHC25|ZFM1|ZNF162
P62081		RPS7	ribosomal protein S7	DBA8|S7
Q9BV36		MLPH	melanophilin	SLAC2-A
Q93050		ATP6V0A1	ATPase, H+ transporting, lysosomal V0 subunit a1	ATP6N1|ATP6N1A|Stv1|VPP1|Vph1|a1
P51553		IDH3G	isocitrate dehydrogenase 3 (NAD+) gamma	H-IDHG
Q8TDN6		BRIX1	BRX1, biogenesis of ribosomes, homolog (S. cerevisiae)	BRIX|BXDC2
P62318		SNRPD3	small nuclear ribonucleoprotein D3 polypeptide 18kDa	SMD3|Sm-D3
P23588		EIF4B	eukaryotic translation initiation factor 4B	EIF-4B|PRO1843
Q9Y570		PPME1	protein phosphatase methylesterase 1	PME-1
O00754		MAN2B1	mannosidase, alpha, class 2B, member 1	LAMAN|MANB
P09972		ALDOC	aldolase C, fructose-bisphosphate	ALDC
P32969		RPL9	ribosomal protein L9	L9|NPC-A-16
Q9Y2L1		DIS3	DIS3 exosome endoribonuclease and 3'-5' exoribonuclease	2810028N01Rik|EXOSC11|KIAA1008|RRP44|dis3p
Q14789		GOLGB1	golgin B1	GCP|GCP372|GOLIM1
P55265		ADAR	adenosine deaminase, RNA-specific	ADAR1|AGS6|DRADA|DSH|DSRAD|G1P1|IFI-4|IFI4|K88DSRBP|P136
O60343		TBC1D4	TBC1 domain family, member 4	AS160
Q9BTV4		TMEM43	transmembrane protein 43	ARVC5|ARVD5|EDMD7|LUMA
P29966		MARCKS	myristoylated alanine-rich protein kinase C substrate	80K-L|MACS|PKCSL|PRKCSL
Q00169		PITPNA	phosphatidylinositol transfer protein, alpha	HEL-S-36|PI-TPalpha|PITPN|VIB1A
Q12769		NUP160	nucleoporin 160kDa	-
Q9BWF3		RBM4	RNA binding motif protein 4	LARK|RBM4A|ZCCHC21|ZCRB3A
Q9BQ04		RBM4B	RNA binding motif protein 4B	RBM30|RBM4L|ZCCHC15|ZCCHC21B|ZCRB3B
Q9UBW8		COPS7A	COP9 signalosome subunit 7A	CSN7A|SGN7a
Q9GZL7		WDR12	WD repeat domain 12	YTM1
Q92575		UBXN4	UBX domain protein 4	UBXD2|UBXDC1|erasin
P56693		SOX10	SRY (sex determining region Y)-box 10	DOM|PCWH|WS2E|WS4|WS4C
O95747		OXSR1	oxidative stress responsive 1	OSR1
Q96AG4		LRRC59	leucine rich repeat containing 59	p34
Q9Y5S2		CDC42BPB	CDC42 binding protein kinase beta (DMPK-like)	MRCKB
P24666		ACP1	acid phosphatase 1, soluble	HAAP
Q9P0L0		VAPA	VAMP (vesicle-associated membrane protein)-associated protein A, 33kDa	VAP-33|VAP-A|VAP33|hVAP-33
O00425		IGF2BP3	insulin-like growth factor 2 mRNA binding protein 3	CT98|IMP-3|IMP3|KOC|KOC1|VICKZ3
Q9NQZ2		UTP3	UTP3, small subunit (SSU) processome component, homolog (S. cerevisiae)	CRL1|CRLZ1|SAS10
O15511		ARPC5	actin related protein 2/3 complex, subunit 5, 16kDa	ARC16|dJ127C7.3|p16-Arc
Q10471		GALNT2	polypeptide N-acetylgalactosaminyltransferase 2	GalNAc-T2
P63279		UBE2I	ubiquitin-conjugating enzyme E2I	C358B7.1|P18|UBC9
P62316		SNRPD2	small nuclear ribonucleoprotein D2 polypeptide 16.5kDa	SMD2|SNRPD1|Sm-D2
O43396		TXNL1	thioredoxin-like 1	HEL-S-114|TRP32|TXL-1|TXNL|Txl
P36957		DLST	dihydrolipoamide S-succinyltransferase (E2 component of 2-oxo-glutarate complex)	DLTS
P23258		TUBG1	tubulin, gamma 1	CDCBM4|GCP-1|TUBG|TUBGCP1
Q9NRH3		TUBG2	tubulin, gamma 2	-
Q7Z434		MAVS	mitochondrial antiviral signaling protein	CARDIF|IPS-1|IPS1|VISA
P13798		APEH	acylaminoacyl-peptide hydrolase	AARE|ACPH|APH|D3F15S2|D3S48E|DNF15S2|OPH
O60884		DNAJA2	DnaJ (Hsp40) homolog, subfamily A, member 2	CPR3|DJ3|DJA2|DNAJ|DNJ3|HIRIP4|PRO3015|RDJ2
Q6L8Q7		PDE12	phosphodiesterase 12	2'-PDE
O14974		PPP1R12A	protein phosphatase 1, regulatory subunit 12A	M130|MBS|MYPT1
Q16543		CDC37	cell division cycle 37	P50CDC37
P50502		ST13	suppression of tumorigenicity 13 (colon carcinoma) (Hsp70 interacting protein)	AAG2|FAM10A1|FAM10A4|HIP|HOP|HSPABP|HSPABP1|P48|PRO0786|SNC6
Q96A65		EXOC4	exocyst complex component 4	SEC8|SEC8L1|Sec8p
P42765		ACAA2	acetyl-CoA acyltransferase 2	DSAEC
O00116		AGPS	alkylglycerone phosphate synthase	ADAP-S|ADAS|ADHAPS|ADPS|ALDHPSY
Q9UHB6		LIMA1	LIM domain and actin binding 1	EPLIN|SREBP3
P49189		ALDH9A1	aldehyde dehydrogenase 9 family, member A1	ALDH4|ALDH7|ALDH9|E3|TMABADH
P25398		RPS12	ribosomal protein S12	S12
Q04837		SSBP1	single-stranded DNA binding protein 1, mitochondrial	Mt-SSB|SOSS-B1|SSBP|mtSSB
P36542		ATP5C1	ATP synthase, H+ transporting, mitochondrial F1 complex, gamma polypeptide 1	ATP5C|ATP5CL1
Q13618		CUL3	cullin 3	CUL-3|PHA2E
Q9P2R3		ANKFY1	ankyrin repeat and FYVE domain containing 1	ANKHZN|BTBD23|ZFYVE14
Q8N0X7		SPG20	spastic paraplegia 20 (Troyer syndrome)	SPARTIN|TAHCCP1
Q13283		G3BP1	GTPase activating protein (SH3 domain) binding protein 1	G3BP|HDH-VIII
Q9H488		POFUT1	protein O-fucosyltransferase 1	DDD2|FUT12|O-FUT|O-Fuc-T|O-FucT-1|OFUCT1
Q99567		NUP88	nucleoporin 88kDa	-
Q9Y5X3		SNX5	sorting nexin 5	-
Q07954		LRP1	low density lipoprotein receptor-related protein 1	A2MR|APOER|APR|CD91|IGFBP3R|LRP|LRP1A|TGFBR5
P62280		RPS11	ribosomal protein S11	S11
Q96G03		PGM2	phosphoglucomutase 2	-
Q6Y7W6		GIGYF2	GRB10 interacting GYF protein 2	GYF2|PARK11|PERQ2|PERQ3|TNRC15
Q9H6R4		NOL6	nucleolar protein 6 (RNA-associated)	NRAP|UTP22|bA311H10.1
P20618		PSMB1	proteasome (prosome, macropain) subunit, beta type, 1	HC5|PMSB1|PSC5
Q9UJ70		NAGK	N-acetylglucosamine kinase	GNK|HSA242910
Q9Y2Z0		SUGT1	SGT1, suppressor of G2 allele of SKP1 (S. cerevisiae)	SGT1
P25789		PSMA4	proteasome (prosome, macropain) subunit, alpha type, 4	HC9|HsT17706|PSC9
Q14258		TRIM25	tripartite motif containing 25	EFP|RNF147|Z147|ZNF147
Q13564		NAE1	NEDD8 activating enzyme E1 subunit 1	A-116A10.1|APPBP1|ula-1
O00203		AP3B1	adaptor-related protein complex 3, beta 1 subunit	ADTB3|ADTB3A|HPS|HPS2|PE
Q12788		TBL3	transducin (beta)-like 3	SAZD|UTP13
Q9NR45		NANS	N-acetylneuraminic acid synthase	HEL-S-100|SAS
Q15102		PAFAH1B3	platelet-activating factor acetylhydrolase 1b, catalytic subunit 3 (29kDa)	PAFAHG
Q9BVK6		TMED9	transmembrane emp24 protein transport domain containing 9	GMP25|HSGP25L2G|p25
Q13557		CAMK2D	calcium/calmodulin-dependent protein kinase II delta	CAMKD
P31323		PRKAR2B	protein kinase, cAMP-dependent, regulatory, type II, beta	PRKAR2|RII-BETA
O15160		POLR1C	polymerase (RNA) I polypeptide C, 30kDa	RPA39|RPA40|RPA5|RPAC1|TCS3
P20340		RAB6A	RAB6A, member RAS oncogene family	RAB6
P63167		DYNLL1	dynein, light chain, LC8-type 1	DLC1|DLC8|DNCL1|DNCLC1|LC8|LC8a|PIN|hdlc1
Q7Z739		YTHDF3	YTH domain family, member 3	-
Q13098		GPS1	G protein pathway suppressor 1	COPS1|CSN1
O96019		ACTL6A	actin-like 6A	ACTL6|ARPN-BETA|Arp4|BAF53A|INO80K
O60684		KPNA6	karyopherin alpha 6 (importin alpha 7)	IPOA7|KPNA7
Q9BTC0		DIDO1	death inducer-obliterator 1	BYE1|C20orf158|DATF-1|DATF1|DIDO2|DIDO3|DIO-1|DIO1|dJ885L7.8
O95819		MAP4K4	mitogen-activated protein kinase kinase kinase kinase 4	FLH21957|HEL-S-31|HGK|MEKKK4|NIK
P04040		CAT	catalase	-
Q9UBF2		COPG2	coatomer protein complex, subunit gamma 2	2-COP|gamma-2-COP
Q13884		SNTB1	syntrophin, beta 1 (dystrophin-associated protein A1, 59kDa, basic component 1)	59-DAP|A1B|BSYN2|DAPA1B|SNT2|SNT2B1|TIP-43
Q13148		TARDBP	TAR DNA binding protein	ALS10|TDP-43
Q96EE3		SEH1L	SEH1-like (S. cerevisiae)	SEC13L|SEH1A|SEH1B|Seh1
P46926		GNPDA1	glucosamine-6-phosphate deaminase 1	GNP1|GNPDA|GNPI|GPI|HLN
P00491		PNP	purine nucleoside phosphorylase	NP|PRO1837|PUNP
Q9BXW7		CECR5	cat eye syndrome chromosome region, candidate 5	-
P30533		LRPAP1	low density lipoprotein receptor-related protein associated protein 1	A2MRAP|A2RAP|HBP44|MRAP|MYP23|RAP|alpha-2-MRAP
P15586		GNS	glucosamine (N-acetyl)-6-sulfatase	G6S
Q9Y263		PLAA	phospholipase A2-activating protein	DOA1|PLA2P|PLAP
O14579		COPE	coatomer protein complex, subunit epsilon	epsilon-COP
Q9BY44		EIF2A	eukaryotic translation initiation factor 2A, 65kDa	EIF-2A|MST089|MSTP004|MSTP089
Q8NHU6		TDRD7	tudor domain containing 7	CATC4|CTRCT36|PCTAIRE2BP|TRAP
Q13442		PDAP1	PDGFA associated protein 1	HASPP28|PAP|PAP1
Q15717		ELAVL1	ELAV like RNA binding protein 1	ELAV1|HUR|Hua|MelG
Q9BPX5		ARPC5L	actin related protein 2/3 complex, subunit 5-like	ARC16-2
Q96DI7		SNRNP40	small nuclear ribonucleoprotein 40kDa (U5)	40K|HPRP8BP|PRP8BP|PRPF8BP|SPF38|WDR57
Q9UKD2		MRTO4	mRNA turnover 4 homolog (S. cerevisiae)	C1orf33|MRT4|dJ657E11.4
Q9NUQ8		ABCF3	ATP-binding cassette, sub-family F (GCN20), member 3	EST201864
Q13620		CUL4B	cullin 4B	MRXHF2|MRXS15|MRXSC|SFM2
P46781		RPS9	ribosomal protein S9	S9
Q9NTJ5		SACM1L	SAC1 suppressor of actin mutations 1-like (yeast)	SAC1
Q05655		PRKCD	protein kinase C, delta	CVID9|MAY1|PKCD|nPKC-delta
Q8WWM7		ATXN2L	ataxin 2-like	A2D|A2LG|A2LP|A2RP
P61353		RPL27	ribosomal protein L27	L27
Q92688		ANP32B	acidic (leucine-rich) nuclear phosphoprotein 32 family, member B	APRIL|PHAPI2|SSP29
Q9Y6E2		BZW2	basic leucine zipper and W2 domains 2	MST017|MSTP017
Q8TCS8		PNPT1	polyribonucleotide nucleotidyltransferase 1	COXPD13|DFNB70|OLD35|PNPASE|old-35
Q9Y5M8		SRPRB	signal recognition particle receptor, B subunit	APMCF1
P11172		UMPS	uridine monophosphate synthetase	OPRT
Q10713		PMPCA	peptidase (mitochondrial processing) alpha	Alpha-MPP|INPP5E|P-55
Q9H2D6		TRIOBP	TRIO and F-actin binding protein	DFNB28|TAP68|TARA|dJ37E16.4
O00267		SUPT5H	suppressor of Ty 5 homolog (S. cerevisiae)	SPT5|SPT5H|Tat-CT1
P19022		CDH2	cadherin 2, type 1, N-cadherin (neuronal)	CD325|CDHN|CDw325|NCAD
P62750		RPL23A	ribosomal protein L23a	L23A|MDA20
Q7KZ85		SUPT6H	suppressor of Ty 6 homolog (S. cerevisiae)	SPT6|SPT6H|emb-5
P21964		COMT	catechol-O-methyltransferase	HEL-S-98n
Q7L014		DDX46	DEAD (Asp-Glu-Ala-Asp) box polypeptide 46	PRPF5|Prp5
Q6PI48		DARS2	aspartyl-tRNA synthetase 2, mitochondrial	ASPRS|LBSL|MT-ASPRS
Q13616		CUL1	cullin 1	-
Q9GZY8		MFF	mitochondrial fission factor	C2orf33|GL004
Q9UHG3		PCYOX1	prenylcysteine oxidase 1	PCL1
Q14956		GPNMB	glycoprotein (transmembrane) nmb	HGFIN|NMB
Q969G5		PRKCDBP	protein kinase C, delta binding protein	CAVIN3|HSRBC|SRBC|cavin-3
P40616		ARL1	ADP-ribosylation factor-like 1	ARFL1
Q9UKG1		APPL1	adaptor protein, phosphotyrosine interaction, PH domain and leucine zipper containing 1	APPL|DIP13alpha
P55769		NHP2L1	NHP2 non-histone chromosome protein 2-like 1 (S. cerevisiae)	15.5K|FA-1|FA1|NHPX|OTK27|SNRNP15-5|SNU13|SPAG12|SSFA1
Q15165		PON2	paraoxonase 2	-
O75937		DNAJC8	DnaJ (Hsp40) homolog, subfamily C, member 8	HSPC331|SPF31
P52306		RAP1GDS1	RAP1, GTP-GDP dissociation stimulator 1	GDS1|SmgGDS
Q9Y5L0		TNPO3	transportin 3	IPO12|LGMD1F|MTR10A|TRN-SR|TRN-SR2|TRNSR
P40126		DCT	dopachrome tautomerase	TRP-2|TYRP2
Q16222		UAP1	UDP-N-acteylglucosamine pyrophosphorylase 1	AGX|AGX1|AGX2|SPAG2
Q9UIA9		XPO7	exportin 7	EXP7|RANBP16
Q96FW1		OTUB1	OTU deubiquitinase, ubiquitin aldehyde binding 1	OTB1|OTU1
Q9NUU7		DDX19A	DEAD (Asp-Glu-Ala-Asp) box polypeptide 19A	DDX19-DDX19L|DDX19L
O43252		PAPSS1	3'-phosphoadenosine 5'-phosphosulfate synthase 1	ATPSK1|PAPSS|SK1
Q9Y2Q3		GSTK1	glutathione S-transferase kappa 1	GST|GST 13-13|GST13|GST13-13|GSTK1-1|hGSTK1
A5YKK6		CNOT1	CCR4-NOT transcription complex, subunit 1	CDC39|NOT1|NOT1H
O15031		PLXNB2	plexin B2	MM1|Nbla00445|PLEXB2|dJ402G11.3
P30419		NMT1	N-myristoyltransferase 1	NMT
O95302		FKBP9	FK506 binding protein 9, 63 kDa	FKBP60|FKBP63|PPIase
O15075		DCLK1	doublecortin-like kinase 1	CL1|CLICK1|DCAMKL1|DCDC3A|DCLK
P68036		UBE2L3	ubiquitin-conjugating enzyme E2L 3	E2-F1|L-UBC|UBCH7|UbcM4
Q08257		CRYZ	crystallin, zeta (quinone reductase)	-
Q92783		STAM	signal transducing adaptor molecule (SH3 domain and ITAM motif) 1	STAM-1|STAM1
Q9BZK7		TBL1XR1	transducin (beta)-like 1 X-linked receptor 1	C21|DC42|IRA1|TBLR1
O95571		ETHE1	ethylmalonic encephalopathy 1	HSCO|YF13H12
Q02750		MAP2K1	mitogen-activated protein kinase kinase 1	CFC3|MAPKK1|MEK1|MKK1|PRKMK1
P35625		TIMP3	TIMP metallopeptidase inhibitor 3	HSMRK222|K222|K222TA2|SFD
P13804		ETFA	electron-transfer-flavoprotein, alpha polypeptide	EMA|GA2|MADD
Q6P2E9		EDC4	enhancer of mRNA decapping 4	GE1|Ge-1|HEDL5|HEDLS|RCD-8|RCD8
Q71DI3		-
Q71DI3		-
Q71DI3		-
Q92614		MYO18A	myosin XVIIIA	MYSPDZ|SPR210
Q9Y5X2		SNX8	sorting nexin 8	Mvp1
O43815		STRN	striatin, calmodulin binding protein	SG2NA
P62841		RPS15	ribosomal protein S15	RIG|S15
Q6UN15		FIP1L1	factor interacting with PAPOLA and CPSF1	FIP1|Rhe|hFip1
Q14257		RCN2	reticulocalbin 2, EF-hand calcium binding domain	E6BP|ERC-55|ERC55|TCBP49
P30876		POLR2B	polymerase (RNA) II (DNA directed) polypeptide B, 140kDa	POL2RB|RPB2|hRPB140|hsRPB2
Q8TAQ2		SMARCC2	SWI/SNF related, matrix associated, actin dependent regulator of chromatin, subfamily c, member 2	BAF170|CRACC2|Rsc8
Q9H2U1		DHX36	DEAH (Asp-Glu-Ala-His) box polypeptide 36	DDX36|G4R1|MLEL1|RHAU
P05386		RPLP1	ribosomal protein, large, P1	LP1|P1|RPP1
Q15185		PTGES3	prostaglandin E synthase 3 (cytosolic)	P23|TEBP|cPGES
Q92665		MRPS31	mitochondrial ribosomal protein S31	IMOGN38|MRP-S31|S31mt
Q14566		MCM6	minichromosome maintenance complex component 6	MCG40308|Mis5|P105MCM
Q13363		CTBP1	C-terminal binding protein 1	BARS
Q14684		RRP1B	ribosomal RNA processing 1B	KIAA0179|NNP1L|Nnp1|PPP1R136|RRP1
P32322		PYCR1	pyrroline-5-carboxylate reductase 1	ARCL2B|ARCL3B|P5C|P5CR|PIG45|PP222|PRO3|PYCR
Q92734		TFG	TRK-fused gene	HMSNP|SPG57|TF6|TRKT3
Q92520		FAM3C	family with sequence similarity 3, member C	ILEI
P61011		SRP54	signal recognition particle 54kDa	-
P40261		NNMT	nicotinamide N-methyltransferase	-
P35611		ADD1	adducin 1 (alpha)	ADDA
P53004		BLVRA	biliverdin reductase A	BLVR|BVR|BVRA
P54802		NAGLU	N-acetylglucosaminidase, alpha	MPS-IIIB|MPS3B|NAG|UFHSD
P23786		CPT2	carnitine palmitoyltransferase 2	CPT1|CPTASE|IIAE4
P62633		CNBP	CCHC-type zinc finger, nucleic acid binding protein	CNBP1|DM2|PROMM|RNF163|ZCCHC22|ZNF9
Q99614		TTC1	tetratricopeptide repeat domain 1	TPR1
P80303		NUCB2	nucleobindin 2	HEL-S-109|NEFA
Q9GZR7		DDX24	DEAD (Asp-Glu-Ala-Asp) box helicase 24	-
Q5JTH9		RRP12	ribosomal RNA processing 12 homolog (S. cerevisiae)	KIAA0690
Q13439		GOLGA4	golgin A4	GCP2|GOLG|MU-RMS-40.18|p230
P49756		RBM25	RNA binding motif protein 25	NET52|RED120|RNPC7|S164|Snu71|fSAP94
Q7Z5J4		RAI1	retinoic acid induced 1	SMCR|SMS
Q86UX2		ITIH5	inter-alpha-trypsin inhibitor heavy chain family, member 5	ITI-HC5
Q9NYH9		UTP6	UTP6, small subunit (SSU) processome component, homolog (yeast)	C17orf40|HCA66
Q6FI81		CIAPIN1	cytokine induced apoptosis inhibitor 1	2810413N20Rik|Anamorsin|DRE2|PRO0915
P55263		ADK	adenosine kinase	AK
P10515		DLAT	dihydrolipoamide S-acetyltransferase	DLTA|PDC-E2|PDCE2
Q9HB71		CACYBP	calcyclin binding protein	GIG5|S100A6BP|SIP
Q9Y305		ACOT9	acyl-CoA thioesterase 9	ACATE2|MT-ACT48|MTACT48
P33991		MCM4	minichromosome maintenance complex component 4	CDC21|CDC54|NKCD|NKGCD|P1-CDC21|hCdc21
P62906		RPL10A	ribosomal protein L10a	CSA19|Csa-19|L10A|NEDD6
Q9NW13		RBM28	RNA binding motif protein 28	-
O60216		RAD21	RAD21 homolog (S. pombe)	CDLS4|HR21|HRAD21|MCD1|NXP1|SCC1|hHR21
Q9Y6D5		ARFGEF2	ADP-ribosylation factor guanine nucleotide-exchange factor 2 (brefeldin A-inhibited)	BIG2|PVNH2|dJ1164I10.1
Q9UEY8		ADD3	adducin 3 (gamma)	ADDL
Q6PIU2		NCEH1	neutral cholesterol ester hydrolase 1	AADACL1|NCEH
P27694		RPA1	replication protein A1, 70kDa	HSSB|MST075|REPA1|RF-A|RP-A|RPA70
Q9BZE4		GTPBP4	GTP binding protein 4	CRFG|NGB|NOG1
Q9HCU5		PREB	prolactin regulatory element binding	SEC12
Q3LXA3		DAK	dihydroxyacetone kinase 2 homolog (S. cerevisiae)	NET45
P51116		FXR2	fragile X mental retardation, autosomal homolog 2	FMR1L2|FXR2P
O00170		AIP	aryl hydrocarbon receptor interacting protein	ARA9|FKBP16|FKBP37|SMTPHN|XAP-2|XAP2
P49916		LIG3	ligase III, DNA, ATP-dependent	LIG2
Q9H3U1		UNC45A	unc-45 homolog A (C. elegans)	GC-UNC45|GCUNC-45|GCUNC45|IRO039700|SMAP-1|SMAP1|UNC-45A
Q92888		ARHGEF1	Rho guanine nucleotide exchange factor (GEF) 1	GEF1|LBCL2|LSC|P115-RHOGEF|SUB1.5
Q709C8		VPS13C	vacuolar protein sorting 13 homolog C (S. cerevisiae)	-
Q7Z4W1		DCXR	dicarbonyl/L-xylulose reductase	DCR|HCR2|HCRII|KIDCR|P34H|PNTSU|SDR20C1|XR
P55145		MANF	mesencephalic astrocyte-derived neurotrophic factor	ARMET|ARP
Q9H444		CHMP4B	charged multivesicular body protein 4B	C20orf178|CHMP4A|CTPP3|CTRCT31|SNF7|SNF7-2|Shax1|VPS32B|Vps32-2|dJ553F4.4
P30043		BLVRB	biliverdin reductase B (flavin reductase (NADPH))	BVRB|FLR|HEL-S-10|SDR43U1
Q9Y4H2		IRS2	insulin receptor substrate 2	IRS-2
Q13017		ARHGAP5	Rho GTPase activating protein 5	GFI2|RhoGAP5|p190-B|p190BRhoGAP
Q9Y224		C14orf166	chromosome 14 open reading frame 166	CGI99|CLE|CLE7|LCRP369|RLLM1
O75436		VPS26A	vacuolar protein sorting 26 homolog A (S. pombe)	HB58|Hbeta58|PEP8A|VPS26
O94973		AP2A2	adaptor-related protein complex 2, alpha 2 subunit	ADTAB|CLAPA2|HIP-9|HIP9|HYPJ
Q66K74		MAP1S	microtubule-associated protein 1S	BPY2IP1|C19orf5|MAP8|VCY2IP-1|VCY2IP1
Q9NR31		SAR1A	secretion associated, Ras related GTPase 1A	SAR1|SARA1|Sara|masra2
P52948		NUP98	nucleoporin 98kDa	ADIR2|NUP196|NUP96
P23921		RRM1	ribonucleotide reductase M1	R1|RIR1|RR1
Q00796		SORD	sorbitol dehydrogenase	HEL-S-95n|SORD1
Q8NBF2		NHLRC2	NHL repeat containing 2	-
P59998		-
P59998		-
P22307		SCP2	sterol carrier protein 2	NLTP|NSL-TP|SCP-2|SCP-CHI|SCP-X|SCPX
P22059		OSBP	oxysterol binding protein	OSBP1
Q8N766		EMC1	ER membrane protein complex subunit 1	KIAA0090
P78406		RAE1	ribonucleic acid export 1	MIG14|MRNP41|Mnrp41|dJ481F12.3|dJ800J21.1
Q07157		TJP1	tight junction protein 1	ZO-1
P05362		ICAM1	intercellular adhesion molecule 1	BB2|CD54|P3.58
Q8TDD1		DDX54	DEAD (Asp-Glu-Ala-Asp) box polypeptide 54	DP97
Q16698		DECR1	2,4-dienoyl CoA reductase 1, mitochondrial	DECR|NADPH|SDR18C1
Q13057		COASY	CoA synthase	DPCK|NBIA6|NBP|PPAT|UKR1|pOV-2
P61224		RAP1B	RAP1B, member of RAS oncogene family	K-REV|RAL1B
Q99459		CDC5L	cell division cycle 5-like	CDC5|CDC5-LIKE|CEF1|PCDC5RP|dJ319D22.1
P52888		THOP1	thimet oligopeptidase 1	EP24.15|MEPD_HUMAN|MP78|TOP
Q99426		TBCB	tubulin folding cofactor B	CG22|CKAP1|CKAPI
Q9BPX3		NCAPG	non-SMC condensin I complex, subunit G	CAPG|CHCG|NY-MEL-3|YCG1
Q96EY7		PTCD3	pentatricopeptide repeat domain 3	MRP-S39
Q7Z4V5		-	-	HDGF-2|HDGF2|HRP-2
Q9NQG5		RPRD1B	regulation of nuclear pre-mRNA domain containing 1B	C20orf77|CREPT|NET60|dJ1057B20.2
O14828		SCAMP3	secretory carrier membrane protein 3	C1orf3
O00743		PPP6C	protein phosphatase 6, catalytic subunit	PP6|PP6C
O76003		GLRX3	glutaredoxin 3	GLRX4|GRX3|GRX4|PICOT|TXNL2|TXNL3
O75976		CPD	carboxypeptidase D	GP180
P17612		PRKACA	protein kinase, cAMP-dependent, catalytic, alpha	PKACA
P43246		MSH2	mutS homolog 2	COCA1|FCC1|HNPCC|HNPCC1|LCFS2
Q16629		SRSF7	serine/arginine-rich splicing factor 7	9G8|AAG3|SFRS7
Q14C86		GAPVD1	GTPase activating protein and VPS9 domains 1	GAPEX5|GAPex-5|RAP6
P61586		RHOA	ras homolog family member A	ARH12|ARHA|RHO12|RHOH12
O15145		ARPC3	actin related protein 2/3 complex, subunit 3, 21kDa	ARC21|p21-Arc
P38159		RBMX	RNA binding motif protein, X-linked	HNRNPG|HNRPG|RBMXP1|RBMXRT|RNMX|hnRNP-G
P82979		SARNP	SAP domain containing ribonucleoprotein	CIP29|HCC1|HSPC316|THO1
P14174		MIF	macrophage migration inhibitory factor (glycosylation-inhibiting factor)	GIF|GLIF|MMIF
O95861		BPNT1	3'(2'), 5'-bisphosphate nucleotidase 1	HEL20|PIP
Q70UQ0		IKBIP	IKBKB interacting protein	IKIP
P54709		ATP1B3	ATPase, Na+/K+ transporting, beta 3 polypeptide	ATPB-3|CD298
Q15257		PPP2R4	protein phosphatase 2A activator, regulatory subunit 4	PP2A|PR53|PTPA
Q01581		HMGCS1	3-hydroxy-3-methylglutaryl-CoA synthase 1 (soluble)	HMGCS
O00487		PSMD14	proteasome (prosome, macropain) 26S subunit, non-ATPase, 14	PAD1|POH1|RPN11
Q9H0D6		XRN2	5'-3' exoribonuclease 2	-
Q02318		CYP27A1	cytochrome P450, family 27, subfamily A, polypeptide 1	CP27|CTX|CYP27
Q96T76		MMS19	MMS19 nucleotide excision repair homolog (S. cerevisiae)	MET18|MMS19L|hMMS19
P08574		CYC1	cytochrome c-1	MC3DN6|UQCR4
Q9UHD1		CHORDC1	cysteine and histidine-rich domain (CHORD) containing 1	CHP1
Q63HN8		RNF213	ring finger protein 213	ALO17|C17orf27|KIAA1618|MYMY2|MYSTR|NET57
Q9GZS3		WDR61	WD repeat domain 61	REC14|SKI8
P21399		ACO1	aconitase 1, soluble	ACONS|HEL60|IREB1|IREBP|IREBP1|IRP1
Q8IXI1		RHOT2	ras homolog family member T2	ARHT2|C16orf39|MIRO-2|MIRO2|RASL
Q15050		RRS1	RRS1 ribosome biogenesis regulator homolog (S. cerevisiae)	-
Q6PGP7		TTC37	tetratricopeptide repeat domain 37	KIAA0372|Ski3
P61201		COPS2	COP9 signalosome subunit 2	ALIEN|CSN2|SGN2|TRIP15
P50552		VASP	vasodilator-stimulated phosphoprotein	-
Q9HC38		GLOD4	glyoxalase domain containing 4	C17orf25|HC71
P35658		NUP214	nucleoporin 214kDa	CAIN|CAN|D9S46E|N214|p250
Q9UKK9		NUDT5	nudix (nucleoside diphosphate linked moiety X)-type motif 5	YSA1|YSA1H|YSAH1|hYSAH1
P30740		SERPINB1	serpin peptidase inhibitor, clade B (ovalbumin), member 1	EI|ELANH2|HEL57|LEI|M/NEI|MNEI|PI-2|PI2
O60832		DKC1	dyskeratosis congenita 1, dyskerin	CBF5|DKC|DKCX|NAP57|NOLA4|XAP101
Q9Y512		SAMM50	SAMM50 sorting and assembly machinery component	OMP85|SAM50|TOB55|TRG-3|YNL026W
P79483		HLA-DRB3	major histocompatibility complex, class II, DR beta 3	HLA-DR3B
P57740		NUP107	nucleoporin 107kDa	NUP84
P18583		SON	SON DNA binding protein	BASS1|C21orf50|DBP-5|NREBP|SON3
O75153		CLUH	clustered mitochondria (cluA/CLU1) homolog	CLU1|KIAA0664
Q9UHQ9		CYB5R1	cytochrome b5 reductase 1	B5R.1|B5R1|B5R2|NQO3A2|humb5R2
Q13144		EIF2B5	eukaryotic translation initiation factor 2B, subunit 5 epsilon, 82kDa	CACH|CLE|EIF-2B|EIF2Bepsilon|LVWM
Q9NZT2		OGFR	opioid growth factor receptor	-
Q9H2U2		PPA2	pyrophosphatase (inorganic) 2	SID6-306
Q9Y3D9		MRPS23	mitochondrial ribosomal protein S23	HSPC329|MRP-S23
P25788		PSMA3	proteasome (prosome, macropain) subunit, alpha type, 3	HC8|PSC3
O75691		UTP20	UTP20, small subunit (SSU) processome component, homolog (yeast)	DRIM
Q14692		BMS1	BMS1 ribosome biogenesis factor	BMS1L
Q13867		BLMH	bleomycin hydrolase	BH|BMH
O00401		WASL	Wiskott-Aldrich syndrome-like	N-WASP|NWASP
P49750		YLPM1	YLP motif containing 1	C14orf170|PPP1R169|ZAP113|ZAP3
O43488		AKR7A2	aldo-keto reductase family 7, member A2 (aflatoxin aldehyde reductase)	AFAR|AFAR1|AFB1-AR1|AKR7
Q07020		RPL18	ribosomal protein L18	L18
O00541		PES1	pescadillo ribosomal biogenesis factor 1	PES
P49821		NDUFV1	NADH dehydrogenase (ubiquinone) flavoprotein 1, 51kDa	CI-51K|CI51KD|UQOR1
Q92552		MRPS27	mitochondrial ribosomal protein S27	MRP-S27|S27mt
Q99873		PRMT1	protein arginine methyltransferase 1	ANM1|HCP1|HRMT1L2|IR1B4
P13995		MTHFD2	methylenetetrahydrofolate dehydrogenase (NADP+ dependent) 2, methenyltetrahydrofolate cyclohydrolase	NMDMC
Q92599		SEPT8	septin 8	SEP2
P60866		RPS20	ribosomal protein S20	S20
Q13428		TCOF1	Treacher Collins-Franceschetti syndrome 1	MFD1|TCS|TCS1|treacle
P04233		CD74	CD74 molecule, major histocompatibility complex, class II invariant chain	DHLAG|HLADG|II|Ia-GAMMA
P61619		SEC61A1	Sec61 alpha 1 subunit (S. cerevisiae)	HSEC61|SEC61|SEC61A
Q6UB35		MTHFD1L	methylenetetrahydrofolate dehydrogenase (NADP+ dependent) 1-like	FTHFSDC1|MTC1THFS|dJ292B18.2
P12235		SLC25A4	solute carrier family 25 (mitochondrial carrier; adenine nucleotide translocator), member 4	1|AAC1|ANT|ANT 1|ANT1|MTDPS12|PEO2|PEO3|T1
Q9BXR0		QTRT1	queuine tRNA-ribosyltransferase 1	FP3235|TGT|TGUT
Q9BX40		LSM14B	LSM14B, SCD6 homolog B (S. cerevisiae)	C20orf40|FAM61B|LSM13|RAP55B|bA11M20.3
Q9NVD7		PARVA	parvin, alpha	CH-ILKBP|MXRA2
P18085		ARF4	ADP-ribosylation factor 4	ARF2
O95299		NDUFA10	NADH dehydrogenase (ubiquinone) 1 alpha subcomplex, 10, 42kDa	CI-42KD|CI-42k
P16930		FAH	fumarylacetoacetate hydrolase (fumarylacetoacetase)	-
O75947		ATP5H	ATP synthase, H+ transporting, mitochondrial Fo complex, subunit d	ATPQ
O00461		GOLIM4	golgi integral membrane protein 4	GIMPC|GOLPH4|GPP130|P138
Q9BXS5		AP1M1	adaptor-related protein complex 1, mu 1 subunit	AP47|CLAPM2|CLTNM|MU-1A
Q13907		IDI1	isopentenyl-diphosphate delta isomerase 1	IPP1|IPPI1
Q29RF7		PDS5A	PDS5, regulator of cohesion maintenance, homolog A (S. cerevisiae)	SCC-112|SCC112
P21283		ATP6V1C1	ATPase, H+ transporting, lysosomal 42kDa, V1 subunit C1	ATP6C|ATP6D|VATC|Vma5
O75368		SH3BGRL	SH3 domain binding glutamate-rich protein like	HEL-S-115|SH3BGR
Q96CS3		FAF2	Fas associated factor family member 2	ETEA|UBXD8|UBXN3B
Q9BYG3		NIFK	nucleolar protein interacting with the FHA domain of MKI67	MKI67IP|Nopp34
O75439		PMPCB	peptidase (mitochondrial processing) beta	Beta-MPP|MPP11|MPPB|MPPP52|P-52
P53582		METAP1	methionyl aminopeptidase 1	MAP1A|MetAP1A
P62249		RPS16	ribosomal protein S16	S16
P30837		ALDH1B1	aldehyde dehydrogenase 1 family, member B1	ALDH5|ALDHX
Q99575		POP1	processing of precursor 1, ribonuclease P/MRP subunit (S. cerevisiae)	-
P53634		CTSC	cathepsin C	CPPI|DPP-I|DPP1|DPPI|HMS|JP|JPD|PALS|PDON1|PLS
P19525		EIF2AK2	eukaryotic translation initiation factor 2-alpha kinase 2	EIF2AK1|PKR|PPP1R83|PRKR
Q8IX12		CCAR1	cell division cycle and apoptosis regulator 1	-
Q9H0S4		DDX47	DEAD (Asp-Glu-Ala-Asp) box polypeptide 47	E4-DBP|HQ0256|MSTP162|RRP3
P61006		RAB8A	RAB8A, member RAS oncogene family	MEL|RAB8
Q9UMY4		SNX12	sorting nexin 12	-
Q92797		SYMPK	symplekin	SPK|SYM
P46108		CRK	v-crk avian sarcoma virus CT10 oncogene homolog	CRKII|p38
Q13418		ILK	integrin-linked kinase	HEL-S-28|ILK-1|ILK-2|P59|p59ILK
Q9UI30		TRMT112	tRNA methyltransferase 11-2 homolog (S. cerevisiae)	HSPC152|HSPC170|TRM112|TRMT11-2
Q9HAV7		GRPEL1	GrpE-like 1, mitochondrial (E. coli)	HMGE
Q96S66		CLCC1	chloride channel CLIC-like 1	MCLC
P05067		APP	amyloid beta (A4) precursor protein	AAA|ABETA|ABPP|AD1|APPI|CTFgamma|CVAP|PN-II|PN2
P36543		ATP6V1E1	ATPase, H+ transporting, lysosomal 31kDa, V1 subunit E1	ATP6E|ATP6E2|ATP6V1E|P31|Vma4
Q9NQ55		-
Q9NQ55		-
O00264		PGRMC1	progesterone receptor membrane component 1	HPR6.6|MPR
Q8WVV9		HNRNPLL	heterogeneous nuclear ribonucleoprotein L-like	HNRPLL|SRRF
P29590		PML	promyelocytic leukemia	MYL|PP8675|RNF71|TRIM19
Q9NVP1		DDX18	DEAD (Asp-Glu-Ala-Asp) box polypeptide 18	MrDb
P00568		AK1	adenylate kinase 1	HTL-S-58j
Q16401		PSMD5	proteasome (prosome, macropain) 26S subunit, non-ATPase, 5	S5B
P31153		MAT2A	methionine adenosyltransferase II, alpha	MATA2|MATII|SAMS2
P08240		SRPR	signal recognition particle receptor (docking protein)	DP|Sralpha
P56182		RRP1	ribosomal RNA processing 1	D21S2056E|NNP-1|NOP52|RRP1A
Q12904		AIMP1	aminoacyl tRNA synthetase complex-interacting multifunctional protein 1	EMAP2|EMAPII|HLD3|SCYE1|p43
P60983		GMFB	glia maturation factor, beta	GMF
Q9NV70		EXOC1	exocyst complex component 1	BM-102|SEC3|SEC3L1|SEC3P
Q8TBC4		UBA3	ubiquitin-like modifier activating enzyme 3	NAE2|UBE1C|hUBA3
P25787		PSMA2	proteasome (prosome, macropain) subunit, alpha type, 2	HC3|MU|PMSA2|PSC2
Q96IX5		USMG5	up-regulated during skeletal muscle growth 5 homolog (mouse)	DAPIT|HCVFTP2|bA792D24.4
Q9Y2D5		-
Q9Y2D5		-
Q9Y6E0		STK24	serine/threonine kinase 24	HEL-S-95|MST3|MST3B|STE20|STK3
Q14192		FHL2	four and a half LIM domains 2	AAG11|DRAL|FHL-2|SLIM-3|SLIM3
P55268		LAMB2	laminin, beta 2 (laminin S)	LAMS|NPHS5
Q53GQ0		HSD17B12	hydroxysteroid (17-beta) dehydrogenase 12	KAR|SDR12C1
P40123		CAP2	CAP, adenylate cyclase-associated protein, 2 (yeast)	-
O94887		FARP2	FERM, RhoGEF and pleckstrin domain protein 2	FIR|FRG|PLEKHC3
P33993		MCM7	minichromosome maintenance complex component 7	CDC47|MCM2|P1.1-MCM3|P1CDC47|P85MCM|PNAS146|PPP1R104
P49721		PSMB2	proteasome (prosome, macropain) subunit, beta type, 2	HC7-I
Q8WVM8		SCFD1	sec1 family domain containing 1	C14orf163|RA410|SLY1|SLY1P|STXBP1L2
P48634		PRRC2A	proline-rich coiled-coil 2A	BAT2|D6S51|D6S51E|G2
Q5JRA6		MIA3	melanoma inhibitory activity family, member 3	ARNT|D320|TANGO|TANGO1|UNQ6077
Q9ULA0		DNPEP	aspartyl aminopeptidase	ASPEP|DAP
P46087		NOP2	NOP2 nucleolar protein	NOL1|NOP120|NSUN1|p120
Q8WWI1		LMO7	LIM domain 7	FBX20|FBXO20|LOMP
Q8IVD9		NUDCD3	NudC domain containing 3	NudCL
Q7L1Q6		BZW1	basic leucine zipper and W2 domains 1	BZAP45|Nbla10236
P16104		H2AFX	H2A histone family, member X	H2A.X|H2A/X|H2AX
Q9Y5S1		TRPV2	transient receptor potential cation channel, subfamily V, member 2	VRL|VRL-1|VRL1
P06493		CDK1	cyclin-dependent kinase 1	CDC2|CDC28A|P34CDC2
Q14254		FLOT2	flotillin 2	ECS-1|ECS1|ESA|ESA1|M17S1
O15173		PGRMC2	progesterone receptor membrane component 2	DG6|PMBP
Q9NVI7		ATAD3A	ATPase family, AAA domain containing 3A	-
O15498		YKT6	YKT6 v-SNARE homolog (S. cerevisiae)	-
Q16836		HADH	hydroxyacyl-CoA dehydrogenase	HAD|HADH1|HADHSC|HCDH|HHF4|MSCHAD|SCHAD
Q9NYL9		TMOD3	tropomodulin 3 (ubiquitous)	UTMOD
P82673		MRPS35	mitochondrial ribosomal protein S35	MDS023|MRP-S28|MRPS28
P37235		HPCAL1	hippocalcin-like 1	BDR1|HLP2|VILIP-3
P49755		TMED10	transmembrane emp24-like trafficking protein 10 (yeast)	P24(DELTA)|S31I125|S31III125|TMP21|Tmp-21-I|p23
Q9Y3U8		RPL36	ribosomal protein L36	L36
Q9UBQ0		VPS29	vacuolar protein sorting 29 homolog (S. cerevisiae)	DC15|PEP11
O95347		SMC2	structural maintenance of chromosomes 2	CAP-E|CAPE|SMC-2|SMC2L1
Q8NFQ8		TOR1AIP2	torsin A interacting protein 2	IFRG15|LULL1|NET9
O43264		ZW10	zw10 kinetochore protein	HZW10|KNTC1AP
P29218		IMPA1	inositol(myo)-1(or 4)-monophosphatase 1	IMP|IMPA
Q96EK6		GNPNAT1	glucosamine-phosphate N-acetyltransferase 1	GNPNAT|Gpnat1
P24928		POLR2A	polymerase (RNA) II (DNA directed) polypeptide A, 220kDa	POLR2|POLRA|RPB1|RPBh1|RPO2|RPOL2|RpIILS|hRPB220|hsRPB1
Q99470		SDF2	stromal cell-derived factor 2	-
Q8TD19		NEK9	NIMA-related kinase 9	NERCC|NERCC1|Nek8
Q9C040		TRIM2	tripartite motif containing 2	CMT2R|RNF86
P20339		RAB5A	RAB5A, member RAS oncogene family	RAB5
O76031		CLPX	caseinolytic mitochondrial matrix peptidase chaperone subunit	-
Q15813		TBCE	tubulin folding cofactor E	HRD|KCS|KCS1|pac2
O15042		U2SURP	U2 snRNP-associated SURP domain containing	SR140|fSAPa
P57088		TMEM33	transmembrane protein 33	1600019D15Rik|SHINC3
Q9Y5K8		ATP6V1D	ATPase, H+ transporting, lysosomal 34kDa, V1 subunit D	ATP6M|VATD|VMA8
A1L0T0		ILVBL	ilvB (bacterial acetolactate synthase)-like	209L8|AHAS|ILV2H
Q96HY6		DDRGK1	DDRGK domain containing 1	C20orf116|UFBP1|dJ1187M17.3
P54727		RAD23B	RAD23 homolog B (S. cerevisiae)	HHR23B|HR23B|P58
O00154		ACOT7	acyl-CoA thioesterase 7	ACH1|ACT|BACH|CTE-II|LACH|LACH1|hBACH
O95336		PGLS	6-phosphogluconolactonase	6PGL
Q9UNS2		COPS3	COP9 signalosome subunit 3	CSN3|SGN3
O43865		AHCYL1	adenosylhomocysteinase-like 1	DCAL|IRBIT|PPP1R78|PRO0233|XPVKONA
O94919		ENDOD1	endonuclease domain containing 1	-
P55957		BID	BH3 interacting domain death agonist	FP497
P53999		SUB1	SUB1 homolog (S. cerevisiae)	P15|PC4|p14
Q68DA7		FMN1	formin 1	FMN|LD
O43809		NUDT21	nudix (nucleoside diphosphate linked moiety X)-type motif 21	CFIM25|CPSF5
Q7Z4H8		KDELC2	KDEL (Lys-Asp-Glu-Leu) containing 2	-
Q9NQW6		ANLN	anillin, actin binding protein	Scraps|scra
P48426		PIP4K2A	phosphatidylinositol-5-phosphate 4-kinase, type II, alpha	PI5P4KA|PIP5K2A|PIP5KII-alpha|PIP5KIIA|PIPK
P61769		B2M	beta-2-microglobulin	-
P67870		CSNK2B	casein kinase 2, beta polypeptide	CK2B|CK2N|CSK2B|G5A
Q13523		PRPF4B	pre-mRNA processing factor 4B	PR4H|PRP4|PRP4H|PRP4K|dJ1013A10.1
P49841		GSK3B	glycogen synthase kinase 3 beta	-
O75351		VPS4B	vacuolar protein sorting 4 homolog B (S. cerevisiae)	SKD1|SKD1B|VPS4-2
O95104		SCAF4	SR-related CTD-associated factor 4	SFRS15|SRA4
Q969X5		ERGIC1	endoplasmic reticulum-golgi intermediate compartment (ERGIC) 1	ERGIC-32|ERGIC32|NET24
P60953		CDC42	cell division cycle 42	CDC42Hs|G25K
Q6UXN9		WDR82	WD repeat domain 82	MST107|MSTP107|PRO2730|PRO34047|SWD2|TMEM113|WDR82A
Q04760		GLO1	glyoxalase I	GLOD1|GLYI|HEL-S-74
P10619		CTSA	cathepsin A	GLB2|GSL|NGBE|PPCA|PPGB
Q96GQ7		DDX27	DEAD (Asp-Glu-Ala-Asp) box polypeptide 27	DRS1|Drs1p|PP3241|RHLP|dJ686N3.1
O95232		LUC7L3	LUC7-like 3 (S. cerevisiae)	CRA|CREAP-1|CROP|LUC7A|OA48-18|hLuc7A
Q9Y3D6		FIS1	fission 1 (mitochondrial outer membrane) homolog (S. cerevisiae)	TTC11
Q12965		MYO1E	myosin IE	FSGS6|HuncM-IC|MYO1C
Q13310		PABPC4	poly(A) binding protein, cytoplasmic 4 (inducible form)	APP-1|APP1|PABP4|iPABP
P53985		SLC16A1	solute carrier family 16 (monocarboxylate transporter), member 1	HHF7|MCT|MCT1
Q96A33		CCDC47	coiled-coil domain containing 47	MSTP041
P55327		TPD52	tumor protein D52	D52|N8L|PC-1|PrLZ|hD52
Q9BWM7		SFXN3	sideroflexin 3	BA108L7.2|SFX3
P30040		ERP29	endoplasmic reticulum protein 29	C12orf8|ERp28|ERp31|HEL-S-107|PDI-DB|PDIA9
O75746		SLC25A12	solute carrier family 25 (aspartate/glutamate carrier), member 12	AGC1|ARALAR
P30085		CMPK1	cytidine monophosphate (UMP-CMP) kinase 1, cytosolic	CK|CMK|CMPK|UMK|UMP-CMPK|UMPK
Q96JB5		CDK5RAP3	CDK5 regulatory subunit associated protein 3	C53|HSF-27|IC53|LZAP|MST016|OK/SW-cl.114|PP1553
Q9NP58		ABCB6	ATP-binding cassette, sub-family B (MDR/TAP), member 6	ABC|ABC14|DUH3|LAN|MCOPCB7|MTABC3|PRP|umat
Q8TC12		RDH11	retinol dehydrogenase 11 (all-trans/9-cis/11-cis)	ARSDR1|CGI82|HCBP12|MDT1|PSDR1|RALR1|SCALD|SDR7C1
Q5H9R7		PPP6R3	protein phosphatase 6, regulatory subunit 3	C11orf23|PP6R3|SAP190|SAPL|SAPLa|SAPS3
Q6P9B6		TLDC1	TBC/LysM-associated domain containing 1	KIAA1609
Q92820		GGH	gamma-glutamyl hydrolase (conjugase, folylpolygammaglutamyl hydrolase)	GH
P16278		GLB1	galactosidase, beta 1	EBP|ELNR1|MPS4B
Q03701		CEBPZ	CCAAT/enhancer binding protein (C/EBP), zeta	CBF|CBF2|HSP-CBF|NOC1
Q9Y2S2		CRYL1	crystallin, lambda 1	GDH|HEL30|lambda-CRY
O60488		ACSL4	acyl-CoA synthetase long-chain family member 4	ACS4|FACL4|LACS4|MRX63|MRX68
Q9BT78		COPS4	COP9 signalosome subunit 4	CSN4
O43747		AP1G1	adaptor-related protein complex 1, gamma 1 subunit	ADTG|CLAPG1
O00764		PDXK	pyridoxal (pyridoxine, vitamin B6) kinase	C21orf124|C21orf97|HEL-S-1a|PKH|PNK
Q9NRY4		ARHGAP35	Rho GTPase activating protein 35	GRF-1|GRLF1|P190-A|P190A|p190ARhoGAP|p190RhoGAP
Q8NDI1		EHBP1	EH domain binding protein 1	HPC12|NACSIN
P60033		CD81	CD81 molecule	CVID6|S5.7|TAPA1|TSPAN28
Q6NUM9		RETSAT	retinol saturase (all-trans-retinol 13,14-reductase)	-
Q9NXG2		THUMPD1	THUMP domain containing 1	-
O94966		USP19	ubiquitin specific peptidase 19	ZMYND9
Q8TCU6		PREX1	phosphatidylinositol-3,4,5-trisphosphate-dependent Rac exchange factor 1	P-REX1
O95295		SNAPIN	SNAP-associated protein	BLOC1S7|BLOS7|SNAPAP
P29353		SHC1	SHC (Src homology 2 domain containing) transforming protein 1	SHC|SHCA
Q8WWM9		CYGB	cytoglobin	HGB|STAP
O43237		DYNC1LI2	dynein, cytoplasmic 1, light intermediate chain 2	DNCLI2|LIC2
Q9UKN8		GTF3C4	general transcription factor IIIC, polypeptide 4, 90kDa	KAT12|TFIII90|TFIIIC290|TFIIIC90|TFIIICDELTA
P39019		RPS19	ribosomal protein S19	DBA|DBA1|S19
Q9Y5S9		RBM8A	RNA binding motif protein 8A	BOV-1A|BOV-1B|BOV-1C|C1DELq21.1|DEL1q21.1|MDS014|RBM8|RBM8B|TAR|Y14|ZNRP|ZRNP1
Q9C0C9		UBE2O	ubiquitin-conjugating enzyme E2O	E2-230K
O60749		SNX2	sorting nexin 2	TRG-9
P62277		RPS13	ribosomal protein S13	S13
P20020		ATP2B1	ATPase, Ca++ transporting, plasma membrane 1	PMCA1|PMCA1kb
Q15061		WDR43	WD repeat domain 43	NET12|UTP5
Q9UI10		EIF2B4	eukaryotic translation initiation factor 2B, subunit 4 delta, 67kDa	EIF-2B|EIF2B|EIF2Bdelta
Q9UKX7		NUP50	nucleoporin 50kDa	NPAP60|NPAP60L
Q14677		CLINT1	clathrin interactor 1	CLINT|ENTH|EPN4|EPNR
Q99805		TM9SF2	transmembrane 9 superfamily member 2	P76
P61088		UBE2N	ubiquitin-conjugating enzyme E2N	HEL-S-71|UBC13|UbcH-ben|UbcH13
Q6PCB7		SLC27A1	solute carrier family 27 (fatty acid transporter), member 1	ACSVL5|FATP|FATP1
Q9HD67		MYO10	myosin X	-
Q9NZL9		MAT2B	methionine adenosyltransferase II, beta	MAT-II|MATIIbeta|Nbla02999|SDR23E1|TGR
P34896		SHMT1	serine hydroxymethyltransferase 1 (soluble)	CSHMT|SHMT
P52701		MSH6	mutS homolog 6	GTBP|GTMBP|HNPCC5|HSAP|p160
P27105		STOM	stomatin	BND7|EPB7|EPB72
P18621		-
P18621		-
P14324		FDPS	farnesyl diphosphate synthase	FPPS|FPS
P35219		CA8	carbonic anhydrase VIII	CA-VIII|CALS|CAMRQ3|CARP
Q13561		DCTN2	dynactin 2 (p50)	DCTN50|DYNAMITIN|HEL-S-77|RBP50
Q9BYD3		MRPL4	mitochondrial ribosomal protein L4	CGI-28|L4mt
P00492		HPRT1	hypoxanthine phosphoribosyltransferase 1	HGPRT|HPRT
Q68EM7		ARHGAP17	Rho GTPase activating protein 17	MST066|MST110|MSTP038|MSTP066|MSTP110|NADRIN|PP367|PP4534|RICH-1|RICH1|WBP15
Q92504		SLC39A7	solute carrier family 39 (zinc transporter), member 7	D6S115E|D6S2244E|H2-KE4|HKE4|KE4|RING5|ZIP7
Q96K17		BTF3L4	basic transcription factor 3-like 4	-
P61254		RPL26	ribosomal protein L26	DBA11|L26
Q5JWF2		GNAS	GNAS complex locus	AHO|C20orf45|GNAS1|GPSA|GSA|GSP|NESP|PHP1A|PHP1B|PHP1C|POH
Q01469		FABP5	fatty acid binding protein 5 (psoriasis-associated)	E-FABP|EFABP|KFABP|PA-FABP|PAFABP
Q12979		ABR	active BCR-related	MDB
O95219		SNX4	sorting nexin 4	ATG24B
Q9Y2S7		POLDIP2	polymerase (DNA-directed), delta interacting protein 2	PDIP38|POLD4|p38
Q9UKS6		PACSIN3	protein kinase C and casein kinase substrate in neurons 3	SDPIII
P47985		UQCRFS1	ubiquinol-cytochrome c reductase, Rieske iron-sulfur polypeptide 1	RIP1|RIS1|RISP|UQCR5
P04350		TUBB4A	tubulin, beta 4A class IVa	DYT4|TUBB4|TUBB5|beta-5
Q6NUK1		SLC25A24	solute carrier family 25 (mitochondrial carrier; phosphate carrier), member 24	APC1|SCAMC-1
O94776		MTA2	metastasis associated 1 family, member 2	MTA1L1|PID
O75381		PEX14	peroxisomal biogenesis factor 14	NAPP2|PBD13A|Pex14p|dJ734G22.2
Q9NYJ7		DLL3	delta-like 3 (Drosophila)	SCDO1
O15294		OGT	O-linked N-acetylglucosamine (GlcNAc) transferase	HRNT1|O-GLCNAC
Q96AB3		ISOC2	isochorismatase domain containing 2	-
Q9BQE5		APOL2	apolipoprotein L, 2	APOL-II|APOL3
Q9BQA1		WDR77	WD repeat domain 77	MEP-50|MEP50|Nbla10071|p44|p44/Mep50
Q6NVY1		HIBCH	3-hydroxyisobutyryl-CoA hydrolase	HIBYLCOAH
Q15139		PRKD1	protein kinase D1	PKC-MU|PKCM|PKD|PRKCM
O15372		EIF3H	eukaryotic translation initiation factor 3, subunit H	EIF3S3|eIF3-gamma|eIF3-p40
Q8NFW8		CMAS	cytidine monophosphate N-acetylneuraminic acid synthetase	CSS
Q9NS86		LANCL2	LanC lantibiotic synthetase component C-like 2 (bacterial)	GPR69B|TASP
Q8IZL8		PELP1	proline, glutamate and leucine rich protein 1	MNAR|P160
P51532		SMARCA4	SWI/SNF related, matrix associated, actin dependent regulator of chromatin, subfamily a, member 4	BAF190|BAF190A|BRG1|MRD16|RTPS2|SNF2|SNF2L4|SNF2LB|SWI2|hSNF2b
Q96HS1		PGAM5	phosphoglycerate mutase family member 5	BXLBV68
Q6WCQ1		MPRIP	myosin phosphatase Rho interacting protein	M-RIP|MRIP|RHOIP3|RIP3|p116Rip
Q9BZF9		UACA	uveal autoantigen with coiled-coil domains and ankyrin repeats	NUCLING
O15397		IPO8	importin 8	RANBP8
Q9Y5P4		COL4A3BP	collagen, type IV, alpha 3 (Goodpasture antigen) binding protein	CERT|CERTL|GPBP|STARD11
Q8WXH0		SYNE2	spectrin repeat containing, nuclear envelope 2	EDMD5|NUA|NUANCE|Nesp2|Nesprin-2|SYNE-2|TROPH
Q96EY8		MMAB	methylmalonic aciduria (cobalamin deficiency) cblB type	ATR|cblB|cob
Q8N6T3		ARFGAP1	ADP-ribosylation factor GTPase activating protein 1	ARF1GAP|HRIHFB2281
Q07666		KHDRBS1	KH domain containing, RNA binding, signal transduction associated 1	Sam68|p62|p68
Q9ULH1		ASAP1	ArfGAP with SH3 domain, ankyrin repeat and PH domain 1	AMAP1|CENTB4|DDEF1|PAG2|PAP|ZG14P
O00499		BIN1	bridging integrator 1	AMPH2|AMPHL|SH3P9
P62829		RPL23	ribosomal protein L23	L23|rpL17
P45954		ACADSB	acyl-CoA dehydrogenase, short/branched chain	2-MEBCAD|ACAD7|SBCAD
O60861		GAS7	growth arrest-specific 7	MLL/GAS7
Q9NPL8		TIMMDC1	translocase of inner mitochondrial membrane domain containing 1	C3orf1
Q9H9B4		SFXN1	sideroflexin 1	-
Q5VW32		BROX	BRO1 domain and CAAX motif containing	C1orf58
Q9NNW7		TXNRD2	thioredoxin reductase 2	SELZ|TR|TR-BETA|TR3|TRXR2
Q13547		HDAC1	histone deacetylase 1	GON-10|HD1|RPD3|RPD3L1
P25685		DNAJB1	DnaJ (Hsp40) homolog, subfamily B, member 1	HSPF1|Hdj1|Hsp40|RSPH16B|Sis1
P61086		UBE2K	ubiquitin-conjugating enzyme E2K	E2-25K|HIP2|HYPG|LIG|UBC1
P53007		SLC25A1	solute carrier family 25 (mitochondrial carrier; citrate transporter), member 1	CTP|D2L2AD|SEA|SLC20A3
P21926		CD9	CD9 molecule	BTCC-1|DRAP-27|MIC3|MRP-1|TSPAN-29|TSPAN29
P61081		UBE2M	ubiquitin-conjugating enzyme E2M	UBC-RS2|UBC12|hUbc12
P06703		S100A6	S100 calcium binding protein A6	2A9|5B10|CABP|CACY|PRA
Q15003		NCAPH	non-SMC condensin I complex, subunit H	BRRN1|CAP-H
Q9UIJ7		AK3	adenylate kinase 3	AK3L1|AK6|AKL3L|AKL3L1|FIX
P12532		-
P12532		-
P19388		POLR2E	polymerase (RNA) II (DNA directed) polypeptide E, 25kDa	RPABC1|RPB5|XAP4|hRPB25|hsRPB5
Q96JQ2		CLMN	calmin (calponin-like, transmembrane)	-
Q96HC4		PDLIM5	PDZ and LIM domain 5	ENH|ENH1|LIM
Q8N9T8		KRI1	KRI1 homolog (S. cerevisiae)	-
Q9Y394		DHRS7	dehydrogenase/reductase (SDR family) member 7	SDR34C1|retDSR4|retSDR4
Q15386		UBE3C	ubiquitin protein ligase E3C	HECTH2
O14964		HGS	hepatocyte growth factor-regulated tyrosine kinase substrate	HRS
P50416		CPT1A	carnitine palmitoyltransferase 1A (liver)	CPT1|CPT1-L|L-CPT1
P09012		SNRPA	small nuclear ribonucleoprotein polypeptide A	Mud1|U1-A|U1A
P08651		NFIC	nuclear factor I/C (CCAAT-binding transcription factor)	CTF|CTF5|NF-I|NFI
Q9HCN8		SDF2L1	stromal cell-derived factor 2-like 1	-
Q96KB5		PBK	PDZ binding kinase	CT84|HEL164|Nori-3|SPK|TOPK
P13984		GTF2F2	general transcription factor IIF, polypeptide 2, 30kDa	BTF4|RAP30|TF2F2|TFIIF
P53992		SEC24C	SEC24 family member C	-
P30519		HMOX2	heme oxygenase (decycling) 2	HO-2
Q9Y2V2		CARHSP1	calcium regulated heat stable protein 1, 24kDa	CRHSP-24|CSDC1
P20839		IMPDH1	IMP (inosine 5'-monophosphate) dehydrogenase 1	IMPD|IMPD1|LCA11|RP10|sWSS2608
Q9GZZ9		UBA5	ubiquitin-like modifier activating enzyme 5	THIFP1|UBE1DC1
O95881		TXNDC12	thioredoxin domain containing 12 (endoplasmic reticulum)	AG1|AGR1|ERP16|ERP18|ERP19|PDIA16|TLP19|hAG-1|hTLP19
Q9ULT8		HECTD1	HECT domain containing E3 ubiquitin protein ligase 1	EULIR
P33992		MCM5	minichromosome maintenance complex component 5	CDC46|P1-CDC46
Q8N392		ARHGAP18	Rho GTPase activating protein 18	MacGAP|SENEX|bA307O14.2
P43897		TSFM	Ts translation elongation factor, mitochondrial	EFTS|EFTSMT
P25325		MPST	mercaptopyruvate sulfurtransferase	MST|TST2
Q53EL6		PDCD4	programmed cell death 4 (neoplastic transformation inhibitor)	H731
Q8IZ83		ALDH16A1	aldehyde dehydrogenase 16 family, member A1	-
Q9P287		BCCIP	BRCA2 and CDKN1A interacting protein	TOK-1|TOK1
Q9NQX3		GPHN	gephyrin	GEPH|GPH|GPHRYN|HKPX1|MOCODC
Q9BRR6		ADPGK	ADP-dependent glucokinase	2610017G09Rik|ADP-GK
P11233		RALA	v-ral simian leukemia viral oncogene homolog A (ras related)	RAL
Q8TAT6		NPLOC4	nuclear protein localization 4 homolog (S. cerevisiae)	NPL4
P61225		RAP2B	RAP2B, member of RAS oncogene family	-
Q7Z3E5		ARMC9	armadillo repeat containing 9	ARM|KU-MEL-1|NS21
Q9H7Z7		PTGES2	prostaglandin E synthase 2	C9orf15|GBF-1|GBF1|PGES2|mPGES-2
Q9Y3I1		FBXO7	F-box protein 7	FBX|FBX07|FBX7|PARK15|PKPS
P28070		PSMB4	proteasome (prosome, macropain) subunit, beta type, 4	HN3|HsN3|PROS-26|PROS26
O60256		PRPSAP2	phosphoribosyl pyrophosphate synthetase-associated protein 2	PAP41
Q3SY69		ALDH1L2	aldehyde dehydrogenase 1 family, member L2	mtFDH
O60711		LPXN	leupaxin	LDPL
Q9NWH9		SLTM	SAFB-like, transcription modulator	Met
Q6PJG6		BRAT1	BRCA1-associated ATM activator 1	BAAT1|C7orf27|RMFSL
P49770		EIF2B2	eukaryotic translation initiation factor 2B, subunit 2 beta, 39kDa	EIF-2Bbeta|EIF2B
Q8IV08		PLD3	phospholipase D family, member 3	AD19|HU-K4|HUK4
O43660		PLRG1	pleiotropic regulator 1	Cwc1|PRL1|PRP46|PRPF46|TANGO4
Q9BRF8		CPPED1	calcineurin-like phosphoesterase domain containing 1	CSTP1
Q9BRG1		VPS25	vacuolar protein sorting 25 homolog (S. cerevisiae)	DERP9|EAP20|FAP20
Q9H3N1		TMX1	thioredoxin-related transmembrane protein 1	PDIA11|TMX|TXNDC|TXNDC1
P50897		PPT1	palmitoyl-protein thioesterase 1	CLN1|INCL|PPT
A4D1P6		WDR91	WD repeat domain 91	-
Q9UBS4		DNAJB11	DnaJ (Hsp40) homolog, subfamily B, member 11	ABBP-2|ABBP2|DJ9|Dj-9|EDJ|ERdj3|ERj3|ERj3p|PRO1080|UNQ537
Q09161		NCBP1	nuclear cap binding protein subunit 1, 80kDa	CBP80|NCBP|Sto1
Q8N335		GPD1L	glycerol-3-phosphate dehydrogenase 1-like	GPD1-L
Q96ND0		FAM210A	family with sequence similarity 210, member A	C18orf19|HsT2329
Q96A26		FAM162A	family with sequence similarity 162, member A	C3orf28|E2IG5|HGTD-P
P26006		ITGA3	integrin, alpha 3 (antigen CD49C, alpha 3 subunit of VLA-3 receptor)	CD49C|GAP-B3|GAPB3|ILNEB|MSK18|VCA-2|VL3A|VLA3a
Q8IWB7		WDFY1	WD repeat and FYVE domain containing 1	FENS-1|WDF1|ZFYVE17
P82650		MRPS22	mitochondrial ribosomal protein S22	C3orf5|COXPD5|GIBT|MRP-S22|RPMS22
Q9Y3B8		REXO2	RNA exonuclease 2	REX2|RFN|SFN
Q99848		EBNA1BP2	EBNA1 binding protein 2	EBP2|NOBP|P40
Q9BVJ6		UTP14A	UTP14, U3 small nucleolar ribonucleoprotein, homolog A (yeast)	NYCO16|SDCCAG16|dJ537K23.3
O43290		SART1	squamous cell carcinoma antigen recognized by T cells	Ara1|HOMS1|SART1259|SNRNP110|Snu66
Q9NX63		CHCHD3	coiled-coil-helix-coiled-coil-helix domain containing 3	MINOS3|PPP1R22
P33316		DUT	deoxyuridine triphosphatase	dUTPase
P17480		UBTF	upstream binding transcription factor, RNA polymerase I	NOR-90|UBF|UBF-1|UBF1|UBF2
P42785		PRCP	prolylcarboxypeptidase (angiotensinase C)	HUMPCP|PCP
O00178		GTPBP1	GTP binding protein 1	GP-1|GP1|HSPC018
Q9Y223		GNE	glucosamine (UDP-N-acetyl)-2-epimerase/N-acetylmannosamine kinase	DMRV|GLCNE|IBM2|NM|Uae1
Q9UGP8		SEC63	SEC63 homolog (S. cerevisiae)	DNAJC23|ERdj2|PRO2507|SEC63L
Q9BQ67		GRWD1	glutamate-rich WD repeat containing 1	CDW4|GRWD|RRB1|WDR28
P55010		EIF5	eukaryotic translation initiation factor 5	EIF-5|EIF-5A
Q96EK5		KIAA1279	KIAA1279	KBP|TTC20
Q9Y2X7		GIT1	G protein-coupled receptor kinase interacting ArfGAP 1	-
P10412		HIST1H1E	histone cluster 1, H1e	H1.4|H1E|H1F4|H1s-4|dJ221C16.5
Q9HD20		ATP13A1	ATPase type 13A1	ATP13A
Q8NHH9		ATL2	atlastin GTPase 2	ARL3IP2|ARL6IP2|atlastin2
Q02252		ALDH6A1	aldehyde dehydrogenase 6 family, member A1	MMSADHA|MMSDH
Q96FJ2		DYNLL2	dynein, light chain, LC8-type 2	DNCL1B|Dlc2|RSPH22
Q8N1G4		LRRC47	leucine rich repeat containing 47	-
Q9UBV2		SEL1L	sel-1 suppressor of lin-12-like (C. elegans)	PRO1063|SEL1-LIKE|SEL1L1
Q9H8Y8		GORASP2	golgi reassembly stacking protein 2, 55kDa	GOLPH6|GRASP55|GRS2|p59
Q96C19		EFHD2	EF-hand domain family, member D2	SWS1
Q13151		HNRNPA0	heterogeneous nuclear ribonucleoprotein A0	HNRPA0
Q96C90		PPP1R14B	protein phosphatase 1, regulatory (inhibitor) subunit 14B	PHI-1|PLCB3N|PNG|SOM172
Q6IAA8		LAMTOR1	late endosomal/lysosomal adaptor, MAPK and MTOR activator 1	C11orf59|PDRO|Ragulator1|p18|p27RF-Rho
Q9NS69		TOMM22	translocase of outer mitochondrial membrane 22 homolog (yeast)	1C9-2|MST065|MSTP065|TOM22
O15460		P4HA2	prolyl 4-hydroxylase, alpha polypeptide II	-
P23919		DTYMK	deoxythymidylate kinase (thymidylate kinase)	CDC8|PP3731|TMPK|TYMK
Q9Y316		MEMO1	mediator of cell motility 1	C2orf4|MEMO|NS5ATP7
Q86U42		PABPN1	poly(A) binding protein, nuclear 1	OPMD|PAB2|PABII|PABP-2|PABP2
O43324		EEF1E1	eukaryotic translation elongation factor 1 epsilon 1	AIMP3|P18
Q96SB3		PPP1R9B	protein phosphatase 1, regulatory subunit 9B	PPP1R6|PPP1R9|SPINO|Spn
Q9H3S7		PTPN23	protein tyrosine phosphatase, non-receptor type 23	HD-PTP|HDPTP|PTP-TD14
P58215		LOXL3	lysyl oxidase-like 3	LOXL
O14530		TXNDC9	thioredoxin domain containing 9	APACD|PHLP3
O43592		XPOT	exportin, tRNA	XPO3
Q9Y4X5		ARIH1	ariadne RBR E3 ubiquitin protein ligase 1	ARI|HARI|HHARI|UBCH7BP
P51572		BCAP31	B-cell receptor-associated protein 31	6C6-AG|BAP31|CDM|DDCH|DXS1357E
O43169		CYB5B	cytochrome b5 type B (outer mitochondrial membrane)	CYB5-M|CYPB5M|OMB5
P16401		HIST1H1B	histone cluster 1, H1b	H1|H1.5|H1B|H1F5|H1s-3
Q86VM9		ZC3H18	zinc finger CCCH-type containing 18	NHN1
O43813		LANCL1	LanC lantibiotic synthetase component C-like 1 (bacterial)	GPR69A|p40
Q9Y450		HBS1L	HBS1-like translational GTPase	EF-1a|ERFS|HBS1|HSPC276|eRF3c
Q99584		S100A13	S100 calcium binding protein A13	-
Q96KG9		SCYL1	SCY1-like 1 (S. cerevisiae)	GKLP|NKTL|NTKL|P105|TAPK|TEIF|TRAP
Q7Z5L9		IRF2BP2	interferon regulatory factor 2 binding protein 2	-
Q9HB90		RRAGC	Ras-related GTP binding C	GTR2|RAGC|TIB929
Q9NQL2		RRAGD	Ras-related GTP binding D	RAGD|bA11D8.2.1
P19387		POLR2C	polymerase (RNA) II (DNA directed) polypeptide C, 33kDa	RPB3|RPB31|hRPB33|hsRPB3
Q5UIP0		RIF1	replication timing regulatory factor 1	-
Q9BZE1		MRPL37	mitochondrial ribosomal protein L37	L37mt|MRP-L2|MRP-L37|MRPL2|RPML2
Q9GZT3		SLIRP	SRA stem-loop interacting RNA binding protein	C14orf156|DC50|PD04872
P50213		IDH3A	isocitrate dehydrogenase 3 (NAD+) alpha	-
Q9BQS8		FYCO1	FYVE and coiled-coil domain containing 1	CATC2|CTRCT18|RUFY3|ZFYVE7
P42229		STAT5A	signal transducer and activator of transcription 5A	MGF|STAT5
P49585		PCYT1A	phosphate cytidylyltransferase 1, choline, alpha	CCTA|CT|CTA|CTPCT|PCYT1|SMDCRD
Q8WXI9		GATAD2B	GATA zinc finger domain containing 2B	MRD18|P66beta|p68
Q13242		SRSF9	serine/arginine-rich splicing factor 9	SFRS9|SRp30c
Q9H936		SLC25A22	solute carrier family 25 (mitochondrial carrier: glutamate), member 22	EIEE3|GC1|NET44
O75828		CBR3	carbonyl reductase 3	HEL-S-25|SDR21C2|hCBR3
Q86V48		LUZP1	leucine zipper protein 1	LUZP
Q96CT7		CCDC124	coiled-coil domain containing 124	-
Q9P265		DIP2B	DIP2 disco-interacting protein 2 homolog B (Drosophila)	-
Q15836		VAMP3	vesicle-associated membrane protein 3	CEB
O15327		INPP4B	inositol polyphosphate-4-phosphatase, type II, 105kDa	-
Q9BWS9		CHID1	chitinase domain containing 1	SI-CLP|SICLP
Q96C36		PYCR2	pyrroline-5-carboxylate reductase family, member 2	P5CR2
Q8TDZ2		MICAL1	microtubule associated monooxygenase, calponin and LIM domain containing 1	MICAL|MICAL-1|NICAL
Q13136		PPFIA1	protein tyrosine phosphatase, receptor type, f polypeptide (PTPRF), interacting protein (liprin), alpha 1	LIP.1|LIP1|LIPRIN
O94905		ERLIN2	ER lipid raft associated 2	C8orf2|Erlin-2|NET32|SPFH2|SPG18
Q8NBQ5		HSD17B11	hydroxysteroid (17-beta) dehydrogenase 11	17-BETA-HSD11|17-BETA-HSDXI|17BHSD11|DHRS8|PAN1B|RETSDR2|SDR16C2
P60660		MYL6	myosin, light chain 6, alkali, smooth muscle and non-muscle	ESMLC|LC17|LC17-GI|LC17-NM|LC17A|LC17B|MLC-3|MLC1SM|MLC3NM|MLC3SM
P36873		PPP1CC	protein phosphatase 1, catalytic subunit, gamma isozyme	PP-1G|PP1C|PPP1G
Q15031		LARS2	leucyl-tRNA synthetase 2, mitochondrial	LEURS|PRLTS4
Q8IXQ6		PARP9	poly (ADP-ribose) polymerase family, member 9	ARTD9|BAL|BAL1|MGC:7868
O43847		NRD1	nardilysin (N-arginine dibasic convertase)	hNRD1|hNRD2
Q14696		MESDC2	mesoderm development candidate 2	BOCA|MESD
P68133		ACTA1	actin, alpha 1, skeletal muscle	ACTA|ASMA|CFTD|CFTD1|CFTDM|MPFD|NEM1|NEM2|NEM3
P68032		ACTC1	actin, alpha, cardiac muscle 1	ACTC|ASD5|CMD1R|CMH11|LVNC4
P62736		ACTA2	actin, alpha 2, smooth muscle, aorta	AAT6|ACTSA|MYMY5
P63267		ACTG2	actin, gamma 2, smooth muscle, enteric	ACT|ACTA3|ACTE|ACTL3|ACTSG|VSCM
P35268		RPL22	ribosomal protein L22	EAP|HBP15|HBP15/L22|L22
P16070		CD44	CD44 molecule (Indian blood group)	CDW44|CSPG8|ECMR-III|HCELL|HUTCH-I|IN|LHR|MC56|MDU2|MDU3|MIC4|Pgp1
O95163		IKBKAP	inhibitor of kappa light polypeptide gene enhancer in B-cells, kinase complex-associated protein	DYS|ELP1|FD|IKAP|IKI3|TOT1
Q9C004		SPRY4	sprouty homolog 4 (Drosophila)	HH17
Q99729		HNRNPAB	heterogeneous nuclear ribonucleoprotein A/B	ABBP1|HNRPAB
Q9NQT8		KIF13B	kinesin family member 13B	GAKIN
O43148		RNMT	RNA (guanine-7-) methyltransferase	MET|RG7MT1|hCMT1c
Q86Y56		HEATR2	HEAT repeat containing 2	CILD18
Q9H2W6		MRPL46	mitochondrial ribosomal protein L46	C15orf4|LIECG2|P2ECSL
Q9NRN7		AASDHPPT	aminoadipate-semialdehyde dehydrogenase-phosphopantetheinyl transferase	AASD-PPT|LYS2|LYS5
O95487		SEC24B	SEC24 family member B	SEC24
P29372		MPG	N-methylpurine-DNA glycosylase	AAG|ADPG|APNG|CRA36.1|MDG|Mid1|PIG11|PIG16|anpg
Q92747		ARPC1A	actin related protein 2/3 complex, subunit 1A, 41kDa	Arc40|HEL-68|SOP2Hs|SOP2L
O43681		ASNA1	arsA arsenite transporter, ATP-binding, homolog 1 (bacterial)	ARSA-I|ARSA1|ASNA-I|GET3|TRC40|hASNA-I
P13807		GYS1	glycogen synthase 1 (muscle)	GSY|GYS
P61916		NPC2	Niemann-Pick disease, type C2	EDDM1|HE1
Q99570		PIK3R4	phosphoinositide-3-kinase, regulatory subunit 4	VPS15|p150
Q13425		SNTB2	syntrophin, beta 2 (dystrophin-associated protein A1, 59kDa, basic component 2)	D16S2531E|EST25263|SNT2B2|SNT3|SNTL
O43150		ASAP2	ArfGAP with SH3 domain, ankyrin repeat and PH domain 2	AMAP2|CENTB3|DDEF2|PAG3|PAP|Pap-alpha|SHAG1
P05090		APOD	apolipoprotein D	-
O75718		CRTAP	cartilage associated protein	CASP|LEPREL3|OI7
Q8WUA2		PPIL4	peptidylprolyl isomerase (cyclophilin)-like 4	HDCME13P
Q16718		NDUFA5	NADH dehydrogenase (ubiquinone) 1 alpha subcomplex, 5	B13|CI-13KD-B|CI-13kB|NUFM|UQOR13
Q15404		RSU1	Ras suppressor protein 1	RSP-1
Q9H857		NT5DC2	5'-nucleotidase domain containing 2	-
Q96RQ3		MCCC1	methylcrotonoyl-CoA carboxylase 1 (alpha)	MCC-B|MCCA
Q13325		IFIT5	interferon-induced protein with tetratricopeptide repeats 5	P58|RI58
Q7Z417		NUFIP2	nuclear fragile X mental retardation protein interacting protein 2	182-FIP|82-FIP|FIP-82
Q13404		-
Q13404		-
Q16795		NDUFA9	NADH dehydrogenase (ubiquinone) 1 alpha subcomplex, 9, 39kDa	CC6|CI-39k|CI39k|NDUFS2L|SDR22E1
P11310		ACADM	acyl-CoA dehydrogenase, C-4 to C-12 straight chain	ACAD1|MCAD|MCADH
P35813		PPM1A	protein phosphatase, Mg2+/Mn2+ dependent, 1A	PP2C-ALPHA|PP2CA|PP2Calpha
P42126		ECI1	enoyl-CoA delta isomerase 1	DCI
Q9H307		PNN	pinin, desmosome associated protein	DRS|DRSP|SDK3|memA
Q13033		STRN3	striatin, calmodulin binding protein 3	SG2NA
P46976		GYG1	glycogenin 1	GSD15|GYG
Q13459		MYO9B	myosin IXB	CELIAC4|MYR5
P51606		RENBP	renin binding protein	RBP|RNBP
Q92947		GCDH	glutaryl-CoA dehydrogenase	ACAD5|GCD
O00471		EXOC5	exocyst complex component 5	HSEC10|PRO1912|SEC10|SEC10L1|SEC10P
Q14676		MDC1	mediator of DNA-damage checkpoint 1	NFBD1
P04080		CSTB	cystatin B (stefin B)	CST6|EPM1|EPM1A|PME|STFB|ULD
Q8NHP6		MOSPD2	motile sperm domain containing 2	-
Q9NZL4		HSPBP1	HSPA (heat shock 70kDa) binding protein, cytoplasmic cochaperone 1	FES1
Q2TAY7		SMU1	smu-1 suppressor of mec-8 and unc-52 homolog (C. elegans)	BWD|SMU-1|fSAP57
Q6ZMZ3		SYNE3	spectrin repeat containing, nuclear envelope family member 3	C14orf49|NET53|Nesp3
Q53T59		HS1BP3	HCLS1 binding protein 3	ETM2|HS1-BP3
Q13630		TSTA3	tissue specific transplantation antigen P35B	FX|P35B|SDR4E1
Q9H9E3		COG4	component of oligomeric golgi complex 4	CDG2J|COD1
O75934		BCAS2	breast carcinoma amplified sequence 2	DAM1|SPF27|Snt309
Q93034		CUL5	cullin 5	VACM-1|VACM1
Q00535		CDK5	cyclin-dependent kinase 5	PSSALRE
Q8NBJ7		SUMF2	sulfatase modifying factor 2	pFGE
Q9UPT5		EXOC7	exocyst complex component 7	2-5-3p|EX070|EXO70|EXOC1|Exo70p|YJL085W
P00403		MT-CO2	mitochondrially encoded cytochrome c oxidase II	COII|MTCO2
P49773		HINT1	histidine triad nucleotide binding protein 1	HINT|NMAN|PKCI-1|PRKCNH1
Q8TD16		BICD2	bicaudal D homolog 2 (Drosophila)	SMALED2|bA526D8.1
Q15269		-
Q15269		-
O14737		PDCD5	programmed cell death 5	TFAR19
P53041		PPP5C	protein phosphatase 5, catalytic subunit	PP5|PPP5|PPT
P16219		ACADS	acyl-CoA dehydrogenase, C-2 to C-3 short chain	ACAD3|SCAD
P37840		SNCA	synuclein, alpha (non A4 component of amyloid precursor)	NACP|PARK1|PARK4|PD1
P61923		COPZ1	coatomer protein complex, subunit zeta 1	COPZ|HSPC181|zeta-COP|zeta1-COP
Q9Y6M7		SLC4A7	solute carrier family 4, sodium bicarbonate cotransporter, member 7	NBC2|NBC3|NBCN1|SBC2|SLC4A6
Q9UHD9		UBQLN2	ubiquilin 2	ALS15|CHAP1|DSK2|N4BP4|PLIC2
Q641Q2		FAM21A	family with sequence similarity 21, member A	FAM21B|bA56A21.1|bA98I6.1
Q9Y4E1		FAM21C	family with sequence similarity 21, member C	FAM21A|VPEF
P26440		IVD	isovaleryl-CoA dehydrogenase	ACAD2
Q08AM6		VAC14	Vac14 homolog (S. cerevisiae)	ArPIKfyve|TAX1BP2|TRX
Q8TEA8		DTD1	D-tyrosyl-tRNA deacylase 1	C20orf88|DUE-B|DUEB|HARS2|bA379J5.3|bA555E18.1|pqn-68
Q9Y2R9		MRPS7	mitochondrial ribosomal protein S7	MRP-S|MRP-S7|RP-S7|RPMS7|S7mt|bMRP27a
P51688		SGSH	N-sulfoglucosamine sulfohydrolase	HSS|MPS3A|SFMD
O15118		NPC1	Niemann-Pick disease, type C1	NPC
O96005		CLPTM1	cleft lip and palate associated transmembrane protein 1	-
P27361		MAPK3	mitogen-activated protein kinase 3	ERK-1|ERK1|ERT2|HS44KDAP|HUMKER1A|P44ERK1|P44MAPK|PRKM3|p44-ERK1|p44-MAPK
Q96S52		PIGS	phosphatidylinositol glycan anchor biosynthesis, class S	-
Q92925		SMARCD2	SWI/SNF related, matrix associated, actin dependent regulator of chromatin, subfamily d, member 2	BAF60B|CRACD2|Rsc6p
Q15006		EMC2	ER membrane protein complex subunit 2	KIAA0103|TTC35
O14929		HAT1	histone acetyltransferase 1	KAT1
Q16630		CPSF6	cleavage and polyadenylation specific factor 6, 68kDa	CFIM|CFIM68|HPBRII-4|HPBRII-7
Q13895		BYSL	bystin-like	BYSTIN
Q12789		GTF3C1	general transcription factor IIIC, polypeptide 1, alpha 220kDa	TFIIIC|TFIIIC220|TFIIICalpha
Q13573		SNW1	SNW domain containing 1	Bx42|NCOA-62|PRPF45|Prp45|SKIIP|SKIP
Q14997		PSME4	proteasome (prosome, macropain) activator subunit 4	PA200
Q96EP5		DAZAP1	DAZ associated protein 1	-
Q9UNE7		STUB1	STIP1 homology and U-box containing protein 1, E3 ubiquitin protein ligase	CHIP|HSPABP2|NY-CO-7|SCAR16|SDCCAG7|UBOX1
O95486		SEC24A	SEC24 family member A	-
Q14118		DAG1	dystroglycan 1 (dystrophin-associated glycoprotein 1)	156DAG|A3a|AGRNR|DAG|MDDGC7|MDDGC9
O43837		IDH3B	isocitrate dehydrogenase 3 (NAD+) beta	H-IDHB|RP46
Q14746		COG2	component of oligomeric golgi complex 2	LDLC
Q9NR50		EIF2B3	eukaryotic translation initiation factor 2B, subunit 3 gamma, 58kDa	EIF-2B|EIF2Bgamma
P07947		YES1	YES proto-oncogene 1, Src family tyrosine kinase	HsT441|P61-YES|Yes|c-yes
P62888		RPL30	ribosomal protein L30	L30
Q9H993		C6orf211	chromosome 6 open reading frame 211	-
P42025		ACTR1B	ARP1 actin-related protein 1 homolog B, centractin beta (yeast)	ARP1B|CTRN2|PC3
Q9UNN5		FAF1	Fas (TNFRSF6) associated factor 1	HFAF1s|UBXD12|UBXN3A|hFAF1
P49354		FNTA	farnesyltransferase, CAAX box, alpha	FPTA|PGGT1A|PTAR2
P35269		GTF2F1	general transcription factor IIF, polypeptide 1, 74kDa	BTF4|RAP74|TF2F1|TFIIF
P11908		PRPS2	phosphoribosyl pyrophosphate synthetase 2	PRSII
O75223		GGCT	gamma-glutamylcyclotransferase	C7orf24|CRF21|GCTG|GGC
O75489		NDUFS3	NADH dehydrogenase (ubiquinone) Fe-S protein 3, 30kDa (NADH-coenzyme Q reductase)	CI-30
P46776		RPL27A	ribosomal protein L27a	L27A
P53602		MVD	mevalonate (diphospho) decarboxylase	FP17780|MPD
P15531		NME1	NME/NM23 nucleoside diphosphate kinase 1	AWD|GAAD|NB|NBS|NDKA|NDPK-A|NDPKA|NM23|NM23-H1
Q99598		TSNAX	translin-associated factor X	TRAX
O14880		MGST3	microsomal glutathione S-transferase 3	GST-III
Q14694		USP10	ubiquitin specific peptidase 10	UBPO
P02462		COL4A1	collagen, type IV, alpha 1	HANAC|ICH|POREN1|arresten
Q6YN16		HSDL2	hydroxysteroid dehydrogenase like 2	C9orf99|SDR13C1
Q15397		KIAA0020	KIAA0020	HA-8|HLA-HA8|PEN|PUF6|XTP5|hPUF-A
P52735		VAV2	vav 2 guanine nucleotide exchange factor	VAV-2
Q8NCN5		PDPR	pyruvate dehydrogenase phosphatase regulatory subunit	PDP3
Q02543		RPL18A	ribosomal protein L18a	L18A
Q10570		CPSF1	cleavage and polyadenylation specific factor 1, 160kDa	CPSF160|HSU37012|P/cl.18
P09486		SPARC	secreted protein, acidic, cysteine-rich (osteonectin)	ON
Q7RTP6		MICAL3	microtubule associated monooxygenase, calponin and LIM domain containing 3	MICAL-3
Q9HD45		TM9SF3	transmembrane 9 superfamily member 3	EP70-P-iso|SMBP
Q8N3U4		STAG2	stromal antigen 2	SA-2|SA2|SCC3B|bA517O1.1
O14776		TCERG1	transcription elongation regulator 1	CA150|TAF2S|Urn1
Q9NRV9		HEBP1	heme binding protein 1	HBP|HEBP
Q9Y2B0		CNPY2	canopy FGF signaling regulator 2	HP10390|MSAP|TMEM4|ZSIG9
P07602		PSAP	prosaposin	GLBA|SAP1
O75832		PSMD10	proteasome (prosome, macropain) 26S subunit, non-ATPase, 10	dJ889N15.2|p28|p28(GANK)
P01130		LDLR	low density lipoprotein receptor	FH|FHC|LDLCQ2
O15260		SURF4	surfeit 4	ERV29
Q99700		ATXN2	ataxin 2	ASL13|ATX2|SCA2|TNRC13
P12931		SRC	SRC proto-oncogene, non-receptor tyrosine kinase	ASV|SRC1|c-SRC|p60-Src
P61758		VBP1	von Hippel-Lindau binding protein 1	PFD3|PFDN3|VBP-1
P19784		CSNK2A2	casein kinase 2, alpha prime polypeptide	CK2A2|CSNK2A1
O75400		PRPF40A	PRP40 pre-mRNA processing factor 40 homolog A (S. cerevisiae)	FBP-11|FBP11|FLAF1|FNBP3|HIP-10|HIP10|HYPA|NY-REN-6|Prp40
Q9NX40		OCIAD1	OCIA domain containing 1	ASRIJ|OCIA|TPA018
Q9Y3B3		-
Q9Y3B3		-
P00813		ADA	adenosine deaminase	-
O75608		LYPLA1	lysophospholipase I	APT-1|APT1|LPL-I|LPL1|hAPT1
P41208		CETN2	centrin, EF-hand protein, 2	CALT|CEN2
Q9Y4F1		FARP1	FERM, RhoGEF (ARHGEF) and pleckstrin domain protein 1 (chondrocyte-derived)	CDEP|FARP1-IT1|PLEKHC2|PPP1R75
Q13126		MTAP	methylthioadenosine phosphorylase	BDMF|DMSFH|DMSMFH|HEL-249|LGMBF|MSAP|c86fus
Q96AC1		FERMT2	fermitin family member 2	KIND2|MIG2|PLEKHC1|UNC112|UNC112B|mig-2
P07919		UQCRH	ubiquinol-cytochrome c reductase hinge protein	QCR6|UQCR8
Q86U44		METTL3	methyltransferase like 3	IME4|M6A|MT-A70|Spo8
Q53H82		LACTB2	lactamase, beta 2	-
P82933		MRPS9	mitochondrial ribosomal protein S9	MRP-S9|RPMS9|S9mt
Q92878		RAD50	RAD50 homolog (S. cerevisiae)	NBSLD|RAD502|hRad50
Q01085		TIAL1	TIA1 cytotoxic granule-associated RNA binding protein-like 1	TCBP|TIAR
Q96CW1		AP2M1	adaptor-related protein complex 2, mu 1 subunit	AP50|CLAPM1|mu2
O60524		NEMF	nuclear export mediator factor	NY-CO-1|SDCCAG1
Q96IJ6		GMPPA	GDP-mannose pyrophosphorylase A	AAMR
Q14558		PRPSAP1	phosphoribosyl pyrophosphate synthetase-associated protein 1	PAP39
Q53EP0		FNDC3B	fibronectin type III domain containing 3B	FAD104|PRO4979|YVTM2421
P29992		GNA11	guanine nucleotide binding protein (G protein), alpha 11 (Gq class)	FBH|FBH2|FHH2|GNA-11|HHC2|HYPOC2
Q9NZI8		IGF2BP1	insulin-like growth factor 2 mRNA binding protein 1	CRD-BP|CRDBP|IMP-1|IMP1|VICKZ1|ZBP1
Q9BZE9		ASPSCR1	alveolar soft part sarcoma chromosome region, candidate 1	ASPCR1|ASPL|ASPS|RCC17|TUG|UBXD9|UBXN9
P21359		NF1	neurofibromin 1	NFNS|VRNF|WSS
Q15582		TGFBI	transforming growth factor, beta-induced, 68kDa	BIGH3|CDB1|CDG2|CDGG1|CSD|CSD1|CSD2|CSD3|EBMD|LCD1
Q9NY27		PPP4R2	protein phosphatase 4, regulatory subunit 2	PP4R2
O60502		MGEA5	meningioma expressed antigen 5 (hyaluronidase)	MEA5|NCOAT|OGA
P13073		COX4I1	cytochrome c oxidase subunit IV isoform 1	COX4|COX4-1|COXIV
Q9Y4W2		LAS1L	LAS1-like (S. cerevisiae)	Las1-like|dJ475B7.2
O00303		EIF3F	eukaryotic translation initiation factor 3, subunit F	EIF3S5|eIF3-p47
O00148		DDX39A	DEAD (Asp-Glu-Ala-Asp) box polypeptide 39A	BAT1|BAT1L|DDX39|DDXL|URH49
O00233		PSMD9	proteasome (prosome, macropain) 26S subunit, non-ATPase, 9	Rpn4|p27
P62330		ARF6	ADP-ribosylation factor 6	-
Q13617		CUL2	cullin 2	-
Q8WVY7		UBLCP1	ubiquitin-like domain containing CTD phosphatase 1	CPUB1
P36915		GNL1	guanine nucleotide binding protein-like 1	HSR1
Q96IU4		ABHD14B	abhydrolase domain containing 14B	CIB|HEL-S-299
Q96PC5		MIA2	melanoma inhibitory activity 2	-
P50914		RPL14	ribosomal protein L14	CAG-ISL-7|CTG-B33|L14|RL14|hRL14
Q9NUM4		TMEM106B	transmembrane protein 106B	-
P42345		MTOR	mechanistic target of rapamycin (serine/threonine kinase)	FRAP|FRAP1|FRAP2|RAFT1|RAPT1
Q7L5N1		COPS6	COP9 signalosome subunit 6	CSN6|MOV34-34KD
Q9NRL3		STRN4	striatin, calmodulin binding protein 4	ZIN|zinedin
O75607		NPM3	nucleophosmin/nucleoplasmin 3	PORMIN|TMEM123
P62910		RPL32	ribosomal protein L32	L32
O43768		ENSA	endosulfine alpha	ARPP-19e
Q9UPN7		PPP6R1	protein phosphatase 6, regulatory subunit 1	KIAA1115|PP6R1|SAP190|SAPS1
Q12996		CSTF3	cleavage stimulation factor, 3' pre-RNA, subunit 3, 77kDa	CSTF-77
Q15382		RHEB	Ras homolog enriched in brain	RHEB2
Q9Y4E8		USP15	ubiquitin specific peptidase 15	UNPH-2|UNPH4
P11388		TOP2A	topoisomerase (DNA) II alpha 170kDa	TOP2|TP2A
P42566		EPS15	epidermal growth factor receptor pathway substrate 15	AF-1P|AF1P|MLLT5
Q5BKZ1		ZNF326	zinc finger protein 326	ZAN75|ZIRD|Zfp326|dJ871E2.1
Q9BY77		POLDIP3	polymerase (DNA-directed), delta interacting protein 3	PDIP46|SKAR
Q8WXX5		DNAJC9	DnaJ (Hsp40) homolog, subfamily C, member 9	HDJC9|JDD1|SB73
Q5RKV6		EXOSC6	exosome component 6	EAP4|MTR3|Mtr3p|hMtr3p|p11
O43493		TGOLN2	trans-golgi network protein 2	TGN38|TGN46|TGN48|TGN51|TTGN2
P57737		-
P57737		-
Q13405		MRPL49	mitochondrial ribosomal protein L49	C11orf4|L49mt|MRP-L49|NOF|NOF1
P54105		CLNS1A	chloride channel, nucleotide-sensitive, 1A	CLCI|CLNS1B|ICln
P28062		PSMB8	proteasome (prosome, macropain) subunit, beta type, 8	ALDD|D6S216|D6S216E|JMP|LMP7|NKJO|PSMB5i|RING10
Q14978		NOLC1	nucleolar and coiled-body phosphoprotein 1	NOPP130|NOPP140|NS5ATP13|P130
P51452		DUSP3	dual specificity phosphatase 3	VHR
O76071		CIAO1	cytosolic iron-sulfur assembly component 1	CIA1|WDR39
P34059		GALNS	galactosamine (N-acetyl)-6-sulfate sulfatase	GALNAC6S|GAS|GalN6S|MPS4A
P24941		CDK2	cyclin-dependent kinase 2	CDKN2|p33(CDK2)
P20592		MX2	myxovirus (influenza virus) resistance 2 (mouse)	MXB
P62266		RPS23	ribosomal protein S23	S23
Q8WU90		ZC3H15	zinc finger CCCH-type containing 15	HT010|LEREPO4|MSTP012
Q9NTX5		ECHDC1	enoyl CoA hydratase domain containing 1	HEL-S-76|MMCD|dJ351K20.2
Q00325		SLC25A3	solute carrier family 25 (mitochondrial carrier; phosphate carrier), member 3	PHC|PTP
Q96EY1		DNAJA3	DnaJ (Hsp40) homolog, subfamily A, member 3	HCA57|TID1|hTID-1
Q9P035		PTPLAD1	protein tyrosine phosphatase-like A domain containing 1	B-IND1|HACD3|HSPC121
Q12972		PPP1R8	protein phosphatase 1, regulatory subunit 8	ARD-1|ARD1|NIPP-1|NIPP1|PRO2047
Q9BQ69		MACROD1	MACRO domain containing 1	LRP16
P07203		GPX1	glutathione peroxidase 1	GPXD|GSHPX1
P55795		HNRNPH2	heterogeneous nuclear ribonucleoprotein H2 (H')	FTP3|HNRPH'|HNRPH2|hnRNPH'
P83916		CBX1	chromobox homolog 1	CBX|HP1-BETA|HP1Hs-beta|HP1Hsbeta|M31|MOD1|p25beta
Q9NZ01		TECR	trans-2,3-enoyl-CoA reductase	GPSN2|MRT14|SC2|TER
Q9NRF8		CTPS2	CTP synthase 2	-
Q8N6H7		ARFGAP2	ADP-ribosylation factor GTPase activating protein 2	IRZ|NBLA10535|ZFP289|ZNF289
O75663		TIPRL	TOR signaling pathway regulator	TIP|TIP41
Q92890		UFD1L	ubiquitin fusion degradation 1 like (yeast)	UFD1
P61604		HSPE1	heat shock 10kDa protein 1	CPN10|EPF|GROES|HSP10
P21912		SDHB	succinate dehydrogenase complex, subunit B, iron sulfur (Ip)	CWS2|IP|PGL4|SDH|SDH1|SDH2|SDHIP
O43670		ZNF207	zinc finger protein 207	BuGZ
O75940		SMNDC1	survival motor neuron domain containing 1	SMNR|SPF30|TDRD16C
Q9BRJ6		C7orf50	chromosome 7 open reading frame 50	YCR016W
O43301		HSPA12A	heat shock 70kDa protein 12A	-
Q99543		DNAJC2	DnaJ (Hsp40) homolog, subfamily C, member 2	MPHOSPH11|MPP11|ZRF1|ZUO1
Q9UNX4		WDR3	WD repeat domain 3	DIP2|UTP12
P62136		PPP1CA	protein phosphatase 1, catalytic subunit, alpha isozyme	PP-1A|PP1A|PP1alpha|PPP1A
O95292		VAPB	VAMP (vesicle-associated membrane protein)-associated protein B and C	ALS8|VAMP-B|VAP-B
Q9Y2W2		WBP11	WW domain binding protein 11	NPWBP|PPP1R165|SIPP1|WBP-11
P28288		ABCD3	ATP-binding cassette, sub-family D (ALD), member 3	ABC43|PMP70|PXMP1|ZWS2
Q8TCJ2		STT3B	STT3B, subunit of the oligosaccharyltransferase complex (catalytic)	CDG1X|SIMP|STT3-B
Q7L5N7		LPCAT2	lysophosphatidylcholine acyltransferase 2	AYTL1|LysoPAFAT
Q13277		STX3	syntaxin 3	STX3A
P51970		NDUFA8	NADH dehydrogenase (ubiquinone) 1 alpha subcomplex, 8, 19kDa	CI-19KD|CI-PGIV|PGIV
O95834		EML2	echinoderm microtubule associated protein like 2	ELP70|EMAP-2|EMAP2
Q8IUD2		ERC1	ELKS/RAB6-interacting/CAST family member 1	Cast2|ELKS|RAB6IP2
Q8WYA6		CTNNBL1	catenin, beta like 1	C20orf33|NAP|P14L|PP8304|dJ633O20.1
Q13330		MTA1	metastasis associated 1	-
P46109		CRKL	v-crk avian sarcoma virus CT10 oncogene homolog-like	-
Q9NWU1		OXSM	3-oxoacyl-ACP synthase, mitochondrial	FASN2D|KASI|KS
O00217		NDUFS8	NADH dehydrogenase (ubiquinone) Fe-S protein 8, 23kDa (NADH-coenzyme Q reductase)	CI-23k|CI23KD|TYKY
Q99615		DNAJC7	DnaJ (Hsp40) homolog, subfamily C, member 7	DJ11|DJC7|TPR2|TTC2
O14908		GIPC1	GIPC PDZ domain containing family, member 1	C19orf3|GIPC|GLUT1CBP|Hs.6454|IIP-1|NIP|RGS19IP1|SEMCAP|SYNECTIIN|SYNECTIN|TIP-2
Q6PJT7		ZC3H14	zinc finger CCCH-type containing 14	MSUT-2|NY-REN-37|SUT2|UKp68
Q9Y3T9		NOC2L	nucleolar complex associated 2 homolog (S. cerevisiae)	NET15|NET7|NIR|PPP1R112
Q06203		PPAT	phosphoribosyl pyrophosphate amidotransferase	ATASE|GPAT|PRAT
Q08379		GOLGA2	golgin A2	GM130
Q92804		TAF15	TAF15 RNA polymerase II, TATA box binding protein (TBP)-associated factor, 68kDa	Npl3|RBP56|TAF2N|TAFII68
Q8WUH6		TMEM263	transmembrane protein 263	C12orf23
Q6P1J9		CDC73	cell division cycle 73	C1orf28|FIHP|HPTJT|HRPT1|HRPT2|HYX
O60462		NRP2	neuropilin 2	NP2|NPN2|PRO2714|VEGF165R2
P35659		DEK	DEK proto-oncogene	D6S231E
P22033		MUT	methylmalonyl CoA mutase	MCM
P15927		RPA2	replication protein A2, 32kDa	REPA2|RPA32
Q00765		REEP5	receptor accessory protein 5	C5orf18|D5S346|DP1|TB2|YOP1
Q08AF3		SLFN5	schlafen family member 5	-
Q9BV57		ADI1	acireductone dioxygenase 1	APL1|ARD|Fe-ARD|MTCBP1|Ni-ARD|SIPL|mtnD
Q9H6Z4		RANBP3	RAN binding protein 3	-
P49448		GLUD2	glutamate dehydrogenase 2	GDH2|GLUDP1
O14879		IFIT3	interferon-induced protein with tetratricopeptide repeats 3	CIG-49|GARG-49|IFI60|IFIT4|IRG2|ISG60|P60|RIG-G
Q13505		MTX1	metaxin 1	MTX|MTXN
Q9BW27		NUP85	nucleoporin 85kDa	Nup75
Q9BY32		ITPA	inosine triphosphatase (nucleoside triphosphate pyrophosphatase)	C20orf37|HLC14-06-P|dJ794I6.3
O43598		DNPH1	2'-deoxynucleoside 5'-phosphate N-hydrolase 1	C6orf108|RCL|dJ330M21.3
P35080		PFN2	profilin 2	D3S1319E|PFL
Q9UHY1		NRBP1	nuclear receptor binding protein 1	BCON3|MADM|MUDPNP|NRBP
O15540		FABP7	fatty acid binding protein 7, brain	B-FABP|BLBP|FABPB|MRG
P14927		UQCRB	ubiquinol-cytochrome c reductase binding protein	MC3DN3|QCR7|QP-C|QPC|UQBC|UQBP|UQCR6|UQPC
Q6NUQ4		TMEM214	transmembrane protein 214	-
Q13586		STIM1	stromal interaction molecule 1	D11S4896E|GOK|IMD10|TAM
P11166		SLC2A1	solute carrier family 2 (facilitated glucose transporter), member 1	DYT17|DYT18|DYT9|EIG12|GLUT|GLUT1|GLUT1DS|HTLVR|PED
Q9Y646		CPQ	carboxypeptidase Q	LDP|PGCP
[truncated: 1,056 more rows]

## Sheet: WM115 cells_Cellular component
Analysis:Cellular component
Name of data set: WM115 cells
Cellular component	No. of proteins in the data set		No. of proteins in the background data set	Percentage of proteins		Fold Enrichment	Uncorrected p-value (Hypergeometric test)	Corrected p-value (Bonferroni method)	Corrected p-value (BH method)	Storey and Tibshirani method q-value	Proteins mapped from input data set
Lysosome	811		1609	29.1203		2.60667	8.4727e-200	4.23635e-197	4.23635e-197	1.68917e-197	ACTN4,WDR1,FLNB,LDHA,SOD1,PGK1,FN1,ANXA1,GAPDH,HSPB1,ATP1A1,GSN,ATP5B,ENO1,GPI,LDHB,P4HB,ANXA2,CTSB,HSP90AA1,ANXA6,SLC3A2,ANXA5,GSTP1,HSPA5,HSPA8,PYGB,MTHFD1,XRCC5,EEF2,PKM,HSP90B1,VCL,HK1,FLNA,VDAC1,UBA1,CFL1,ATP5A1,MSN,YWHAQ,CALR,CANX,TKT,PDIA3,ATIC,HSPA4,CTNNA1,MYH9,MYH10,TAGLN2,ATP6V1A,HSPA9,DDOST,MDH2,HADHA,MCAM,IQGAP1,CCT5,CCT3,TUFM,GDI2,CCT8,CCT4,RAB7A,ACLY,COPA,CSE1L,VCP,TPI1,EIF4A1,ACTR3…
Exosomes	898		2001	32.2442		2.32088	2.9669e-179	1.48345e-176	7.41726e-177	2.95751e-177	MYL12B,PHGDH,ACTN4,WDR1,FLNB,SNRNP200,ACSL3,LDHA,SOD1,PGK1,FN1,ALDOA,ANXA1,GAPDH,HSPB1,ATP1A1,GSN,ATP5B,ENO1,GPI,NPM1,LDHB,P4HB,ANXA2,EPRS,CTSB,HSP90AA1,ANXA6,SLC3A2,HSP90AB1,VIM,ANXA5,GSTP1,HNRNPA1,HSPD1,HSPA5,HSPA8,PYGB,MTHFD1,ACTN1,XRCC6,XRCC5,EEF2,PDIA4,PKM,HSP90B1,HNRNPL,VCL,NCL,FLNA,VDAC1,UBA1,HNRNPA2B1,WARS,CFL1,ATP5A1,MSN,YWHAQ,CAD,CALR,CANX,TKT,PDIA3,ATIC,HSPA4,CTNNA1,MYH9,MYH10,TAGLN2,A…
Mitochondrion	640		1252	22.9803		2.64411	1.0428e-156	5.21401e-154	1.738e-154	6.92999e-155	ACTN4,CALU,SNRNP200,ACSL3,SOD1,PGK1,ALDOA,ANXA1,GAPDH,RPN2,ATP1A1,GSN,ATP5B,GPI,P4HB,CTSB,HSP90AA1,ANXA6,SLC3A2,HSP90AB1,VIM,GSTP1,HNRNPA1,HSPD1,HSPA5,HSPA8,MTHFD1,ACTN1,XRCC5,EEF2,PDIA4,HSP90B1,HNRNPL,HK1,LMNB1,FLNA,VDAC1,HNRNPA2B1,WARS,CFL1,ATP5A1,MSN,CALR,CANX,PDIA3,KIF5B,MYH9,HSPA9,DDOST,MDH2,HADHA,GARS,IARS,LRPPRC,MATR3,IQGAP1,FASN,TUFM,AARS,CCT8,CCT4,RAB7A,HNRNPM,ACLY,COPA,CSE1L,VCP,MARS,HN…
Nucleolus	621		1227	22.298		2.61799	9.79233e-149	4.89616e-146	1.22404e-146	4.88066e-147	ACTN4,SNRNP200,LDHA,LMNA,GAPDH,ATP5B,NPM1,P4HB,ANXA2,HSP90AB1,VIM,HNRNPA1,HSPD1,HSPA5,HSPA8,TPR,ACTN1,XRCC6,XRCC5,EEF2,HNRNPL,NCL,LMNB1,FLNA,VDAC1,HNRNPA2B1,MSN,HNRNPH1,MYH9,HSPA9,MDH2,IQGAP1,CCT5,CCT3,TUFM,SERPINH1,CCT4,HNRNPM,VCP,EIF4A1,ACTR3,HNRNPK,YWHAE,PPIA,EIF5A,EEF1A1,TUBB4B,CCT2,PRKDC,HDLBP,HNRNPU,SPTBN1,DHX9,ILF3,TRIM28,DYNC1H1,NUMA1,EFTUD2,PLEC,PCBP1,IFI16,PRPF8,HUWE1,GCN1L1,MYBBP1A,MYO…
Cytoplasm	1663		5632	59.7127		1.52668	7.87389e-133	3.93695e-130	7.87389e-131	3.13958e-131	MYL12B,SYNM,ACTN4,WDR1,FLNB,LDHA,SOD1,PGK1,LMNA,ALDOA,ANXA1,GAPDH,HSPB1,GSN,ENO1,GPI,NPM1,LDHB,P4HB,ANXA2,EPRS,CTSB,HSP90AA1,ANXA6,SLC3A2,HSP90AB1,VIM,ANXA5,GSTP1,HNRNPA1,HSPD1,HSPA5,HSPA8,PYGB,MTHFD1,PABPC1,TPR,ACTN1,XRCC6,XRCC5,EEF2,PLS3,PKM,HSP90B1,HNRNPL,VCL,NCL,HK1,LMNB1,FLNA,UBA1,HNRNPA2B1,WARS,CFL1,ATP5A1,MSN,VARS,YWHAQ,CAD,CALR,TKT,PDIA3,ATIC,HNRNPH1,HSPA4,CTNNA1,MYH9,MYH10,ATP6V1A,HSPA9,…
Centrosome	370		629	13.2855		3.04399	1.35422e-111	6.77112e-109	1.12852e-109	4.49978e-110	PHGDH,WDR1,FLNB,ACSL3,LDHA,PGK1,ALDOA,GAPDH,RPN2,ATP5B,ENO1,NPM1,ANXA2,EPRS,HSP90AA1,ANXA6,HSP90AB1,VIM,HNRNPA1,HSPD1,HSPA8,MTHFD1,PABPC1,XRCC6,XRCC5,EEF2,HNRNPL,NCL,LMNB1,UBA1,HNRNPA2B1,CFL1,ATP5A1,MSN,YWHAQ,TKT,ATIC,HNRNPH1,MYH9,MYH10,HSPA9,GARS,MATR3,QARS,CCT5,FASN,CCT3,TUFM,GDI2,CCT8,CCT4,HNRNPM,ACLY,COPA,VCP,MARS,TPI1,EIF4A1,HNRNPK,YWHAG,YWHAE,PPIA,YWHAZ,EIF5A,ACTG1,YBX1,EEF1A1,TUBA1B,TUBB4B…
Cytosol	519		1165	18.6355		2.30521	1.92089e-94	9.60445e-92	1.37206e-92	5.47088e-93	PHGDH,WDR1,LDHA,SOD1,ALDOA,GSN,EPRS,HSP90AA1,HSP90AB1,VIM,HSPD1,HSPA8,MTHFD1,PABPC1,ACTN1,EEF2,PKM,HSP90B1,VCL,FLNA,UBA1,CFL1,VARS,YWHAQ,CAD,CALR,TKT,MYH9,GARS,IARS,NAMPT,QARS,CCT5,FASN,CCT3,AARS,CCT8,CCT4,ACLY,COPA,VCP,MARS,EIF4A1,YWHAG,YWHAE,PPIA,YWHAZ,EIF5A,ACTG1,EEF1A1,TUBA1B,TUBB4B,CCT2,PRKDC,SPTBN1,SPTAN1,EIF3A,DYNC1H1,KPNB1,NUMA1,EEA1,PLEC,FSCN1,HSPH1,TLN1,COPG1,TCP1,EIF4G1,IMPDH2,SQSTM1,S…
Ribosome	119		141	4.27289		4.3684	5.31071e-63	2.65536e-60	3.3192e-61	1.32347e-61	EEF2,HNRNPL,IARS,EIF4A1,EEF1A1,HDLBP,ILF3,GCN1L1,RRBP1,SYNCRIP,EIF3B,RPL12,RPL4,EIF3C,RPS5,RPS21,APEX1,RPS4X,RPS3A,NOP56,EIF2S1,RPSA,ABCF1,RPLP0,EIF6,SRP68,RPL7A,TARS,RPS14,RPL13,NOP58,RSL1D1,RPL19,RPL7,RPL5,EIF3I,NACA,EIF4G2,ETF1,RPL3,RPL15,RPS10,RPL11,RPS3,RPS27A,UBA52,RPS15A,RPS2,RPS17,RPL10,RPL21,RPL13A,RPS18,PSMA6,RPS6,RPL6,SF1,RPS7,BRIX1,EIF4B,RPL9,RPS12,RPS11,RPS9,RPL27,NMT1,RPS15,RPLP1,RP…
Nucleus	1421		5766	51.0233		1.27437	3.86345e-39	1.93173e-36	2.14636e-37	8.55826e-38	SYNM,ACTN4,CALU,WDR1,FLNB,SF3B1,SNRNP200,SOD1,PGK1,LMNA,FN1,ALDOA,ANXA1,GAPDH,HSPB1,ATP5B,ENO1,NPM1,LDHB,P4HB,ANXA2,EPRS,CTSB,HSP90AA1,SLC3A2,HSP90AB1,VIM,ANXA5,GSTP1,HNRNPA1,HSPA5,HSPA8,PYGB,PABPC1,TPR,ACTN1,XRCC6,XRCC5,EEF2,PKM,HNRNPL,VCL,NCL,LMNB1,FLNA,UBA1,HNRNPA2B1,CFL1,ATP5A1,MSN,YWHAQ,CAD,CALR,HNRNPH1,HSPA4,MYH9,HADHA,GARS,LRPPRC,MCAM,MATR3,NAMPT,MAP1B,IQGAP1,CCT5,NES,FASN,TUFM,CCT8,HDGF,H…
Ribonucleoprotein complex	52		63	1.86715		4.28288	3.4175e-27	1.70875e-24	1.70875e-25	6.81336e-26	ACTN4,NPM1,HNRNPA1,HSPA8,PABPC1,EEF2,HNRNPL,NCL,HNRNPA2B1,YBX1,HNRNPU,DHX9,ILF3,SYNCRIP,SSB,RPL4,XPO1,RPS5,PA2G4,RPS4X,RPS8,DDX1,DDX5,RPS3A,RPLP0,HNRNPA3,RPL7,RPL5,ILF2,HNRNPR,TROVE2,HNRNPD,RPS3,ACTB,BOP1,RPL13A,PARP4,RPS6,RPS7,RPS9,RPL27,PABPC4,NCBP1,PABPN1,RPL22,HNRNPAB,CPSF6,ATXN2,IGF2BP1,HNRNPH2,CELF1,MRPL41
Mitochondrial matrix	55		79	1.97487		3.62216	2.95463e-22	1.47732e-19	1.34302e-20	5.35505e-21	SOD1,ATP5B,HSPD1,ATP5A1,MDH2,HADHA,GARS,QARS,IARS2,SHMT2,CS,ACAT1,LONP1,OXCT1,ATP5F1,HIBADH,FH,HADHB,CCAR2,PC,ALDH4A1,OAT,GOT2,KARS,SOD2,ECHS1,PITRM1,ETFB,TIMM44,ACSS1,ATP5C1,ETFA,CYP27A1,PPA2,GRPEL1,HADH,HIBCH,LARS2,MCCC1,NDUFA9,ECI1,DNAJA3,TFAM,YARS2,BDH1,SARS2,HMGCL,NFS1,TST,HAGH,WARS2,NUDT1,CPS1,HSD17B8,SIRT5
Proteasome complex	30		34	1.0772		4.58121	7.10323e-18	3.55162e-15	2.95968e-16	1.08934e-16	VCP,PSMC2,PSMC4,PSMD11,PSMC5,PSMD6,PSMD3,PSMA7,PSMB5,PSMD4,PSMC1,PSMA5,PSMB7,PSMA1,PSMB3,UBXN1,PSMC6,KIAA0368,PSMC3,PSMB1,PSMA4,PSMD14,PSMA3,PSMD5,PSMA2,PSMB2,PSMB4,PSMD10,PSMB8,ADRM1
Cytosolic small ribosomal subunit	30		34	1.0772		4.58121	7.10323e-18	3.55162e-15	2.73201e-16	1.08934e-16	RPS5,RPS21,RPS4X,RPS8,RPS3A,RPSA,RPS14,RPS10,RPS3,RPS27A,RPS15A,RPS2,RPS17,RPS18,RPS6,RPS7,RPS12,RPS11,RPS9,RPS15,RPS20,RPS16,RPS19,RPS13,RPS23,RPS24,RPS28,RPS29,RPS25,RPS27
Cytosolic large ribosomal subunit	31		36	1.11311		4.47397	9.0113e-18	4.50565e-15	3.21832e-16	1.27525e-16	RPL4,RPL8,RPLP2,RPLP0,RPL7A,RPL19,RPL7,RPL5,RPL3,RPL11,RPL10,RPL21,RPL6,RPL23A,RPLP1,FXR2,RPL18,RPL36,RPL26,RPL22,RPL30,RPL27A,RPL18A,RPL14,RPL31,RPL28,RPL35,RPL24,RPL34,RPL38,RPL29
Nucleoplasm	159		434	5.70916		1.90261	9.59476e-18	4.79738e-15	3.19825e-16	1.27525e-16	NPM1,HNRNPA1,TPR,XRCC6,XRCC5,HNRNPL,HNRNPM,HNRNPK,PRKDC,KPNB1,NUMA1,IFI16,SQSTM1,XPO1,SFPQ,HMGB1,PTBP1,APEX1,ATM,PTRF,KPNA2,PHB,-,MAPK1,MCM2,DDB1,SUPT16H,SMARCC1,TOP1,SSRP1,SMARCA5,ANXA11,TOP2B,TCEA1,PPM1G,POLR1A,PCNA,RPL11,RAN,RPS6KA3,RBM39,TP53BP1,RPS2,KPNA1,EIF3E,NUP153,MCM3,SNRPD3,WDR12,SNRPD2,CAMK2D,POLR1C,SUPT5H,CUL1,RPS15,POLR2B,SMARCC2,MCM6,MCM4,RPA1,LIG3,NUP98,DKC1,PES1,TCOF1,NIFK,SYMPK,…
Cytoskeleton	151		425	5.4219		1.84579	1.4448e-15	7.22402e-13	4.51501e-14	1.80029e-14	ACTN4,FLNB,GAPDH,HSPB1,GSN,ANXA2,VIM,ACTN1,HNRNPL,VCL,FLNA,VDAC1,CFL1,MSN,YWHAQ,MYH9,LRPPRC,CCT3,TUFM,ACTR3,YWHAG,YWHAE,PPIA,YWHAZ,ACTG1,TUBB4B,SPTBN1,CKAP4,AHNAK,DYNC1H1,PLEC,PCBP1,LRRFIP1,SEPT9,TLN1,GNB2L1,CTTN,MAP4,INF2,IMMT,ARPC2,UTRN,MLEC,ARHGDIA,CYB5R3,COPB2,MACF1,USO1,CAPZA1,PDCD6IP,APOE,SEPT11,SEPT7,PFN1,TPM4,RARS,VDAC3,SDCBP,GNAI2,STOML2,ITGB3,CAPZA2,ARHGEF2,ITGA2,ITGB1,MYO1C,PHB,LYST,CT…
Microtubule	63		127	2.26212		2.58884	1.35191e-14	6.75953e-12	3.9762e-13	1.58544e-13	HSPB1,HSP90AA1,HSP90AB1,KIF5B,CCT3,CCT8,CCT4,TUBB4B,CCT2,CLTC,NUMA1,KTN1,SEPT9,TCP1,MAP4,DPYSL2,CCT7,PPP2R1A,MACF1,CCT6A,SEPT11,TBCD,ARHGEF2,MAPRE1,SEPT2,KLC1,CKAP5,RANGAP1,NME2,PPP1CB,TUBA1C,NCAPD2,NUP133,CLASP1,CLASP2,SPG20,DYNLL1,ARFGEF2,MAP1S,RAE1,NUP107,AIMP1,CDK1,TBCE,DYNC1LI2,TUBB4A,PPP1CC,SNTB2,BICD2,MICAL3,DNAJC2,PPP1CA,SUMO1,PPP2R5D,CLIP2,EML4,HDAC6,CSNK1A1,TUBA1A,TMX2,KIF23,MID1,MAP1LC…
Spliceosomal complex	32		46	1.14901		3.63647	1.73125e-13	8.65626e-11	4.80903e-12	1.91752e-12	SF3B1,SNRNP200,HNRNPA1,HNRNPA2B1,HNRNPM,EFTUD2,SF3B2,DDX39B,SF3B3,SF3A3,U2AF2,SNRPA1,SF3A1,SNRNP70,HNRNPC,PRPF6,SF1,SNRPD3,SNRPD2,SNRPA,BCAS2,SNW1,SMNDC1,PRPF4,SNRPF,PRPF3,SNRPE,SF3B4,SNRPB2,SNRPN,SNRPB,SNRPG
Nuclear pore	30		42	1.0772		3.73382	3.28658e-13	1.64329e-10	8.64891e-12	3.44861e-12	TPR,EIF5A,KPNB1,RANBP2,IPO5,IPO7,IPO4,RANGAP1,NUP205,NUP133,RAN,KPNA1,NUP153,AGFG1,KPNA3,NUP160,NUP88,XPO7,NUP98,RAE1,NUP214,NUP107,NUP50,XPOT,RANBP3,SUMO1,AHCTF1,NUTF2,NUP54,MAD2L1
Heterogeneous nuclear ribonucleoprotein complex	17		17	0.610413		5.16761	7.14922e-13	3.57461e-10	1.7873e-11	7.12658e-12	HNRNPA1,HNRNPL,HNRNPA2B1,HNRNPH1,HNRNPK,HNRNPU,HNRNPF,RALY,PTBP1,HNRNPR,HNRNPD,HNRNPUL1,HNRNPH3,HNRNPDL,RBMX,HNRNPA0,HNRNPH2
Actin cytoskeleton	61		130	2.19031		2.45092	8.28805e-13	4.14403e-10	1.97335e-11	7.86838e-12	ACTN4,FLNB,ALDOA,GSN,ACTN1,FLNA,HNRNPH1,MYH9,ACTR3,FSCN1,ARPC2,ARPC1B,CAPZA1,DBNL,CLIC4,CAPZA2,SVIL,CALD1,SEPT2,TWF1,ACTR2,CAPZB,DBN1,CORO1C,EZR,DSTN,PPP1R18,MARCKS,ARPC5,LIMA1,TRIOBP,RPA1,RHOA,ARPC3,VASP,WASL,-,FHL2,TMOD3,ANLN,MYO1E,BIN1,PDLIM5,ACTA1,ARPC1A,MYO9B,SNCA,STAG2,PSMD10,HNRNPH2,PFN2,WASF2,CD2AP,SLC9A3R1,CDC42EP3,SORBS2,TPM3,H1F0,MVB12A,CTTNBP2NL,PKD2
Membrane	122		349	4.38061		1.81844	2.91105e-12	1.45552e-09	6.61601e-11	2.63802e-11	ACSL3,RPN2,ATP1A1,SLC3A2,PDIA4,TNC,CANX,MCAM,CKAP4,GANAB,CSPG4,KTN1,MYOF,RRBP1,HYOU1,ATP2A2,MLEC,PPP2R1A,RPN1,ESYT1,ATL3,NT5E,TFRC,TPP1,SDCBP,MOGS,CD109,ITGA2,ITGB1,C1QBP,SLC25A6,RTN4,ITGAV,PPIB,LMAN1,MRC2,SEC22B,ESYT2,PPP2CA,SCARB2,GLG1,ACSL1,APMAP,ATP2B4,ITGB5,STX7,ASPH,HM13,ATP6V0A1,LRRC59,POFUT1,LRP1,TMED9,SACM1L,ATXN2L,ARFGEF2,ADD3,RAP1B,SCAMP3,ATP1B3,HLA-DRB3,CYB5R1,SEC61A1,PGRMC1,HSD17B12,…
Nucleosome	21		25	0.754039		4.38016	5.51093e-12	2.75546e-09	1.19803e-10	4.77694e-11	-,HIST2H2BE,HIST1H2BJ,HIST1H2BB,HIST1H2BO,HIST1H2AJ,HIST1H2AC,HIST1H2AD,-,H2AFY,H2AFX,HIST1H1E,HIST1H1B,HIST3H3,HIST2H2AC,H1FX,HIST1H2BM,HIST1H2BN,HIST1H2BH,HIST1H2BL,HIST1H1C
Mitochondrial respiratory chain complex I	30		46	1.0772		3.41773	1.29954e-11	6.4977e-09	2.70738e-10	1.07952e-10	NDUFS1,NDUFB9,NDUFS2,NDUFV1,NDUFA10,NDUFA5,NDUFA9,NDUFS3,NDUFA8,NDUFS8,NDUFB5,NDUFA12,NDUFB10,NDUFA13,NDUFS6,NDUFV2,NDUFS7,NDUFS5,NDUFA7,NDUFA2,NDUFA4,NDUFB4,NDUFC2,NDUFB11,NDUFS4,NDUFA6,NDUFA11,NDUFB3,NDUFB6,NDUFB7
Eukaryotic translation initiation factor 3 complex	15		15	0.5386		5.16761	1.92781e-11	9.63905e-09	3.85562e-10	1.53736e-10	EIF3A,EIF3B,EIF3C,EIF3CL,EIF3L,EIF3G,EIF3I,EIF3J,EIF3D,EIF3M,EIF3E,EIF3H,EIF3F,EIF3K,COPS5
ER-Golgi intermediate compartment	22		30	0.789946		3.8447	2.17561e-10	1.08781e-07	4.18387e-09	1.66825e-09	FN1,P4HB,HSPA5,SERPINH1,PDIA6,LMAN2,LMAN1,SEC22B,ERP44,SEC23IP,NUCB1,GOLGB1,TMED9,NUCB2,TMED10,ERGIC1,SCYL1,SURF4,IST1,TMED2,ERGIC3,ERGIC2
Mitochondrial inner membrane	32		58	1.14901		2.89997	1.36855e-09	6.84275e-07	2.53435e-08	1.01053e-08	ATP5A1,IMMT,SDHA,ATP5F1,PHB,SLC25A6,ALDH18A1,LGALS3,NNT,TIMM50,SLC25A11,SLC25A5,LETM1,ATP5O,PMPCA,CPT2,NDUFV1,SLC25A4,ATP5H,SLC25A1,SLC25A22,SLC25A3,SDHB,HCCS,ATP5L,ATP5J2,DHODH,SLC25A10,CDS2,ATP5I,SLC25A15,TIMM9
Nuclear envelope	35		70	1.25673		2.62913	7.60386e-09	3.80193e-06	1.35783e-07	5.41413e-08	LMNA,TPR,LMNB1,MYOF,PARP1,XPO1,CLIC1,SUN2,PAFAH1B1,TMPO,RTN4,SEC13,NUP155,NUP93,NUP205,ANXA11,NUP133,SUN1,EMD,NUP160,SEH1L,NUP98,RAE1,NUP107,SYNE2,S100A6,NPC1,NUP85,LBR,SIGMAR1,NUP54,NUP37,NUP188,NUP35,SLC22A18
Nuclear membrane	37		78	1.32855		2.49415	1.76693e-08	8.83465e-06	3.04643e-07	1.21471e-07	CTSB,TPR,CANX,TAGLN2,SUN2,MTDH,TMPO,SCRN1,CAPG,SEC13,NUP155,NUP93,TNPO1,NUP205,NUP153,SUN1,EMD,LEMD2,NUP160,NUP88,SEH1L,NUP98,PML,SYNE2,CDC73,AHCTF1,TMEM109,LBR,SUMO2,PSMF1,MRPL19,SCD,SIGMAR1,NUP54,NUP37,NUP188,NUP35
Mitochondrial nucleoid	20		31	0.718133		3.40501	4.68672e-08	2.34336e-05	7.8112e-07	3.11459e-07	ATP5B,VDAC1,HSPA9,HADHA,LRPPRC,TUFM,ACADVL,SHMT2,LONP1,VDAC2,DHX30,HADHB,SLC25A5,LRRC59,SSBP1,CLPX,POLDIP2,DNAJA3,TFAM,CPS1
Small ribosomal subunit	11		12	0.394973		4.7776	1.37996e-07	6.89979e-05	2.22574e-06	8.87476e-07	RPS21,RPS4X,RPS27A,RPS18,RPS6,RPS16,RPS24,RPS28,RPS29,RPS25,MRPS6
Kinetochore	39		90	1.40036		2.27941	1.57105e-07	7.85523e-05	2.45476e-06	9.4436e-07	TPR,RANBP2,XPO1,DCTN1,PAFAH1B1,SMC3,SEC13,TUBB,SMARCC1,BUB3,RANGAP1,TOP2B,NUP133,SMC1A,CLASP1,FLOT1,DYNC1LI1,NUP160,SUGT1,ACTL6A,SEH1L,SMARCC2,NUP98,NUP107,ZW10,DCTN2,SMARCA4,NCAPH,ACTA1,GTF2F1,TOP2A,NUP85,NDE1,SMARCB1,CSNK1A1,NUP37,MAD2L1,GTF2E1,SUMO3
Stress fiber	13		16	0.466786		4.26889	1.61051e-07	8.05256e-05	2.44017e-06	9.4436e-07	MYH9,MYH10,SEPT9,SEPT11,SEPT7,TPM4,MYO1C,ZYX,LIMA1,ACTA1,FERMT2,TPM3,CNN2
Small nuclear ribonucleoprotein complex	13		16	0.466786		4.26889	1.61051e-07	8.05256e-05	2.3684e-06	9.4436e-07	SF3B3,SNRPA1,RRP9,SNRPD3,SNRPD2,SNRPF,SNRPD1,SNRPE,SNRPN,SNRPB,SNRPG,LSM4,LSM6
Endoplasmic reticulum	278		1101	9.98205		1.30919	3.32724e-07	0.000166362	4.7532e-06	1.89526e-06	CALU,FN1,RPN2,P4HB,CTSB,ANXA6,VIM,ANXA5,HSPD1,HSPA5,PDIA4,PRKCSH,HSP90B1,CALR,CANX,PDIA3,HSPA9,DDOST,GDI2,SERPINH1,COPA,VCP,YWHAG,CLTC,CKAP4,GANAB,PDIA6,KTN1,UGGT1,RRBP1,HYOU1,SET,ATP2A2,SYNCRIP,G6PD,ANP32A,MLEC,SEC23A,CYB5R3,EEF1D,APEX1,RPN1,ESYT1,ATL3,DNM1L,HLA-A,LONP1,OPA1,ERO1L,CTSD,CTSZ,DCTN1,PAK2,PLOD3,COPB1,SDCBP,GNAI2,MTDH,TOR1AIP1,MOGS,ITGB1,C1QBP,VPS35,ITPR3,SRP68,SEC31A,ACAT2,AHSA1,RTN…
Endosome	94		302	3.37522		1.62313	5.39304e-07	0.000269652	7.49034e-06	2.98665e-06	ANXA2,VDAC1,ATP6V1A,RAB7A,CLTC,DYNC1H1,EEA1,IGF2R,SQSTM1,PLIN3,NPEPPS,EHD1,TFRC,COPB1,S100A11,DNAJC13,ATP6V1B2,VPS35,EPHX1,SORT1,M6PR,RAB10,GBA,SH3KBP1,ARF1,PTGFRN,SNX1,RAB5C,PMEL,ITGB5,ACAP2,KIAA0368,STX7,DYNC1LI1,MLPH,ANKFY1,SNX5,LRP1,LRPAP1,GPNMB,APPL1,STAM,CD74,AP1M1,SNX12,CRK,APP,ATP6V1E1,YKT6,VPS29,RAB5A,VPS4B,CD81,SNX2,CLINT1,TM9SF2,DCTN2,SNX4,HGS,VPS25,WDFY1,EXOC5,LDLR,ARF6,EPS15,TGOLN2,N…
Proteasome regulatory particle	8		8	0.287253		5.16761	1.94491e-06	0.000972456	2.62826e-05	1.04797e-05	PSMD2,PSMD1,PSMD13,PSMD12,PSMD7,PSMD8,PSMD10,PSMD9
Nup107-160 complex	9		10	0.32316		4.70827	3.10179e-06	0.00155089	4.0813e-05	1.62735e-05	SEC13,NUP133,NUP160,SEH1L,NUP98,NUP107,NUP85,AHCTF1,NUP37
Golgi aparatus	225		893	8.07899		1.30743	5.56456e-06	0.00278228	7.13405e-05	2.84458e-05	CALU,VIM,HSPD1,CANX,HSPA4,IQGAP1,FASN,RAB7A,COPA,VCP,YWHAG,YWHAE,CLTC,CKAP4,DYNC1H1,SND1,COPG1,ARPC2,PLIN3,RDX,NPEPPS,STIP1,COPB2,ANXA4,RNPEP,ESYT1,MACF1,USO1,DNM1L,HLA-A,SNX9,CTSD,PICALM,GLS,PLOD3,COPB1,NAPA,LMAN2,SDCBP,ATP6V1B2,C1QBP,NSF,VPS35,SEC31A,PXN,PPIB,AP1B1,EHD4,ARCN1,ACBD3,PRDX4,LMAN1,KLC1,RAB38,SORT1,M6PR,RAB10,RAB14,RAB1B,NASP,RAB11B,SH3KBP1,ARF1,SEC23IP,TXNDC5,RAB2A,PTGFRN,GLG1,GBF1…
Perinuclear region of cytoplasm	43		117	1.54399		1.93376	7.7395e-06	0.00386975	9.67438e-05	3.8575e-05	ACTN4,LMNA,HSPA5,HSP90B1,CALR,LRPPRC,SEPT9,INF2,SET,ANP32A,APEX1,GNB2,TPD52L2,MTDH,CLIC4,CTNNB1,SEC31A,SORT1,S100B,ATXN10,VAPA,GALNT2,GTPBP4,MAP1S,TPD52,COL4A3BP,S100A6,S100A13,MYO9B,NPC1,FAF1,ATXN2,BAG5,VPS33B,HMGB2,HDAC6,TYR,VPS4A,MAD2L1,WRNIP1,DCTN3,VPS33A,DNAJB6
Chromosome	26		59	0.933573		2.33722	1.23955e-05	0.00619773	0.000151164	6.02742e-05	PPP2R1A,EIF6,SMC3,RUVBL2,RUVBL1,MCM2,H2AFY,BUB3,SSRP1,PPP2R2A,PPP2CA,SMC1A,MCM3,ACTL6A,MCM6,MCM4,RAD21,MCM7,ZW10,MCM5,MAPK3,STAG2,PPP2R5D,-,PPP2R5E,MAD2L1
Microtubule associated complex	14		23	0.502693		3.24973	1.38401e-05	0.00692005	0.000164763	6.56965e-05	MAP1B,MAP4,PAFAH1B1,PXN,ACTR1A,STAU1,FNTA,EML2,RABGAP1,CLIP2,RANBP9,HDAC6,MID1,PEA15
Arp2/3 protein complex	6		6	0.21544		5.16761	5.21712e-05	0.0260856	0.000606642	0.000236391	ACTR3,ARPC2,ARPC1B,ACTR2,ARPC5,ARPC3
Eukaryotic translation initiation factor 2B complex	6		6	0.21544		5.16761	5.21712e-05	0.0260856	0.000592855	0.000236391	EIF2S1,EIF2B5,EIF2B4,EIF2B2,EIF2B3,EIF2B1
Mitochondrial small ribosomal subunit	11		17	0.394973		3.46867	5.40747e-05	0.0270374	0.00060083	0.000239571	MRPS35,MRPS22,MRPS9,MRPS18B,MRPS17,MRPS25,MRPS36,MRPS26,MRPS18A,MRPS24,MRPS16
Stress granule	7		8	0.251346		4.60895	6.69826e-05	0.0334913	0.000728071	0.000290306	YBX1,DDX1,DDX6,ATXN2,IGF2BP1,LSM14A,MBNL1
Cell cortex	12		20	0.43088		3.22216	7.13213e-05	0.0356606	0.000758737	0.000302534	NCL,MYH10,MACF1,PAFAH1B1,CTNNB1,CLASP1,CLASP2,MYO9B,SNCA,ARF6,GIPC1,ARFIP2
Ruffle	13		23	0.466786		3.03664	8.36254e-05	0.0418127	0.000871097	0.000347335	MYH9,MYO5A,S100A11,ITGB1,NME2,S100B,EZR,S100A6,ARF6,CD2AP,ARFIP2,CDK6,INPP5K
Microtubule cytoskeleton	20		47	0.718133		2.27589	0.000220114	0.110057	0.00224606	0.00089558	SPTAN1,NDRG1,DPYSL2,PPP2R1A,CLIC4,LYST,MAPK1,PPP2CA,RBM39,TUBG2,ALDH9A1,TBCB,PSMA3,CDC42,GTF2F2,GNE,MAPK3,IGBP1,AKT1,MAPRE2
Oligosaccharyltransferase complex	7		9	0.251346		4.15929	0.000250667	0.125333	0.00250667	0.000979894	RPN2,DDOST,RPN1,STT3B,STT3A,DAD1,MAGT1
Eukaryotic translation initiation factor 4F complex	7		9	0.251346		4.15929	0.000250667	0.125333	0.00245752	0.000979894	EIF4A1,EIF4G1,EIF4G2,EIF4A2,EIF4H,EIF4B,EIF4E
Paraspeckles	5		5	0.179533		5.16761	0.000270089	0.135045	0.00259701	0.000997163	HNRNPM,SFPQ,NONO,NUDT21,CPSF6
CRD-mediated mRNA stability complex	5		5	0.179533		5.16761	0.000270089	0.135045	0.00254801	0.000997163	YBX1,HNRNPU,DHX9,SYNCRIP,IGF2BP1
Condensin complex	5		5	0.179533		5.16761	0.000270089	0.135045	0.00250083	0.000997163	SMC4,NCAPD2,NCAPG,SMC2,NCAPH
Cajal body	11		20	0.394973		2.97897	0.000412362	0.206181	0.00374874	0.00149475	EFTUD2,NOP58,SRRM2,FBL,SART1,PRPF4,PRPF3,PRPF31,-,SNRPC,COIL
Endoplasmic reticulum lumen	12		24	0.43088		2.71172	0.000707181	0.35359	0.00631412	0.00251765	HSPA5,PDIA4,HSP90B1,CALR,PDIA6,PPIB,ERP44,RCN1,PDIA5,FKBP2,ERAP1,ERLEC1
Zymogen granule	15		34	0.5386		2.38223	0.00084246	0.42123	0.00739	0.00294664	ATP5B,P4HB,CTSB,VDAC1,ATP5A1,VDAC2,DNAJC5,ATP6V0A1,EXOC4,RAP1B,RAB8A,TMED10,DCTN2,VAMP2,RAC1
Protein phosphatase type 2A complex	8		13	0.287253		3.35441	0.000982099	0.49105	0.00846637	0.00332732	PPP2R1A,PPP2R2A,PPP2CA,STRN,PPP2R4,STRN3,STRN4,CYCS
Mitochondrial respiratory chain	6		8	0.21544		4.05029	0.00101806	0.509028	0.00862759	0.00332732	UQCRC1,NNT,UQCRH,UQCRB,NDUFA13,OXA1L
MLL5-L complex	6		8	0.21544		4.05029	0.00101806	0.509028	0.0084838	0.00332732	HCFC1,PPP1CB,ACTB,OGT,PPP1CC,PPP1CA
Transcription export complex	6		8	0.21544		4.05029	0.00101806	0.509028	0.00834472	0.00332732	ALYREF,DDX39B,THOC2,THOC3,THOC6,THOC7
Focal adhesion	18		45	0.64632		2.15084	0.00108667	0.543333	0.00876343	0.00349427	ACTN1,VCL,TLN1,ITGB1,LASP1,PXN,ZYX,TRIP6,LPP,LIMA1,TRIM25,VASP,PARVA,FHL2,SYNE2,GIT1,DAG1,GIT2
Mitochondrial membrane	21		56	0.754039		2.00837	0.00116996	0.584981	0.00928541	0.0037024	ATP5B,ACTN1,HK1,NNT,ATP5H,SLC25A24,CPT1A,NDUFA9,NDUFS3,SLC25A3,FKBP2,BDH1,BAX,UQCR10,NDUFA13,DHODH,NDUFA2,PPOX,NDUFA6,NDUFB6,TIMM9
COPI vesicle coat	5		6	0.179533		4.45484	0.00135968	0.67984	0.0106225	0.00375355	COPA,COPB2,COPG2,SCYL1,COPZ1
Signal recognition particle, endoplasmic reticulum targeting	5		6	0.179533		4.45484	0.00135968	0.67984	0.0104591	0.00375355	SRP68,SRP14,SRP72,SRP54,SRP9
U5 snRNP	5		6	0.179533		4.45484	0.00135968	0.67984	0.0103006	0.00375355	SNRNP200,PRPF8,PRPF6,SNRNP40,CD2BP2
Mitochondrial outer membrane translocase complex	5		6	0.179533		4.45484	0.00135968	0.67984	0.0101469	0.00375355	TOMM70A,TOMM40,TOMM22,TOMM20,TOMM7
DNA replication factor C complex	5		6	0.179533		4.45484	0.00135968	0.67984	0.00999765	0.00375355	PCNA,RFC5,RFC4,RFC3,RFC2
Transcription factor TFIIIC complex	5		6	0.179533		4.45484	0.00135968	0.67984	0.00985275	0.00375355	GTF3C4,GTF3C1,GTF3C2,GTF3C3,GTF3C5
F-actin capping protein complex	5		6	0.179533		4.45484	0.00135968	0.67984	0.009712	0.00375355	CAPZA1,CAPZA2,CAPG,CAPZB,ADD1
Proteasome core complex	4		4	0.143627		5.16761	0.00139784	0.69892	0.00984395	0.00375355	PSMB6,PSMA6,PSMA3,PSMF1
Box C/D snoRNP complex	4		4	0.143627		5.16761	0.00139784	0.69892	0.00970723	0.00375355	NOP56,NOP58,FBL,NHP2L1
U4/U6 x U5 tri-snRNP complex	4		4	0.143627		5.16761	0.00139784	0.69892	0.00957425	0.00375355	PRPF6,PRPF31,CD2BP2,PPIH
Dynactin complex	4		4	0.143627		5.16761	0.00139784	0.69892	0.00944487	0.00375355	ACTR1A,DCTN2,ACTR1B,DCTN3
Intracellular membrane-bounded organelle	39		127	1.40036		1.6218	0.00141205	0.706026	0.00941368	0.00375355	RAB7A,MVP,TLN1,G6PD,PLIN3,PICALM,ME2,ATP6V1B2,SEC31A,THRAP3,ACSS2,LGALS3BP,ACAA1,ARHGAP1,SEC23B,STX7,SUN1,AGFG1,PITPNB,FLOT1,PITPNA,CLCC1,HGS,HSD17B11,NUFIP2,PSAP,EPS15,LPCAT2,EML2,FOXK1,LGMN,TRIM33,SLC9A3R1,RRAGA,RRAGB,TMED2,SCAMP2,PPP2R5E,POGZ
Mitochondrial outer membrane	13		29	0.466786		2.43433	0.00155068	0.77534	0.0102018	0.00406781	VDAC1,DNM1L,VDAC2,OPA1,VDAC3,TOMM34,HK2,MTX2,SAMM50,BID,ABCB6,BAX,TSPO
Golgi membrane	20		54	0.718133		1.98754	0.00181037	0.905185	0.0117557	0.00468737	USO1,HLA-A,LMAN1,ARF1,GLG1,GBF1,BSG,ARFIP1,GOLGB1,VAPA,POFUT1,ARFGEF2,ACO1,B2M,ARFGAP1,COG2,GOLGA2,GOLGA3,CAV1,TAPBP
Cis-Golgi network	6		9	0.21544		3.65514	0.00255283	1	0.0163643	0.006525	DNM1L,GOLIM4,SCFD1,SCYL1,HOOK3,TRAPPC8
Peroxisome	34		111	1.22083		1.62279	0.00288699	1	0.0182721	0.00728568	ACSL3,SOD1,HSPD1,IDH1,ATM,PSMD6,DDX3X,PSMD3,PRDX5,HSD17B4,ACAA1,ACSL1,ECH1,PMVK,FRMD4A,AGPS,CAT,GSTK1,SCP2,DECR1,IDI1,FDPS,PEX14,MVD,ABCD3,HMGCL,NIPSNAP1,ABCD1,ABCF2,HACL1,MVK,CRAT,DHRS4,DHCR7
NuRD complex	7		12	0.251346		3.21757	0.00318463	1	0.019904	0.00793637	CHD4,RBBP7,RBBP4,CSNK2A1,APPL1,MTA2,HDAC1
Mitochondrial proton-transporting ATP synthase complex	9		18	0.32316		2.75158	0.00333462	1	0.0205841	0.00820755	ATP5B,ATP5A1,ATP5F1,ATP5O,ATP5C1,ATP5H,ATP5L,ATP5J2,ATP5I
Endoplasmic reticulum membrane	43		150	1.54399		1.51185	0.00361491	1	0.0220421	0.00878893	HSP90B1,CANX,KTN1,ATP2A2,NOMO2,RTN4,LMAN1,ERP44,CYP51A1,PMEL,ASPH,OSBPL3,VAPA,ACO1,MIA3,RETSAT,SHC1,SLC39A7,APOL2,COL4A3BP,TMX1,BCAP31,ERLIN2,VAPB,NSDHL,PLP2,CHERP,DPM1,BAX,BCAP29,FDFT1,SOAT1,DHCR24,ERLIN1,SLC33A1,MPDU1,DPM3,SQLE,CISD2,DHCR7,TAPBP,MLANA,PKD2
Polysome	5		7	0.179533		3.91486	0.003997	1	0.0240783	0.00937493	RPS4X,FXR1,EIF2S1,PSMA1,ATXN2
U7 snRNP	5		7	0.179533		3.91486	0.003997	1	0.0237917	0.00937493	SNRPD3,SNRPF,SNRPE,SNRPB,SNRPG
WASH complex	5		7	0.179533		3.91486	0.003997	1	0.0235118	0.00937493	CAPZA1,CAPZB,FAM21C,KIAA0196,KIAA1033
Chromatin	13		32	0.466786		2.21469	0.00445794	1	0.0259183	0.0103345	UPF1,TMPO,SMC3,MCM2,PDS5B,RAN,EIF3E,CBX3,PDS5A,MCM7,STAG2,CBX1,AHCTF1
Condensed chromosome	6		10	0.21544		3.33024	0.0053391	1	0.0306845	0.0122349	HMGB1,SMARCA5,NCAPD2,SMC2,HMGB2,CTCF
Coated pit	7		13	0.251346		2.99177	0.00575426	1	0.0326947	0.0130364	HSPD1,PICALM,TFRC,SORT1,LDLR,EPS15,RAB35
SUN-KASH complex	4		5	0.143627		4.34079	0.00590885	1	0.0331958	0.0130892	SUN2,SUN1,SYNE2,SYNE3
mRNA cap binding complex	4		5	0.143627		4.34079	0.00590885	1	0.0328269	0.0130892	NCBP1,EIF4E,EIF4E2,NCBP2
Nuclear speck	12		30	0.43088		2.19107	0.00717907	1	0.0394454	0.0150198	EFTUD2,SRRM2,TIMM50,PRPF19,RBM25,CDC5L,POLDIP3,PPP1R8,PRPF31,SRSF2,CD2BP2,PPIH
6-phosphofructokinase complex	3		3	0.10772		5.16761	0.00723239	1	0.0393065	0.0150198	PFKP,PFKL,PFKM
Clathrin coat	3		3	0.10772		5.16761	0.00723239	1	0.0388838	0.0150198	CLTC,CLTB,CLTA
PeBoW complex	3		3	0.10772		5.16761	0.00723239	1	0.0384702	0.0150198	BOP1,WDR12,PES1
Eukaryotic translation elongation factor 1 complex	3		3	0.10772		5.16761	0.00723239	1	0.0380652	0.0150198	EEF1A1,EEF1D,EEF1B2
U4/U6 snRNP	3		3	0.10772		5.16761	0.00723239	1	0.0376687	0.0150198	PRPF6,PRPF4,PPIH
Mitochondrial large ribosomal subunit	5		8	0.179533		3.49163	0.00896191	1	0.0461954	0.0182317	MRPL13,MRPL12,MRPL41,MRPL3,ICT1
Small nucleolar ribonucleoprotein complex	5		8	0.179533		3.49163	0.00896191	1	0.045724	0.0182317	NOP56,NOP58,RRP9,SNRNP40,SNRPB
Intermediate filament cytoskeleton	6		11	0.21544		3.05838	0.00983524	1	0.0496729	0.0198062	VIM,NES,DRG1,PSMB4,PSMD10,SEC62
Microsome	42		156	1.50808		1.4213	0.0127484	1	0.0637422	0.0254161	HSP90B1,CFL1,DDOST,COPA,PRKDC,NQO1,ATP2A2,ESYT1,ERO1L,ATM,SDCBP,RAB3GAP2,KLC1,SORT1,DNAJA2,EXOC4,COMT,APPL1,PYCR1,SCP2,ILK,TMED10,ACSL4,RETSAT,TMX1,VAC14,PIGS,MGST3,SH3GLB1,SSR1,ADRM1,STX16,TMED2,SOAT1,SNX27,SSR4,SPCS2,ALDH3A2,SQLE,OAS3,HSPA13,TAPBP
SWI/SNF-type complex	4		6	0.143627		3.74206	0.0150072	1	0.074293	0.0293327	BAZ1B,SMARCC1,TOP2B,SMARCA4
Integral to mitochondrial outer membrane	4		6	0.143627		3.74206	0.0150072	1	0.0735646	0.0293327	RHOT2,FIS1,ABCB6,RHOT1
Midbody	8		19	0.287253		2.36051	0.0191443	1	0.0929335	0.0365666	MYH10,CLIC4,ANXA11,ARL8B,CDK1,KIF23,VPS4A,RALB
Clathrin-coated vesicle	8		19	0.287253		2.36051	0.0191443	1	0.0920399	0.0365666	CLTC,CTTN,SNX9,PICALM,SORT1,AP1G1,VAMP3,VAMP2
Intracellular	40		151	1.43627		1.40009	0.0192585	1	0.091707	0.0365666	CTSB,ANXA5,HSPA8,PRKCSH,VARS,CALR,EEF1G,TGM2,LGALS1,CLIC4,FKBP4,RUVBL2,RAB14,GSPT1,STMN1,SNX6,PNP,GSTK1,RAP1B,NUDT5,CD74,CETN2,ABI1,GLTSCR2,WASF2,NAA10,C12orf5,OSTF1,EDF1,CAV1,PROSC,NUDCD2,TRNT1,SFRP1,RAB5B,NECAP2,SAMHD1,MKRN2,GABARAPL1,MAP1LC3B
DNA replication factor A complex	3		4	0.10772		4.1833	0.0247361	1	0.11668	0.0444283	RPA1,RPA2,RPA3
Exon-exon junction complex	3		4	0.10772		4.1833	0.0247361	1	0.115589	0.0444283	RBM8A,POLDIP3,WIBG
cAMP-dependent protein kinase complex	3		4	0.10772		4.1833	0.0247361	1	0.114519	0.0444283	PRKACA,PRKAR1B,PRKACB
Cul4B-RING ubiquitin ligase complex	3		4	0.10772		4.1833	0.0247361	1	0.113468	0.0444283	DDB1,CUL4B,RBX1
Nuclear replication fork	3		4	0.10772		4.1833	0.0247361	1	0.112437	0.0444283	BAZ1B,SMARCA5,PCNA
Polysomal ribosome	3		4	0.10772		4.1833	0.0247361	1	0.111424	0.0444283	RPL7A,NUFIP2,FMR1
Mitochondrial ribosome	6		13	0.21544		2.62913	0.0256843	1	0.114662	0.0449175	MRPS22,MRPL37,MRPL11,MRPL28,MRPL39,MRPL43
SWI/SNF complex	6		13	0.21544		2.62913	0.0256843	1	0.113648	0.0449175	SMARCC1,ACTL6A,SMARCC2,SMARCA4,SMARCD2,SMARCB1
Cell-cell adherens junction	6		13	0.21544		2.62913	0.0256843	1	0.112651	0.0449175	VCL,CTNNB1,ZYX,SCRIB,CDH2,TJP1
Filopodium	5		10	0.179533		2.87089	0.0286074	1	0.12438	0.0495945	MSN,EZR,CDC42,DAG1,ABI1
Melanosome	4		7	0.143627		3.28848	0.0296874	1	0.127963	0.050587	PMEL,TMEM33,RAB27A,MLANA
Sin3 complex	4		7	0.143627		3.28848	0.0296874	1	0.126869	0.050587	RBBP4,CSNK2A1,HDAC1,SIN3A
Early endosome	20		69	0.718133		1.56316	0.0345897	1	0.146566	0.0569327	HSPD1,EEA1,SORT1,PRDX3,RAB14,KIAA0368,SCAMP3,RAB5A,VPS4B,HGS,WDFY1,FAM21C,USP10,LDLR,TSG101,SNX3,SNX17,CSK,RAB22A,VPS33A
Nuclear exosome (RNase complex)	2		2	0.0718133		5.16761	0.0374094	1	0.157182	0.0569327	EXOSC3,EXOSC9
DNA-directed RNA polymerase I complex	2		2	0.0718133		5.16761	0.0374094	1	0.155872	0.0569327	POLR1A,POLR1C
MutSalpha complex	2		2	0.0718133		5.16761	0.0374094	1	0.154584	0.0569327	MSH2,MSH6
U6 snRNP	2		2	0.0718133		5.16761	0.0374094	1	0.153317	0.0569327	DDX39B,LSM4
Preribosome, large subunit Precursor	2		2	0.0718133		5.16761	0.0374094	1	0.152071	0.0569327	WDR12,PES1
Annulate lamellae	2		2	0.0718133		5.16761	0.0374094	1	0.150844	0.0569327	EIF5A,XPO1
Prefoldin complex	2		2	0.0718133		5.16761	0.0374094	1	0.149638	0.0569327	PFDN2,PFDN6
Cortical microtubule cytoskeleton	2		2	0.0718133		5.16761	0.0374094	1	0.14845	0.0569327	MAPRE1,CLASP1
Ubiquitin conjugating enzyme complex	2		2	0.0718133		5.16761	0.0374094	1	0.147281	0.0569327	-,STUB1
Eukaryotic translation initiation factor 2 complex	2		2	0.0718133		5.16761	0.0374094	1	0.14613	0.0569327	EIF2S2,EIF2A
Signal recognition particle receptor complex	2		2	0.0718133		5.16761	0.0374094	1	0.144998	0.0569327	SRPR,SRP9
U4 snRNP	2		2	0.0718133		5.16761	0.0374094	1	0.143882	0.0569327	DDX39B,PRPF31
Ku70:Ku80 complex	2		2	0.0718133		5.16761	0.0374094	1	0.142784	0.0569327	XRCC6,XRCC5
Microvillus	5		11	0.179533		2.63654	0.0442509	1	0.167617	0.0668345	MSN,CLIC4,MYO1C,EZR,TBC1D10A
IkappaB kinase complex	4		8	0.143627		2.93297	0.0504129	1	0.189522	0.0723412	PYCARD,PRDX3,DNAJA3,ERC1
Cytoplasmic microtubule	4		8	0.143627		2.93297	0.0504129	1	0.188108	0.0723412	CLASP1,CLASP2,TUBGCP2,MID1
Growth cone	4		8	0.143627		2.93297	0.0504129	1	0.186715	0.0723412	DOCK7,MYO5A,SNCA,RAC3
Neuronal cell body	4		8	0.143627		2.93297	0.0504129	1	0.185342	0.0723412	SOD1,APOE,ATXN10,RAC3
Mitochondrial envelope	3		5	0.10772		3.51397	0.0529769	1	0.193346	0.0723412	HADHB,ABCB6,ABCF2
COPII vesicle coat	3		5	0.10772		3.51397	0.0529769	1	0.191945	0.0723412	SEC31A,SEC24C,SEC24A
Kinetochore microtubule	3		5	0.10772		3.51397	0.0529769	1	0.190564	0.0723412	CLASP1,CLASP2,ZW10
THO complex part of transcription export complex	3		5	0.10772		3.51397	0.0529769	1	0.189203	0.0723412	THOC2,THOC6,THOC7
GPI-anchor transamidase complex	3		5	0.10772		3.51397	0.0529769	1	0.187861	0.0723412	PIGS,PIGK,PIGT
MMXD complex	3		5	0.10772		3.51397	0.0529769	1	0.186538	0.0723412	SLC25A5,MMS19,CIAO1
Endomembrane system	3		5	0.10772		3.51397	0.0529769	1	0.185234	0.0723412	MTOR,NRBP1,RAC3
AP-type membrane coat adaptor complex	3		5	0.10772		3.51397	0.0529769	1	0.183947	0.0723412	AP1G1,AP1S2,AP3S1
THO complex	3		5	0.10772		3.51397	0.0529769	1	0.182679	0.0723412	THOC2,THOC6,THOC7
Proton-transporting two-sector ATPase complex	3		5	0.10772		3.51397	0.0529769	1	0.181428	0.0723412	ATP6V1A,ATP6V1C1,ATP6V1E1
Condensed nuclear chromosome	5		12	0.179533		2.43755	0.0640831	1	0.21797	0.0863245	LRPPRC,RCC1,SMC1A,RRS1,NIFK
Mitochondrial intermembrane space	5		12	0.179533		2.43755	0.0640831	1	0.216497	0.0863245	NDUFS1,DHODH,CYCS,PPOX,SIRT5
Late endosome	12		40	0.43088		1.6599	0.0709434	1	0.238065	0.0949244	RAB7A,KIAA0368,VPS4B,CHID1,LAMP1,TSG101,CSK,VPS33B,RAB27A,LAMP2,RAP1A,VPS33A
Mitochondrial inner membrane presequence translocase complex	4		9	0.143627		2.64682	0.0771647	1	0.257216	0.101211	SLC25A6,TIMM50,TIMM13,TIMM9
Filamentous actin	4		9	0.143627		2.64682	0.0771647	1	0.255512	0.101211	MYO1C,MYO9B,CD2AP,RAC3
Golgi transport complex	4		9	0.143627		2.64682	0.0771647	1	0.253831	0.101211	COG4,COG2,GOLGA3,COG5
Cell projection	12		41	0.43088		1.62061	0.0833673	1	0.272442	0.107684	FLNA,SH3KBP1,GAPDHS,MAP1S,RAP1B,RAB5A,CDC42,ASAP1,ARF6,RAC1,CBL,TRAPPC4
Nuclear matrix	11		37	0.394973		1.65499	0.0863801	1	0.280455	0.107684	CAD,HNRNPM,SFPQ,CLIC4,EIF6,SMC3,NONO,PIR,PML,PRPF40A,CGGBP1
DNA-directed RNA polymerase II, core complex	5		13	0.179533		2.2665	0.0880823	1	0.284137	0.107684	POLR2B,POLR2A,POLR2E,POLR2C,POLR2H
Cytoplasmic dynein complex	3		6	0.10772		3.02929	0.0909466	1	0.291495	0.107684	DYNC1H1,DYNC1LI1,DYNC1LI2
Costamere	3		6	0.10772		3.02929	0.0909466	1	0.289639	0.107684	SYNM,VCL,SVIL
Cell leading edge	3		6	0.10772		3.02929	0.0909466	1	0.287806	0.107684	MYH9,SCRIB,HDAC6
Adherens junction	3		6	0.10772		3.02929	0.0909466	1	0.285995	0.107684	SYNM,SDCBP,CTNNB1
AP-2 adaptor complex	3		6	0.10772		3.02929	0.0909466	1	0.284208	0.107684	PICALM,AP2A1,AP2A2
Sodium:potassium-exchanging ATPase complex	3		6	0.10772		3.02929	0.0909466	1	0.282443	0.107684	ATP1A1,ATP1B3,ATP1B1
Nonhomologous end joining complex	3		6	0.10772		3.02929	0.0909466	1	0.280699	0.107684	XRCC6,XRCC5,PRKDC
Coated vesicle	2		3	0.0718133		3.9517	0.0977634	1	0.299888	0.107684	HSPD1,EPS15
Barr body	2		3	0.0718133		3.9517	0.0977634	1	0.298059	0.107684	H2AFZ,H2AFY
Trans-Golgi network membrane	2		3	0.0718133		3.9517	0.0977634	1	0.296253	0.107684	GNAS,SCAMP2
Exosome (RNase complex)	2		3	0.0718133		3.9517	0.0977634	1	0.294468	0.107684	DIS3,EXOSC7
Interleukin-1 receptor complex	2		3	0.0718133		3.9517	0.0977634	1	0.292705	0.107684	TRIP6,TOLLIP
Mitochondrial respiratory chain complex III	2		3	0.0718133		3.9517	0.0977634	1	0.290962	0.107684	UQCRFS1,BCS1L
Laminin-1 complex	2		3	0.0718133		3.9517	0.0977634	1	0.289241	0.107684	LAMC1,LAMB1
Actomyosin contractile ring	2		3	0.0718133		3.9517	0.0977634	1	0.287539	0.107684	MYH9,ANLN
Nonmotile primary cilium	2		3	0.0718133		3.9517	0.0977634	1	0.285858	0.107684	RAB8A,PCM1
Dolichol-phosphate-mannose synthase complex	2		3	0.0718133		3.9517	0.0977634	1	0.284196	0.107684	DPM1,DPM3
Heterochromatin	2		3	0.0718133		3.9517	0.0977634	1	0.282553	0.107684	TOP2B,MECP2
Lamin fiLament	2		3	0.0718133		3.9517	0.0977634	1	0.280929	0.107684	LMNA,LMNB1
Cohesin complex	2		3	0.0718133		3.9517	0.0977634	1	0.279324	0.107684	SMC3,RAD21
U2 snRNP	2		3	0.0718133		3.9517	0.0977634	1	0.277737	0.107684	SNRPA1,SNRPB2
TORC1 complex	2		3	0.0718133		3.9517	0.0977634	1	0.276168	0.107684	MTOR,AKT1S1
Laminin-11 complex	2		3	0.0718133		3.9517	0.0977634	1	0.274616	0.107684	LAMC1,LAMB2
Integral to nuclear inner membrane	2		3	0.0718133		3.9517	0.0977634	1	0.273082	0.107684	LEMD3,LBR
Signalosome	2		3	0.0718133		3.9517	0.0977634	1	0.271565	0.107684	COPS2,COPS5
Laminin-10 complex	2		3	0.0718133		3.9517	0.0977634	1	0.270065	0.107684	LAMC1,LAMB1
Spindle	9		30	0.32316		1.69498	0.109389	1	0.30052	0.117408	CLTC,NUMA1,MAPRE1,ANXA11,CBX3,MMS19,CBX1,KIF23,CDC16
Mitochondrial proton-transporting ATP synthase, catalytic core	4		10	0.143627		2.41155	0.109536	1	0.299279	0.117408	ATP5B,ATP5O,ATP5C1,ATP5J2
Nuclear inner membrane	4		10	0.143627		2.41155	0.109536	1	0.297653	0.117408	MATR3,EMD,CBX3,LEMD3
Myosin complex	4		10	0.143627		2.41155	0.109536	1	0.296044	0.117408	MYH10,MYO5A,MYL6,MYL6B
Platelet alpha granule	4		10	0.143627		2.41155	0.109536	1	0.294452	0.117408	STXBP1,SERPINE2,STXBP3,VPS33B
Perinuclear region	31		131	1.11311		1.26015	0.12698	1	0.339518	0.135377	CTSB,PKM,VCP,PDCD6IP,SEPT11,SNX9,CTNNB1,PYCARD,DNM2,DYNLL1,MAP4K4,UBE2L3,ARFGEF2,VPS4B,S100A13,FAF1,MTX1,CFL2,EIF4E,AKT3,CHERP,BAIAP2,NDUFA13,PDCD6,RAP1A,VPS4A,CLTA,CPM,UBE2D3,INPP5K,PKD2
Dendrite	8		27	0.287253		1.69205	0.134673	1	0.358174	0.139956	APOE,DBNL,DBN1,ATXN10,GPHN,NF1,RAB27A,TRIM9
MLL1 complex	8		27	0.287253		1.69205	0.134673	1	0.356279	0.139956	HCFC1,RUVBL2,RUVBL1,PELP1,LAS1L,PRPF31,TEX10,WDR5
Golgi stack	3		7	0.10772		2.6621	0.136891	1	0.360239	0.139956	GOLGB1,GALNT2,COG2
Cleavage furrow	3		7	0.10772		2.6621	0.136891	1	0.358353	0.139956	MYH9,MYH10,RALA
Cul4A-RING ubiquitin ligase complex	3		7	0.10772		2.6621	0.136891	1	0.356487	0.139956	DDB1,CUL4A,RBX1
Nuclear outer membrane	3		7	0.10772		2.6621	0.136891	1	0.35464	0.139956	EMD,RAE1,DHCR7
Catenin complex	3		7	0.10772		2.6621	0.136891	1	0.352812	0.139956	CTNNA1,CTNNB1,CDH2
Unconventional myosin complex	3		7	0.10772		2.6621	0.136891	1	0.351002	0.139956	MYO1C,MYL6,MYL6B
Cytoplasmic membrane-bounded vesicle	6		19	0.21544		1.85013	0.144689	1	0.369106	0.14024	TFRC,USP14,ESD,SORT1,KIAA0368,GIPC1
Platelet alpha granule membrane	4		11	0.143627		2.21469	0.146842	1	0.372696	0.14024	ITGB3,CD9,SNCA,CD36
Peroxisomal matrix	4		11	0.143627		2.21469	0.146842	1	0.370813	0.14024	HSPD1,HSD17B4,ACAA1,FAR1
Cell junction	10		37	0.359066		1.51988	0.163402	1	0.410557	0.14024	CTNNA1,SDCBP,CTNNB1,KLC1,PPP1R18,SCRIB,TRIM25,TJP1,CDC42,DLG1
Lipid particle	2		4	0.0718133		3.199	0.170791	1	0.426977	0.14024	CAV1,PLIN2
Muscle thin filament tropomyosin	2		4	0.0718133		3.199	0.170791	1	0.424852	0.14024	TPM4,TPM3
Phagocytic vesicle	2		4	0.0718133		3.199	0.170791	1	0.422749	0.14024	ANXA11,STX12
Multivesicular body	2		4	0.0718133		3.199	0.170791	1	0.420667	0.14024	TPT1,TSG101
Cytoplasmic mRNA processing body	2		4	0.0718133		3.199	0.170791	1	0.418605	0.14024	MOV10,LSM14A
Vacuole	2		4	0.0718133		3.199	0.170791	1	0.416563	0.14024	CD74,STX3
Nuclear lamina	2		4	0.0718133		3.199	0.170791	1	0.41454	0.14024	LMNA,LMNB2
Polar microtubule	2		4	0.0718133		3.199	0.170791	1	0.412538	0.14024	TUBG1,CUL3
Protein complex	16		65	0.574506		1.34553	0.177028	1	0.425549	0.14024	ACTN4,SOD1,VCL,MYH9,DDOST,SET,PRKAR1A,TRMT112,FBXO7,PPP1CC,TOP2A,DDB2,HMGB2,CISD2,HIGD1A,OXA1L
Cell surface	45		204	1.6158		1.16444	0.183275	1	0.438457	0.14024	HSPB1,ATP5B,P4HB,SLC3A2,HSPD1,HSPA5,HSPA8,CALR,HSPA4,HSPA9,GDI2,CSPG4,IGF2R,HMGB1,SNX9,CLIC4,ITGB1,ITGAV,USP14,HSPA2,DNM2,STAT3,SORT1,M6PR,APMAP,ADAM10,TJP1,MIF,SEPT8,CD74,APP,PGRMC1,FLOT2,CD9,RALA,NRD1,CD44,ADA,CD63,CD36,VAMP7,AAMP,PLAT,SFRP1,CLTA
Cell-cell junction	10		38	0.359066		1.48116	0.185594	1	0.44189	0.14024	CTNNA1,CLIC4,CTNNB1,EPB41L3,SCRIB,CDH2,PNN,STX3,DLG1,CNN2
Neuron projection	4		12	0.143627		2.04754	0.188222	1	0.446023	0.14024	DOCK7,MYO5A,RAC3,INPP5K
HOPS complex	4		12	0.143627		2.04754	0.188222	1	0.443919	0.14024	VPS18,HOOK3,VPS33B,VPS33A
Centriolar satellite	3		8	0.10772		2.37431	0.188778	1	0.44314	0.14024	FLOT1,EXOC7,PCM1
Integral to membrane of membrane fraction	3		8	0.10772		2.37431	0.188778	1	0.441069	0.14024	TOMM40,SAMM50,TOMM22
Specific granule	3		8	0.10772		2.37431	0.188778	1	0.439018	0.14024	ANXA11,STX3,STXBP3
Transcription factor TFIIF complex	1		1	0.0359066		5.16761	0.193443	1	0.447785	0.14024	GTF2F1
Mitochondrial sorting and assembly machinery complex	1		1	0.0359066		5.16761	0.193443	1	0.445721	0.14024	SAMM50
Mitochondrial endopeptidase Clp complex	1		1	0.0359066		5.16761	0.193443	1	0.443677	0.14024	CLPX
Extracellular vesicular exosome	1		1	0.0359066		5.16761	0.193443	1	0.441651	0.14024	ALDOA
Dendrite cytoplasm	1		1	0.0359066		5.16761	0.193443	1	0.439643	0.14024	SOD1
U4atac snRNP	1		1	0.0359066		5.16761	0.193443	1	0.437654	0.14024	PRPF31
MHC class I peptide loading complex	1		1	0.0359066		5.16761	0.193443	1	0.435683	0.14024	TAPBP
Cell-substrate junction	1		1	0.0359066		5.16761	0.193443	1	0.433729	0.14024	VCL
Ribonucleoside-diphosphate reductase complex	1		1	0.0359066		5.16761	0.193443	1	0.431793	0.14024	RRM1
Vacuolar proton-transporting V-type ATPase, V1 domain	1		1	0.0359066		5.16761	0.193443	1	0.429874	0.14024	ATP6V1H
Astral microtubule	1		1	0.0359066		5.16761	0.193443	1	0.427971	0.14024	PAFAH1B1
Multivesicular body membrane	1		1	0.0359066		5.16761	0.193443	1	0.426086	0.14024	PMEL
Cytoplasmic ubiquitin ligase complex	1		1	0.0359066		5.16761	0.193443	1	0.424217	0.14024	ATG3
Laminin-2 complex	1		1	0.0359066		5.16761	0.193443	1	0.422365	0.14024	LAMB1
Aminoacyl-tRNA synthetase multienzyme complex	1		1	0.0359066		5.16761	0.193443	1	0.420528	0.14024	AIMP1
Neurofilament cytoskeleton	1		1	0.0359066		5.16761	0.193443	1	0.418708	0.14024	SYNM
Actomyosin, actin part	1		1	0.0359066		5.16761	0.193443	1	0.416903	0.14024	ACTC1
Dendritic shaft	1		1	0.0359066		5.16761	0.193443	1	0.415114	0.14024	APP
Mannosyltransferase complex	1		1	0.0359066		5.16761	0.193443	1	0.41334	0.14024	DPM3
Centrosomal corona	1		1	0.0359066		5.16761	0.193443	1	0.411581	0.14024	CLASP1
Lysosomal lumen	1		1	0.0359066		5.16761	0.193443	1	0.409837	0.14024	PSAP
Cohesin core heterodimer	1		1	0.0359066		5.16761	0.193443	1	0.408108	0.14024	SMC1A
Condensin core heterodimer	1		1	0.0359066		5.16761	0.193443	1	0.406393	0.14024	NCAPD2
DNA topoisomerase complex (ATP-hydrolyzing)	1		1	0.0359066		5.16761	0.193443	1	0.404693	0.14024	TOP2A
Proteasome regulatory particle, base subcomplex	1		1	0.0359066		5.16761	0.193443	1	0.403006	0.14024	PSMD5
Vacuolar membrane	1		1	0.0359066		5.16761	0.193443	1	0.401334	0.14024	VPS4B
Clathrin sculpted glutamate transport vesicle membrane	1		1	0.0359066		5.16761	0.193443	1	0.399676	0.14024	VAMP2
Interleukin-18 receptor complex	1		1	0.0359066		5.16761	0.193443	1	0.398031	0.14024	TOLLIP
Cell projection membrane	1		1	0.0359066		5.16761	0.193443	1	0.3964	0.14024	RAB35
Caspase complex	1		1	0.0359066		5.16761	0.193443	1	0.394782	0.14024	HSPA5
Cytosolic part	1		1	0.0359066		5.16761	0.193443	1	0.393177	0.14024	PRDX5
U1 snRNP	1		1	0.0359066		5.16761	0.193443	1	0.391585	0.14024	SNRPC
Uropod	1		1	0.0359066		5.16761	0.193443	1	0.390006	0.14024	MYH9
Citrate lyase complex	1		1	0.0359066		5.16761	0.193443	1	0.38844	0.14024	ACLY
Cytoskeletal part	1		1	0.0359066		5.16761	0.193443	1	0.386886	0.14024	IGF2BP2
Nuclear cyclin-dependent protein kinase holoenzyme complex	1		1	0.0359066		5.16761	0.193443	1	0.385345	0.14024	BCCIP
Cytoplasmic exosome (RNase complex)	1		1	0.0359066		5.16761	0.193443	1	0.383816	0.14024	EXOSC3
Mitochondrial permeability transition pore complex	1		1	0.0359066		5.16761	0.193443	1	0.382299	0.14024	BAX
CD95 death-inducing signaling complex	1		1	0.0359066		5.16761	0.193443	1	0.380793	0.14024	FAF1
Protein kinase CK2 complex	1		1	0.0359066		5.16761	0.193443	1	0.3793	0.14024	CSNK2B
Organelle membrane	1		1	0.0359066		5.16761	0.193443	1	0.377819	0.14024	MAP1LC3A
MCM complex	1		1	0.0359066		5.16761	0.193443	1	0.376348	0.14024	MCM7
U2-type spliceosomal complex	1		1	0.0359066		5.16761	0.193443	1	0.37489	0.14024	SF3A1
Contractile ring	1		1	0.0359066		5.16761	0.193443	1	0.373442	0.14024	DAG1
Mitochondrial respiratory chain complex II	1		1	0.0359066		5.16761	0.193443	1	0.372006	0.14024	SDHA
Nuclear euchromatin	1		1	0.0359066		5.16761	0.193443	1	0.370581	0.14024	CBX3
Large ribosomal subunit	1		1	0.0359066		5.16761	0.193443	1	0.369166	0.14024	RPL13A
Viral integration complex	1		1	0.0359066		5.16761	0.193443	1	0.367763	0.14024	TOP2A
Clathrin coat of coated pit	1		1	0.0359066		5.16761	0.193443	1	0.366369	0.14024	PICALM
Sec61 translocon complex	1		1	0.0359066		5.16761	0.193443	1	0.364987	0.14024	SSR4
Cell-substrate adherens junction	1		1	0.0359066		5.16761	0.193443	1	0.363615	0.14024	CTNNB1
Mitochondrial pyruvate dehydrogenase complex	1		1	0.0359066		5.16761	0.193443	1	0.362253	0.14024	DLAT
Nascent polypeptide-associated complex	1		1	0.0359066		5.16761	0.193443	1	0.360901	0.14024	NACA
Actomyosin	1		1	0.0359066		5.16761	0.193443	1	0.35956	0.14024	DBN1
mRNA cleavage and polyadenylation specificity factor complex	1		1	0.0359066		5.16761	0.193443	1	0.358228	0.14024	CPSF1
Laminin-8 complex	1		1	0.0359066		5.16761	0.193443	1	0.356906	0.14024	LAMB1
Exocyst	1		1	0.0359066		5.16761	0.193443	1	0.355594	0.14024	EXOC1
Intercellular bridge	1		1	0.0359066		5.16761	0.193443	1	0.354291	0.14024	RAB35
Scrib-APC-beta-catenin complex	1		1	0.0359066		5.16761	0.193443	1	0.352998	0.14024	SCRIB
Methionine adenosyltransferase complex	1		1	0.0359066		5.16761	0.193443	1	0.351715	0.14024	MAT2B
Soluble fraction	39		177	1.40036		1.16688	0.205458	1	0.372207	0.148411	ANXA2,EPRS,WARS,GARS,IARS,AARS,COPA,CTTN,CLIC1,PPP2R1A,NARS,PTPN12,RARS,TPP1,YARS,CLIC4,DARS,IPO7,FARSA,PXN,RANGAP1,FARSB,KARS,PPP2CA,ASNS,RAB3GAP1,ACP1,COMT,SORD,SCP2,PPP2R4,HMGCS1,PCYT1A,ASNA1,GIPC1,ABI1,IK,IL1RAP,FMR1
Basement membrane	6		21	0.21544		1.68383	0.207041	1	0.37372	0.149015	LAMC1,SMC3,LAMB1,LAMA4,LAMB2,DAG1
Integral to endoplasmic reticulum membrane	8		31	0.287253		1.48218	0.239196	1	0.430208	0.171409	HSPA5,RRBP1,RTN4,STIM1,PIGK,PIGT,SGPL1,DPM3
Integrin complex	6		22	0.21544		1.6114	0.241252	1	0.432351	0.171409	MYH9,ITGB3,ITGA2,ITGB1,ITGAV,ITGA3
Spectrin	3		9	0.10772		2.14267	0.244584	1	0.436758	0.171409	SPTBN1,SPTAN1,EPB41L2
Basolateral membrane	3		9	0.10772		2.14267	0.244584	1	0.435203	0.171409	CTNNB1,SCRIB,ATP2B4
Inclusion body	2		5	0.0718133		2.68716	0.249333	1	0.44208	0.171409	BAG5,HDAC6
Serine C-palmitoyltransferase complex	2		5	0.0718133		2.68716	0.249333	1	0.440518	0.171409	SPTLC2,SPTLC1
Presynaptic membrane	2		5	0.0718133		2.68716	0.249333	1	0.438967	0.171409	SCRIB,ERC1
Pseudopodium	2		5	0.0718133		2.68716	0.249333	1	0.437427	0.171409	ACTN4,ACTN1
DNA-directed RNA polymerase II, holoenzyme	2		5	0.0718133		2.68716	0.249333	1	0.435897	0.171409	IKBKAP,ELP3
Nuclear heterochromatin	2		5	0.0718133		2.68716	0.249333	1	0.434378	0.171409	CBX3,CBX1
Mre11 complex	2		5	0.0718133		2.68716	0.249333	1	0.43287	0.171409	RAD50,MRE11A
Nucleolar riboNuclease P complex	2		5	0.0718133		2.68716	0.249333	1	0.431372	0.171409	POP1,RPP30
Platelet dense granule membrane	2		5	0.0718133		2.68716	0.249333	1	0.429885	0.171409	CD63,LAMP2
Others	12		51	0.43088		1.31045	0.272923	1	0.468939	0.186982	PGK1,HSPD1,HSPA4,HSPA9,SEC23A,TPP2,ATP6V0A1,APPL1,SNX4,EPS15,RAB13,KIF23
Extracellular matrix	26		119	0.933573		1.17104	0.276453	1	0.473379	0.187815	SOD1,FN1,TNC,LGALS1,CRIP2,HSPG2,CTSD,LAMC1,PXN,LGALS3,STAT3,HTRA1,LGALS3BP,SERPINE2,TIMP3,VASP,LAMB2,PRCP,COL4A1,TGFBI,NID1,COL18A1,COL4A2,PLAT,SFRP1,MFGE8
Spindle microtubule	6		23	0.21544		1.54496	0.276966	1	0.472638	0.187815	NUMA1,CLASP1,PARP4,TBL1XR1,CDK1,CDC16
Spindle pole	6		23	0.21544		1.54496	0.276966	1	0.47103	0.187815	NUMA1,DCTN1,SMC3,SBDS,DYNC1LI1,ZW10
NuA4 histone acetyltransferase complex	4		14	0.143627		1.77901	0.2794	1	0.473559	0.188186	RUVBL2,RUVBL1,ACTB,ACTL6A
Tight junction	4		14	0.143627		1.77901	0.2794	1	0.471959	0.188186	VAPA,STRN,TJP1,RAB13
Microtubule organizing center	3		10	0.10772		1.95221	0.302462	1	0.509195	0.201954	FLOT1,EXOC7,TUBGCP2
Dystrophin-associated glycoprotein complex	3		10	0.10772		1.95221	0.302462	1	0.507486	0.201954	SNTB1,SNTB2,DAG1
Caveola	6		24	0.21544		1.48377	0.313778	1	0.524712	0.201954	PTRF,FLOT1,SRC,HDAC6,CAV1,SCARB1
Trans-Golgi network transport vesicle	2		6	0.0718133		2.31651	0.328527	1	0.547544	0.201954	IGF2R,SPG21
Vacuolar proton-transporting V-type ATPase complex	2		6	0.0718133		2.31651	0.328527	1	0.545725	0.201954	ATP6V1D,ATP6V0D1
Axin-APC-beta-catenin-GSK3B complex	2		6	0.0718133		2.31651	0.328527	1	0.543918	0.201954	CTNNB1,GSK3B
Pre-snoRNP complex	2		6	0.0718133		2.31651	0.328527	1	0.542123	0.201954	NOP56,NOP58
Chromatin assembly complex	2		6	0.0718133		2.31651	0.328527	1	0.54034	0.201954	NAP1L4,NAP1L1
Beta-catenin destruction complex	2		6	0.0718133		2.31651	0.328527	1	0.538568	0.201954	CACYBP,GSK3B
Aggresome	2		6	0.0718133		2.31651	0.328527	1	0.536808	0.201954	HDAC6,SEC62
Telomerase holoenzyme complex	2		6	0.0718133		2.31651	0.328527	1	0.53506	0.201954	PTGES3,DKC1
Golgi vesicle	2		6	0.0718133		2.31651	0.328527	1	0.533322	0.201954	RAB10,ARFGEF2
Gamma-tubulin complex	2		6	0.0718133		2.31651	0.328527	1	0.531596	0.201954	CKAP5,TUBG1
Cyclin-dependent protein kinase activating kinase holoenzyme complex	2		6	0.0718133		2.31651	0.328527	1	0.529882	0.201954	HSPD1,PUF60
Azurophil granule	2		6	0.0718133		2.31651	0.328527	1	0.528178	0.201954	ANXA11,STX3
Golgi-associated vesicle	2		6	0.0718133		2.31651	0.328527	1	0.526485	0.201954	ADAM10,TYR
Autophagic vacuole	2		6	0.0718133		2.31651	0.328527	1	0.524803	0.201954	GABARAPL1,MAP1LC3A
Mitochondrial part	1		2	0.0359066		3.57758	0.349477	1	0.556492	0.201954	SYNE2
Tertiary granule	1		2	0.0359066		3.57758	0.349477	1	0.554725	0.201954	STXBP3
Angiogenin-PRI complex	1		2	0.0359066		3.57758	0.349477	1	0.55297	0.201954	RNH1
RSF complex	1		2	0.0359066		3.57758	0.349477	1	0.551225	0.201954	SMARCA5
Clathrin-coated endocytic vesicle membrane	1		2	0.0359066		3.57758	0.349477	1	0.549492	0.201954	LDLR
Mitochondrial proton-transporting ATP synthase complex, catalytic core F(1)	1		2	0.0359066		3.57758	0.349477	1	0.547769	0.201954	ATP5C1
Tubulin complex	1		2	0.0359066		3.57758	0.349477	1	0.546057	0.201954	TPT1
Phosphoinositide 3-kinase complex	1		2	0.0359066		3.57758	0.349477	1	0.544356	0.201954	MTOR
SPOTS complex	1		2	0.0359066		3.57758	0.349477	1	0.542666	0.201954	SPTLC1
Ino80 complex	1		2	0.0359066		3.57758	0.349477	1	0.540986	0.201954	UCHL5
ER to Golgi transport vesicle	1		2	0.0359066		3.57758	0.349477	1	0.539316	0.201954	KIAA0368
Laminin-3 complex	1		2	0.0359066		3.57758	0.349477	1	0.537657	0.201954	LAMB2
Filopodium membrane	1		2	0.0359066		3.57758	0.349477	1	0.536007	0.201954	SYNE2
Neuromuscular junction	1		2	0.0359066		3.57758	0.349477	1	0.534368	0.201954	ITGB1
Beta-catenin-TCF7L2 complex	1		2	0.0359066		3.57758	0.349477	1	0.532739	0.201954	CTNNB1
Protein phosphatase type 1 complex	1		2	0.0359066		3.57758	0.349477	1	0.53112	0.201954	PPP1R9B
Nuclear telomeric heterochromatin	1		2	0.0359066		3.57758	0.349477	1	0.52951	0.201954	TNKS1BP1
Ribonuclease MRP complex	1		2	0.0359066		3.57758	0.349477	1	0.527911	0.201954	POP1
Cytosolic ribosome	1		2	0.0359066		3.57758	0.349477	1	0.52632	0.201954	RPL13
ESCRT III complex	1		2	0.0359066		3.57758	0.349477	1	0.52474	0.201954	VPS4A
Mitochondrial crista	1		2	0.0359066		3.57758	0.349477	1	0.523169	0.201954	OPA1
Dynein complex	1		2	0.0359066		3.57758	0.349477	1	0.521607	0.201954	HDAC6
TORC2 complex	1		2	0.0359066		3.57758	0.349477	1	0.520055	0.201954	MTOR
Lamellipodium membrane	1		2	0.0359066		3.57758	0.349477	1	0.518512	0.201954	SYNE2
Intracellular ferritin complex	1		2	0.0359066		3.57758	0.349477	1	0.516977	0.201954	FTH1
MutSbeta complex	1		2	0.0359066		3.57758	0.349477	1	0.515452	0.201954	MSH2
UBC13-MMS2 complex	1		2	0.0359066		3.57758	0.349477	1	0.513936	0.201954	UBE2N
Nuclear lumen	1		2	0.0359066		3.57758	0.349477	1	0.512429	0.201954	SYNE2
PCNA-p21 complex	1		2	0.0359066		3.57758	0.349477	1	0.510931	0.201954	PCNA
Calcineurin complex	1		2	0.0359066		3.57758	0.349477	1	0.509441	0.201954	PPP3CA
Fibril	1		2	0.0359066		3.57758	0.349477	1	0.50796	0.201954	SNCA
mRNA cleavage factor complex	1		2	0.0359066		3.57758	0.349477	1	0.506488	0.201954	CPSF6
Membrane fraction	70		346	2.51346		1.06031	0.357362	1	0.516419	0.204944	ATP1A1,VIM,XRCC6,CKAP4,SPTAN1,EEA1,KTN1,CAPN2,UTRN,CLIC1,PPP2R1A,NT5E,ERO1L,MOGS,VPS35,RPL7A,PXN,HLA-B,SCARB2,PRKAR2A,GALK1,FLOT1,LRRC59,LRP1,PRKAR2B,SORD,CPD,PRKACA,FLOT2,TMEM33,BID,SLC16A1,SLC39A7,RALA,TMX1,EBNA1BP2,SNTB2,MGST3,ARF6,VAPB,GIPC1,NRP2,SLC2A1,SLC1A5,LAMP1,ADRM1,LEMD3,PLP2,EIF2B1,FKBP2,DPM1,GBAS,CYTH3,STXBP6,BAX,SLC9A3R1,CD36,HLA-C,DLG1,RAC1,LAMP2,CD59,UBXN6,SLC33A1,FADS2,GGCX,RAB5B…
Integral to peroxisomal membrane	3		11	0.10772		1.79284	0.360819	1	0.519913	0.204944	FIS1,ABCD3,ABCD1
Holo TFIIH complex	3		11	0.10772		1.79284	0.360819	1	0.518419	0.204944	MMS19,GTF2H1,CDK7
Histone methyltransferase complex	3		11	0.10772		1.79284	0.360819	1	0.516933	0.204944	WDR82,WDR5,ASH2L
Ruffle membrane	3		11	0.10772		1.79284	0.360819	1	0.515456	0.204944	ARHGEF2,ITGB1,RPS3
Heterotrimeric G-protein complex	3		11	0.10772		1.79284	0.360819	1	0.513988	0.204944	GNB1,GNAS,GNAI1
Transcription factor complex	9		40	0.32316		1.28407	0.366105	1	0.520036	0.207356	XRCC6,PRKDC,PARP1,CTNNB1,NAA15,HMGA1,SUB1,RELA,SMAD2
Fibrinogen complex	2		7	0.0718133		2.03572	0.405181	1	0.573911	0.225013	FN1,FGL2
ATP-binding cassette (ABC) transporter complex	2		7	0.0718133		2.03572	0.405181	1	0.572289	0.225013	ABCB6,ABCF2
Postsynaptic membrane	2		7	0.0718133		2.03572	0.405181	1	0.570677	0.225013	DNM2,SCRIB
Immunological synapse	2		7	0.0718133		2.03572	0.405181	1	0.569074	0.225013	MYH9,DUSP3
Cyclin-dependent protein kinase holoenzyme complex	2		7	0.0718133		2.03572	0.405181	1	0.56748	0.225013	CDK2,CDK6
Condensed chromosome kinetochore	2		7	0.0718133		2.03572	0.405181	1	0.565895	0.225013	NUP133,AHCTF1
Early endosome membrane	2		7	0.0718133		2.03572	0.405181	1	0.564319	0.225013	HLA-A,B2M
Chromosome, telomeric region	4		17	0.143627		1.48657	0.423591	1	0.58832	0.233926	ATM,TP53BP1,H2AFX,MRE11A
Nuclear chromosome	4		17	0.143627		1.48657	0.423591	1	0.58669	0.233926	TOP1,NCAPD2,SMC2,TOP2A
Lamellipodium	5		22	0.179533		1.38914	0.425924	1	0.588293	0.233926	PXN,NME2,DAG1,ABI1,WASF2
Endocytic vesicle membrane	5		22	0.179533		1.38914	0.425924	1	0.586672	0.233926	AP2B1,AP2A1,CAMK2D,AP2A2,AP2M1
Peroxisomal membrane	3		13	0.10772		1.54122	0.474039	1	0.651153	0.2397	PEX14,AP2M1,ABCD1
Vesicle (None)	3		13	0.10772		1.54122	0.474039	1	0.649369	0.2397	GBA,APP,ITCH
Apical part of cell	3		13	0.10772		1.54122	0.474039	1	0.647595	0.2397	MSN,CLIC4,EZR
TAP complex	1		3	0.0359066		2.73579	0.475333	1	0.647593	0.2397	TAPBP
Nuclear part	1		3	0.0359066		2.73579	0.475333	1	0.645834	0.2397	SNW1
Autophagic vacuole membrane	1		3	0.0359066		2.73579	0.475333	1	0.644083	0.2397	GABARAP
Spindle pole centrosome	1		3	0.0359066		2.73579	0.475333	1	0.642343	0.2397	NPM1
Extrinsic to plasma membrane	1		3	0.0359066		2.73579	0.475333	1	0.640611	0.2397	EEA1
Intrinsic to membrane	1		3	0.0359066		2.73579	0.475333	1	0.638889	0.2397	GNAS
Clathrin-coated endocytic vesicle	1		3	0.0359066		2.73579	0.475333	1	0.637176	0.2397	RAB35
Nuclear periphery	1		3	0.0359066		2.73579	0.475333	1	0.635473	0.2397	SP100
Integral to mitochondrial inner membrane	1		3	0.0359066		2.73579	0.475333	1	0.633778	0.2397	L2HGDH
Platelet dense tubular network membrane	1		3	0.0359066		2.73579	0.475333	1	0.632092	0.2397	ITPR3
Alpha DNA polymerase:primase complex	1		3	0.0359066		2.73579	0.475333	1	0.630416	0.2397	MCM3
Apical junction complex	1		3	0.0359066		2.73579	0.475333	1	0.628748	0.2397	TJP1
Anchored to external side of plasma membrane	1		3	0.0359066		2.73579	0.475333	1	0.627089	0.2397	CD59
Clathrin coat of trans-Golgi network vesicle	1		3	0.0359066		2.73579	0.475333	1	0.625439	0.2397	AP2A1
Intrinsic to internal side of plasma membrane	1		3	0.0359066		2.73579	0.475333	1	0.623797	0.2397	RASA3
Extrinsic to external side of plasma membrane	1		3	0.0359066		2.73579	0.475333	1	0.622164	0.2397	SERPINE2
Alphav-beta3 integrin-vitronectin complex	1		3	0.0359066		2.73579	0.475333	1	0.62054	0.2397	ITGB3
SAGA complex	1		3	0.0359066		2.73579	0.475333	1	0.618924	0.2397	ENY2
Activin responsive factor complex	1		3	0.0359066		2.73579	0.475333	1	0.617316	0.2397	SMAD2
Exocytic vesicle	1		3	0.0359066		2.73579	0.475333	1	0.615717	0.2397	RAB27A
Microfibril	1		3	0.0359066		2.73579	0.475333	1	0.614126	0.2397	MFAP1
Pore complex	1		3	0.0359066		2.73579	0.475333	1	0.612543	0.2397	VDAC1
DNA heterochromatin	1		3	0.0359066		2.73579	0.475333	1	0.610968	0.2397	RRP8
Nuclear inclusion body	1		3	0.0359066		2.73579	0.475333	1	0.609402	0.2397	STUB1
I-kappaB/NF-kappaB complex	1		3	0.0359066		2.73579	0.475333	1	0.607843	0.2397	DNAJA3
Integral to mitochondrial membrane	1		3	0.0359066		2.73579	0.475333	1	0.606293	0.2397	OXA1L
APC-Axin-1-beta-catenin complex	1		3	0.0359066		2.73579	0.475333	1	0.60475	0.2397	CTNNB1
Nuclear telomere cap complex	2		8	0.0718133		1.81565	0.477315	1	0.60573	0.2397	XRCC6,XRCC5
Z disc	2		8	0.0718133		1.81565	0.477315	1	0.604196	0.2397	SYNE2,SORBS2
Chromatin remodeling complex	2		8	0.0718133		1.81565	0.477315	1	0.602671	0.2397	BAZ1B,RBM10
Lateral plasma membrane	2		8	0.0718133		1.81565	0.477315	1	0.601153	0.2397	MYO1C,CTNNB1
Actin filament	5		24	0.179533		1.27911	0.507702	1	0.637817	0.254319	IQGAP1,EZR,ACTA1,ACTC1,DNAJA3
SNARE complex	2		9	0.0718133		1.63851	0.54381	1	0.681466	0.269695	YKT6,STX16
ESC/E(Z) complex	2		9	0.0718133		1.63851	0.54381	1	0.679762	0.269695	RBBP7,RBBP4
Cul3-RING ubiquitin ligase complex	2		9	0.0718133		1.63851	0.54381	1	0.678067	0.269695	CUL3,RBX1
Kinesin complex	2		9	0.0718133		1.63851	0.54381	1	0.67638	0.269695	KIF5B,KIF23
Intermediate filament	7		36	0.251346		1.1445	0.560791	1	0.695771	0.273277	SYNM,LMNA,VIM,NES,NME2,MICAL1,PNN
Trans-Golgi network	6		31	0.21544		1.16171	0.571395	1	0.707173	0.273277	KIAA0368,GOLGA4,ATXN2,TGOLN2,RBFOX1,MLANA
Extrinsic to internal side of plasma membrane	1		4	0.0359066		2.21469	0.576848	1	0.712158	0.273277	S100A6
Basal part of cell	1		4	0.0359066		2.21469	0.576848	1	0.710404	0.273277	DOCK7
Vesicle membrane	1		4	0.0359066		2.21469	0.576848	1	0.708658	0.273277	APPL1
Cdc73/Paf1 complex	1		4	0.0359066		2.21469	0.576848	1	0.706921	0.273277	CDC73
Unknown membrane (None)	1		4	0.0359066		2.21469	0.576848	1	0.705193	0.273277	MAP1LC3A
Collagen	1		4	0.0359066		2.21469	0.576848	1	0.703473	0.273277	COL18A1
Secretory granule membrane	1		4	0.0359066		2.21469	0.576848	1	0.701761	0.273277	VAMP2
Plasma membrane enriched fraction	1		4	0.0359066		2.21469	0.576848	1	0.700058	0.273277	STX3
Intermediate-density lipoprotein particle	1		4	0.0359066		2.21469	0.576848	1	0.698363	0.273277	APOE
Spindle midzone	1		4	0.0359066		2.21469	0.576848	1	0.696676	0.273277	ARL8B
Calcium- and calmodulin-dependent protein kinase complex	1		4	0.0359066		2.21469	0.576848	1	0.694997	0.273277	CAMK2D
Mitochondrial alpha-ketoglutarate dehydrogenase complex	1		4	0.0359066		2.21469	0.576848	1	0.693327	0.273277	BCKDHA
Striated muscle thin filament	1		4	0.0359066		2.21469	0.576848	1	0.691664	0.273277	ACTA1
DNA-dependent protein kinase-DNA ligase 4 complex	1		4	0.0359066		2.21469	0.576848	1	0.690009	0.273277	PRKDC
Vesicle	1		4	0.0359066		2.21469	0.576848	1	0.688362	0.273277	VAPA
Synaptonemal complex	1		4	0.0359066		2.21469	0.576848	1	0.686723	0.273277	UBE2I
SCF ubiquitin ligase complex	3		15	0.10772		1.35153	0.577075	1	0.685362	0.273277	CUL1,SKP1,RBX1
Ubiquitin ligase complex	8		42	0.287253		1.10521	0.581376	1	0.688834	0.274661	CAND1,SUGT1,UBE2L3,LMO7,FBXO7,ARIH1,UBE4A,DCUN1D1
PML body	7		37	0.251346		1.11458	0.592053	1	0.699826	0.279044	EIF3E,UBE2I,RPA1,PML,SUMO1,SP100,SRSF2
Histone deacetylase complex	4		21	0.143627		1.21932	0.600916	1	0.708627	0.282553	TBL1XR1,MTA2,HDAC1,HDAC6
Nuclear chromatin	2		10	0.0718133		1.49286	0.604147	1	0.710761	0.283404	RCC1,POGZ
Axon	5		27	0.179533		1.14328	0.620144	1	0.727869	0.289546	DOCK7,KLC1,PPT1,SNCA,NF1
Endosome membrane	5		27	0.179533		1.14328	0.620144	1	0.726164	0.289546	APPL1,VPS4B,VAC14,LDLR,CD63
Endocytic vesicle	3		16	0.10772		1.27318	0.623563	1	0.728461	0.290462	IGF2R,GOLIM4,RALA
Transcription elongation factor complex	2		11	0.0718133		1.371	0.658219	1	0.767156	0.299153	IKBKAP,ELP3
FHF complex	1		5	0.0359066		1.86034	0.658726	1	0.765961	0.299153	HOOK3
Cortical actin cytoskeleton	1		5	0.0359066		1.86034	0.658726	1	0.764184	0.299153	LANCL2
Dendritic spine	1		5	0.0359066		1.86034	0.658726	1	0.762415	0.299153	APP
Cytoplasmic vesicle membrane	1		5	0.0359066		1.86034	0.658726	1	0.760654	0.299153	GIPC1
Chromatin silencing complex	1		5	0.0359066		1.86034	0.658726	1	0.758901	0.299153	RRP8
Protein-DNA complex	1		5	0.0359066		1.86034	0.658726	1	0.757157	0.299153	CTNNB1
Rough endoplasmic reticulum	1		5	0.0359066		1.86034	0.658726	1	0.75542	0.299153	STAU1
Collagen type IV	1		5	0.0359066		1.86034	0.658726	1	0.753691	0.299153	COL4A2
Perinuclear vesicle (None)	1		5	0.0359066		1.86034	0.658726	1	0.751971	0.299153	KLC1
Lipopolysaccharide receptor complex	1		5	0.0359066		1.86034	0.658726	1	0.750258	0.299153	HSPD1
Transcriptional repressor complex	3		17	0.10772		1.20342	0.666414	1	0.757288	0.301956	HMGB1,TBL1XR1,SMARCC2
Brush border	2		12	0.0718133		1.26753	0.706193	1	0.800672	0.318532	CLIC1,ATP6V0A1
Nuclear chromosome, telomeric region	2		12	0.0718133		1.26753	0.706193	1	0.798861	0.318532	XRCC5,RAD50
Synaptic vesicle	4		24	0.143627		1.07445	0.709802	1	0.801131	0.319438	SDCBP,SNAPIN,PPT1,CSNK1A1
Membrane raft	6		36	0.21544		1.00578	0.722342	1	0.813448	0.322532	PI4K2A,FLOT1,STOM,PPT1,STX12,CAV1
Sarcoplasmic reticulum membrane	1		6	0.0359066		1.60374	0.724766	1	0.814344	0.322532	ATP2A2
I band	1		6	0.0359066		1.60374	0.724766	1	0.812518	0.322532	ALDOA
Low-density lipoprotein particle	1		6	0.0359066		1.60374	0.724766	1	0.810701	0.322532	APOE
Secretory vesicle (None)	1		6	0.0359066		1.60374	0.724766	1	0.808891	0.322532	ATP6V1A
Chromosome, centromeric region	3		19	0.10772		1.08456	0.741123	1	0.825304	0.329076	PPP2R1A,CBX1,CTCF
Extrinsic to membrane	2		13	0.0718133		1.17858	0.748403	1	0.831559	0.330835	EZR,PRNP
Insoluble fraction	2		13	0.0718133		1.17858	0.748403	1	0.829715	0.330835	NAE1,PML
Cytoplasmic vesicle	28		160	1.00539		0.93738	0.752983	1	0.832946	0.332123	SOD1,PGK1,HSPA9,DHX9,VAT1,SEC23A,COPB2,ANXA7,RAB3GAP2,M6PR,RAB1B,KIAA0368,DNAJC5,DPP7,RAB6A,SEPT8,STOM,SEL1L,RHEB,EPS15,RAB13,STXBP3,VTI1B,SORBS2,LAMP2,CHMP4A,NOSIP,RAB8B
Cortical cytoskeleton	1		7	0.0359066		1.40935	0.778031	1	0.858753	0.340161	EZR
Recycling endosome membrane	1		7	0.0359066		1.40935	0.778031	1	0.856862	0.340161	SCAMP2
Basal lamina	1		7	0.0359066		1.40935	0.778031	1	0.854979	0.340161	LAMB2
Calcium channel complex	1		7	0.0359066		1.40935	0.778031	1	0.853104	0.340161	PPP2R4
Very-low-density lipoprotein particle	2		14	0.0718133		1.10129	0.785283	1	0.859171	0.341832	APOE,PCYOX1
Lysosomal membrane	2		14	0.0718133		1.10129	0.785283	1	0.857296	0.341832	CD63,LAMP2
Synapse	5		33	0.179533		0.942994	0.792904	1	0.86373	0.344398	SCRIB,MAP1S,APP,GPHN,ARHGEF7
Sarcomere	2		15	0.0718133		1.03352	0.817315	1	0.888386	0.349739	ACTA1,ACTC1
Chylomicron	1		8	0.0359066		1.25699	0.82099	1	0.890445	0.349739	APOE
Internal side of plasma membrane	1		8	0.0359066		1.25699	0.82099	1	0.888517	0.349739	G6PD
Intracellular vesicle (None)	1		8	0.0359066		1.25699	0.82099	1	0.886598	0.349739	SDCBP
Sarcolemma	1		8	0.0359066		1.25699	0.82099	1	0.884687	0.349739	ITGB1
Basal plasma membrane	1		8	0.0359066		1.25699	0.82099	1	0.882785	0.349739	MYO1C
Microtubule basal body	1		8	0.0359066		1.25699	0.82099	1	0.88089	0.349739	PKD2
Cytoplasmic part	1		8	0.0359066		1.25699	0.82099	1	0.879004	0.349739	SLC22A18
Outer kinetochore of condensed chromosome	1		8	0.0359066		1.25699	0.82099	1	0.877126	0.349739	NUP133
Apical membrane	2		16	0.0718133		0.973607	0.844994	1	0.900846	0.359197	ANXA2,CDC42
Acrosome	1		9	0.0359066		1.13435	0.855637	1	0.910253	0.36141	DNAJA1
U12-type spliceosomal complex	1		9	0.0359066		1.13435	0.855637	1	0.90832	0.36141	DHX15
Hemoglobin complex	1		9	0.0359066		1.13435	0.855637	1	0.906396	0.36141	CYB5R3
Recycling endosome	1		10	0.0359066		1.03352	0.883581	1	0.934018	0.372424	VAMP3
Sarcoplasmic reticulum	4		32	0.143627		0.815938	0.89159	1	0.940495	0.375007	CALR,ATP2A2,FKBP1A,SYNE2
Desmosome	1		11	0.0359066		0.949153	0.906117	1	0.953807	0.378141	EIF6
High-density lipoprotein particle	1		11	0.0359066		0.949153	0.906117	1	0.951804	0.378141	APOE
Golgi lumen	1		11	0.0359066		0.949153	0.906117	1	0.949808	0.378141	GOLIM4
Integral to Golgi membrane	2		19	0.0718133		0.829369	0.906629	1	0.948356	0.378141	GALNT2,RER1
Nuclear body	1		12	0.0359066		0.877518	0.924292	1	0.964814	0.384703	GEMIN5
Transport vesicle	2		21	0.0718133		0.754819	0.934047	1	0.972966	0.387954	TGOLN2,AP3S1
Integrator complex	1		13	0.0359066		0.815938	0.938949	1	0.976039	0.389179	INTS1
Centriole	2		22	0.0718133		0.722354	0.944707	1	0.979986	0.390753	CETN2,TOP2A
Muscle myosin complex	1		15	0.0359066		0.715515	0.960302	1	0.994102	0.396381	MYL6B
Apical plasma membrane	4		42	0.143627		0.627282	0.973911	1	1	0.398733	PFKM,STX3,CAV1,SLC22A18
Transcription factor TFIID complex	1		17	0.0359066		0.637102	0.974189	1	1	0.398733	EDF1
Platelet alpha granule lumen	3		35	0.10772		0.605858	0.976574	1	1	0.398733	FN1,APP,SPARC
Anaphase-promoting complex	1		18	0.0359066		0.604006	0.979188	1	1	0.398733	CDC16
Cornified envelope	1		19	0.0359066		0.574179	0.983219	1	1	0.398733	ANXA1
Basolateral plasma membrane	3		40	0.10772		0.53242	0.989856	1	1	0.398733	TJP1,DLG1,CAV1
Mediator complex	1		22	0.0359066		0.500091	0.991204	1	1	0.398733	THRAP3
External side of plasma membrane	2		35	0.0718133		0.463303	0.994966	1	1	0.398733	LDLR,ADA
Secretory granule	3		50	0.10772		0.428533	0.998232	1	1	0.398733	HSPD1,CPQ,SCAMP2
Proteinaceous extracellular matrix	4		69	0.143627		0.386191	0.999691	1	1	0.398733	FN1,TIMP3,SPARC,SFRP1
Voltage-gated potassium channel complex	1		42	0.0359066		0.268835	0.999882	1	1	0.398733	KCNN4
Extracellular space	40		399	1.43627		0.532577	1	1	1	0.398733	SOD1,FN1,HSP90AA1,HSPD1,TNC,CALR,HDGF,COPA,CNP,HMGB1,LGALS1,APOE,HSPG2,CTSD,LAMC1,CTSZ,YARS,AKR1B1,LAMB1,HTRA1,LGALS3BP,NUCB1,TPT1,NUCB2,SORD,ICAM1,SERPINB1,AIMP1,SDF2,S100A13,APOD,DAG1,PSAP,TGFBI,GNL1,CPQ,IK,COL18A1,HMGB2,SFRP1
Extracellular region	40		433	1.43627		0.490878	1	1	1	0.398733	WDR1,SOD1,FN1,ANXA1,GSN,P4HB,VCL,FLNA,TNC,PPIA,TLN1,RNPEP,APOE,CTSD,LAMC1,TFRC,MAP2K2,TXLNA,LAMB1,SERPINE2,FAM3C,MIF,APP,LAMB2,B2M,GNAS,UACA,PPT1,LOXL3,APOD,COL4A1,SPARC,PSAP,CTSL,ERAP1,SPP1,PLIN2,PLAT,APOA1BP,MFGE8
Plasma membrane	472		3462	16.9479		0.706149	1	1	1	0.398733	ACTN4,FLNB,SOD1,ANXA1,HSPB1,ATP1A1,ATP5B,ENO1,ANXA2,CTSB,ANXA6,SLC3A2,VIM,ANXA5,HSPD1,HSPA5,PDIA4,VCL,NCL,HK1,FLNA,VDAC1,CFL1,TNC,ATP5A1,MSN,CALR,CANX,PDIA3,HSPA4,CTNNA1,MYH9,TAGLN2,ATP6V1A,HSPA9,LRPPRC,MCAM,MAP1B,IQGAP1,GDI2,SERPINH1,HNRNPM,YWHAZ,TUBA1B,HDLBP,CLTC,SPTBN1,AKAP12,CKAP4,AHNAK,SPTAN1,DYNC1H1,PLEC,FSCN1,CSPG4,MYOF,TLN1,GNB2L1,CTTN,IGF2R,NQO1,SET,ATP2A2,CAPN2,UTRN,SSB,ANP32A,CNP,CLIC1…
Integral to plasma membrane	74		929	2.65709		0.418019	1	1	1	0.398733	ATP6V1A,HNRNPM,CSPG4,KTN1,IGF2R,ATP2A2,HLA-A,TFRC,ITGB3,PHB,ITPR3,ITGAV,ZYX,CAPRIN1,HLA-B,MFI2,M6PR,SLC25A13,SCARB2,SLC25A11,ATP2B4,SLC25A5,HLA-DRB4,PI4K2A,LRP1,DCLK1,ICAM1,HLA-DRB3,SLC25A4,APP,-,TRPV2,YKT6,CD81,ATP2B1,TM9SF2,STOM,PRKD1,CD9,BCAP31,LANCL1,CD44,NPC1,CLPTM1,CNPY2,LDLR,SLC25A3,STIM1,SLC1A5,VAMP2,LAMP1,ADRM1,GBAS,CD63,MMP14,NCSTN,HLA-DRA,CD36,HLA-C,GPR56,SIGMAR1,IL1RAP,SLC33A1,SIRPB1,…
Extracellular	247		1808	8.86894		0.709056	1	1	1	0.398733	PHGDH,CALU,SOD1,PGK1,FN1,GAPDH,GSN,ATP5B,ENO1,LDHB,P4HB,ANXA2,CTSB,SLC3A2,HSP90AB1,VIM,ANXA5,HSPD1,PYGB,PKM,HNRNPL,CFL1,TNC,ATP5A1,CALR,TKT,HSPA4,MDH2,LRPPRC,MCAM,NAMPT,HDGF,CSE1L,HDLBP,KPNB1,PDIA6,TLN1,G6PD,PLIN3,PSMD2,SEC23A,HMGB1,TGM2,USP5,LGALS1,LOXL4,RPN1,RNPEP,HLA-A,APOE,HSPG2,SWAP70,TPP2,PFN1,VDAC2,CTSD,TPM4,LAMC1,TFRC,FLII,TXNRD1,YARS,TMPO,PHB,ITPR3,SMC3,RPL7A,SERPINB6,PARK7,NDUFS1,ITGAV,…
Integral to membrane	120		1694	4.3088		0.369605	1	1	1	0.398733	FLNB,SLC3A2,CKAP4,DHX9,KTN1,VAT1,MLEC,ATL3,SUN2,TFRC,TNS3,STOML2,ITPR3,NOMO3,SPAG9,LMAN1,SORT1,LEPRE1,AGK,RAB14,TOMM34,ADAM10,LEMD2,SLC1A4,FLOT1,TMX3,HM13,GOLGB1,TMEM43,OXSR1,LRRC59,LRPAP1,MFF,GPNMB,DCT,DCXR,VPS26A,CD74,SEC61A1,GOLIM4,APP,SRPR,USMG5,MIA3,PGRMC2,TMED10,TMEM33,ATP6V1D,SLC16A1,SFXN3,SLC25A12,SNX4,DLL3,CLMN,UBA5,ATP13A1,ATL2,SEL1L,VAMP3,STRN3,SLC4A7,NPC1,CLPTM1,CNPY2,PSAP,MGEA5,TMEM1…

## Sheet: WM115 cells_MF
Analysis:Molecular function
Name of data set: WM115 cells
Molecular function	No. of proteins in the data set		No. of proteins in the background data set	Percentage of proteins		Fold Enrichment	Uncorrected p-value (Hypergeometric test)	Corrected p-value (Bonferroni method)	Corrected p-value (BH method)	Storey and Tibshirani method q-value	Proteins mapped from input data set
Structural constituent of ribosome	119		150	4.06838		4.86772	1.79823e-65	2.75129e-63	2.75129e-63	1.99472e-63	RPL12,RPL4,RPS5,RPS21,RPS4X,RPS8,RPS3A,RPL8,RPLP2,RPSA,RPLP0,RPL7A,RPS14,RPL19,RPL7,RPL5,RPL3,RPL15,RPS10,RPL11,RPS3,UBA52,RPS15A,RPS2,RPS17,RPL10,RPL21,RPL13A,RPS18,RPS6,RPL6,RPS7,RPL9,RPS12,RPS11,RPS9,RPL27,RPS15,RPLP1,MRPS31,RPL10A,MRPS23,RPL18,MRPS27,RPS20,RPS16,MRPS35,RPL36,RPS19,RPS13,MRPL4,RPL26,RPL23,MRPS22,MRPL37,RPL22,MRPL46,MRPS7,RPL30,RPL27A,MRPS9,RPL14,RPL32,MRPL49,RPS23,MRPL11,MRPS1…
RNA binding	162		363	5.53846		2.74403	1.19203e-37	1.82381e-35	9.11903e-36	6.61141e-36	HNRNPA1,HNRNPA1L2,PABPC1,HNRNPL,NCL,HNRNPA2B1,LRPPRC,MATR3,HNRNPU,PCBP1,PRPF8,SYNCRIP,SSB,RALY,SFPQ,SERBP1,DDX1,DDX5,SF3B2,FXR1,DDX39B,HNRNPUL2,DDX3X,SRP68,PCBP2,PARK7,HNRNPA3,DHX30,NONO,RPL13,CSDE1,SRSF1,PUF60,SF3A3,RBM3,SRP14,HNRNPR,IGF2BP2,SRP72,TROVE2,SRRM2,SNRPA1,HNRNPUL1,DDX6,SF3A1,SNRNP70,GRSF1,HNRNPC,RBM39,DHX15,AGFG1,HNRNPDL,STAU1,EWSR1,DDX42,SART3,SF1,SNRPD3,DIS3,RBM4,RBM4B,SNRPD2,G3BP1…
Catalytic activity	180		531	6.15385		2.08496	6.18747e-24	9.46683e-22	3.15561e-22	2.28786e-22	PHGDH,LDHA,PGK1,GAPDH,ENO1,LDHB,MTHFD1,PKM,HK1,MDH2,HADHA,ALDH1A3,FASN,PFKP,IMPDH2,ACADVL,PARP1,ACO2,PGAM1,G6PD,SDHA,CYB5R3,OGDH,UQCRC1,LOXL4,DLD,PGD,IDH1,GPD2,PLOD3,HIBADH,FH,CPOX,GSR,POR,HSD17B10,UGDH,HADHB,MDH1,NAPRT,UQCRC2,PGM1,GRHPR,ALDH4A1,PFKL,ENO2,GLUD1,LEPRE1,QDPR,HSD17B4,QPRT,PDHA1,PCK2,IDH2,GAPDHS,ACSS2,PGM3,ACAD9,AK2,ECHS1,PPA1,ITPK1,HK2,GALK1,PFKM,ASPH,PARP4,ECH1,PLOD1,TIMM44,H6PD,ID…
Translation regulator activity	59		101	2.01709		3.60769	7.92357e-22	1.21231e-19	3.03077e-20	2.19734e-20	EEF2,TUFM,EIF4A1,EEF1A1,EIF3A,GCN1L1,EIF4G1,EIF3B,EIF3C,EEF1G,RNH1,EIF2S2,EIF3L,EIF1,EIF3G,EIF5B,EIF2S1,ABCF1,EIF6,DNAJC3,EIF3I,EIF2S3,EIF3J,EIF4G2,IGF2BP2,EIF3D,EIF4A2,ETF1,EEF1B2,EIF4H,EIF3E,KIAA0368,AIMP2,GFM1,EIF4B,IGF2BP3,EIF2A,BZW2,CLUH,EIF2B5,EIF2B4,EIF3H,TSFM,EIF2B2,EIF5,EEF1E1,HBS1L,EIF2B3,EIF3F,EIF4E,EIF2B1,EIF3K,EIF1AY,PAIP1,WARS2,EIF4E2,EMG1,ZC3H7B,SIRT5
Ligase activity	56		111	1.91453		3.12266	8.30091e-17	1.27004e-14	2.54008e-15	1.58537e-15	EPRS,WARS,VARS,CAD,GARS,IARS,QARS,AARS,MARS,PFAS,LARS,GART,NARS,PAICS,RARS,YARS,SUCLG1,FARSA,CTPS1,TARS,ALDH18A1,PC,SARS,FARSB,SUCLA2,CARS,TTLL12,KARS,HARS,ASNS,SAE1,ACSL1,GSS,SUCLG2,ADSS,ACACA,MCCC2,ACSL4,CMAS,GYS1,MCCC1,STUB1,PRPS2,CTPS2,PCCB,SARS2,CARS2,PPCS,MID1,AACS,PRPS1,GGCX,TYMS,GCLC,OAS3,CPS1
Chaperone activity	60		124	2.05128		2.99408	8.57524e-17	1.31201e-14	2.18669e-15	1.58537e-15	HSPB1,NPM1,HSP90AA1,HSP90AB1,HSPA5,PDIA4,CALR,CANX,HSPA4,HSPA9,CCT5,CCT3,CCT8,CCT4,CCT2,HYOU1,TCP1,CCT7,CCT6A,ALYREF,NAP1L4,TBCD,DNAJC13,PPIB,LMAN1,TBCA,NACA,PDIA5,DNAJC5,DNAJA2,CDC37,LRPAP1,DNAJC8,FKBP9,PTGES3,TBCB,GRPEL1,TBCE,ERP29,DNAJB11,MESDC2,PPIL4,SNCA,VBP1,NPM3,DNAJC9,DNAJA3,DNAJC2,DNAJC7,PFDN2,MDN1,ATOX1,ADCK3,PFDN6,PPIH,DFFA,SGTA,HSPA13,TAPBP,DNAJB6
Transporter activity	170		572	5.81197		1.82904	3.26259e-16	4.99177e-14	7.1311e-15	5.17014e-15	ATP5B,ATP5A1,ATP6V1A,COPA,CSE1L,HDLBP,KPNB1,VAT1,COPG1,PLIN3,RANBP2,IPO5,XPO1,SEC23A,COPB2,AP2B1,USO1,APOE,COPB1,LMAN2,ATP5F1,ABCE1,KPNA2,ATP6V1B2,IPO7,VPS35,SEC31A,SLC25A6,SEC13,TOMM40,ATP6V1G1,NUP155,AP1B1,ARCN1,ACBD3,STXBP1,IPO4,TNPO1,CPNE1,AP2A1,IPO9,SEC22B,SLC25A13,SEC23IP,SNX1,TOMM34,NUP133,AP3D1,KPNA4,KPNA1,SEC23B,RANBP1,NUP153,SNX6,STAU1,CPNE3,PITPNB,SLC1A4,XPO5,KPNA3,ATP5O,MLPH,PITPNA,NU…
Ribonucleoprotein	30		41	1.02564		4.52855	1.04566e-15	1.59985e-13	1.99982e-14	1.44989e-14	SF3B1,SNRNP200,HNRNPH1,HNRNPM,HNRNPK,HNRNPF,PTBP1,NOP58,SF3B3,HNRNPUL1,FBL,SNRNP70,HNRNPH3,RRP9,LARP1,SNRNP40,RRS1,-,GEMIN5,PRPF4,DAP3,SNRPE,SF3B4,SRSF2,MRPS5,MRPL28,SNRPN,IMP3,GAR1,MKRN2
Oxidoreductase activity	67		160	2.2906		2.59142	1.25499e-14	1.92013e-12	2.13348e-13	1.5468e-13	NQO1,CBR1,ERO1L,TXNRD1,NDUFS1,AIFM1,P4HA1,ALDH7A1,PRDX5,NNT,AKR1B1,TXNDC5,FDXR,NDUFB9,ADH5,AKR1A1,ETFB,NDUFS2,TMX3,TXNL1,CAT,CRYZ,PYCR1,BLVRA,DCXR,BLVRB,RRM1,CYP27A1,NDUFV1,NDUFA10,CRYL1,TMX1,CBR3,NDUFA5,NDUFA9,TSTA3,ACADS,COX4I1,NDUFS8,ADI1,DHTKD1,NDUFB5,NDUFA12,COX5B,NDUFB10,NQO2,UQCR10,NDUFA13,AASS,RRM2,NDUFV2,COX6B1,SCD,NDUFS7,NDUFS5,RDH13,NDUFA2,COX5A,NDUFA4,NDUFB4,NDUFC2,TXNDC17,NDUFB11,NDU…
Isomerase activity	28		45	0.957265		3.87213	5.05162e-12	7.72898e-10	7.72898e-11	5.60361e-11	GPI,P4HB,PDIA3,TPI1,PPIA,PDIA6,DDT,FKBP4,FKBP3,FKBP10,FKBP1A,ISYNA1,PIN1,DCT,ACO1,IDI1,PTGES2,ECI1,PPIL1,FKBP2,FKBP11,PPIL3,MPI,PPID,EBP,PPIG,PPIF,PPIE
GTPase activity	70		222	2.39316		1.95402	1.31316e-08	2.00913e-06	1.82648e-07	1.32422e-07	RAB7A,EFTUD2,GNB1,DNM1L,SEPT11,GNB2,OPA1,GNAI2,SEPT2,DNM2,RAB38,RAB10,RAB14,RAB1B,ARF1,RAB2A,RAB5C,RAN,GSPT1,GNAI3,SEPT10,ARL8B,RAB6A,SRPRB,ARL1,GTPBP4,SAR1A,RAP1B,RHOA,RHOT2,SEPT8,RAB8A,RAB5A,CDC42,GNAS,RALA,RAP2B,GTPBP1,RRAGC,RRAGD,GNA11,RHEB,MX2,RAB13,RAB32,GNA13,RHOG,ARL2,ARF5,CDC42EP3,RAB1A,GNAQ,ARL3,RAB21,RAB27A,RAC1,RAC3,GNG12,GNAI1,RAP1A,RAB22A,RAB4A,GNAO1,RALB,RAB5B,IFT27,SAMHD1,RAB35,RA…
Ubiquitin-specific protease activity	102		377	3.48718		1.67127	6.96987e-08	1.06639e-05	8.88659e-07	6.44289e-07	UBA1,UBA2,SQSTM1,PSMC2,PSMD2,PSMD1,USP5,RPN1,PSMC4,PSMD11,USP7,PSMC5,PSMD6,PSMD3,PSMA7,PSMD13,USP14,PSMB5,PSME1,PSMD12,PSMD4,PSMC1,USP9X,PSMA5,PSMB6,PSMB7,PSMB3,UCHL5,PSMC6,PSMD7,RPS27A,UBB,UBC,SCRIB,PSMA6,PSME2,PSMC3,PSME3,UBA6,PSMD8,UBE2I,CUL3,PSMB1,SUGT1,PSMA4,CUL4B,CUL1,OTUB1,UBE2L3,PSMD14,PSMA3,PSMD5,UBA3,PSMA2,PSMB2,USP19,UBE2O,UBE2N,UBE2K,UBE2M,UBE3C,HECTD1,FBXO7,PSMB4,ARIH1,-,CUL5,UBQLN2,…
Protein serine/threonine phosphatase activity	20		43	0.683761		2.94023	3.52928e-06	0.00053998	4.15369e-05	3.01148e-05	PPP2R1A,PPP1CB,PPM1G,PPM1F,PPP2R2A,PPP2CA,PPP1R7,PPP6C,PPP1CC,PPM1A,PPP5C,PDPR,PPP4R2,PPP1CA,PSPH,PPP2R5D,PPP4C,ILKAP,PDP1,PPP3CA
Structural constituent of cytoskeleton	43		136	1.47009		1.97395	7.2565e-06	0.00111024	7.93031e-05	5.74958e-05	MYL12B,SYNM,ACTN4,GSN,VIM,MSN,CTNNA1,NES,ACTR3,ACTG1,SPTBN1,SPTAN1,ENAH,TUBB6,EPB41L2,TPM4,DCTN1,CAPZA2,TUBB,ACTR2,CAPZB,TUBB2B,ACTR1A,TUBA1C,ACTB,MARCKS,TUBG1,LIMA1,MAP1S,FARP2,TUBB4A,SYNE2,MICAL1,MYL6,ACTC1,ACTA2,ARPC1A,SYNE3,ACTR1B,FERMT2,CLIP2,TUBA1A,SPG21
Lyase activity	11		21	0.376068		3.37087	0.000153172	0.0234354	0.00156236	0.00113273	ALDOA,ADSL,PUS7,ALDOC,GLO1,HCCS,ASL,DERA,HMGCL,HACL1,SGPL1
Cytoskeletal protein binding	56		215	1.91453		1.6209	0.000177129	0.0271008	0.0016938	0.00122802	FLNB,ACTN1,VCL,CFL1,MAP1B,CKAP4,TLN1,CTTN,MAP4,INF2,DPYSL2,ARPC2,RDX,ARPC1B,MACF1,PFN1,FLII,LASP1,SVIL,CALD1,CAPG,CKAP5,DBN1,CORO1C,CNN3,DSTN,DIAPH1,CLASP1,CLASP2,FRMD4A,ARPC5,TUBG2,TRIOBP,ADD3,ARPC3,VASP,WASL,PARVA,TMOD3,MPRIP,MICAL3,EML2,HOOK3,CFL2,WASF2,TUBGCP2,NDE1,RANBP9,TPM3,CNN2,RAVER1,PCM1,EML3,MAPRE2,DCTN3,MAP1LC3A
ATPase activity	33		111	1.12821		1.86814	0.000294615	0.0450761	0.00265154	0.0019224	ATP1A1,ACLY,VCP,DYNC1H1,DDX17,DDX21,DARS,NSF,AFG3L2,ATP2B4,ATP6V1H,ATP1B3,ATP6V1C1,ATP6V1E1,ATAD3A,ATP6V1D,ATP2B1,ATP13A1,ASNA1,HINT1,DTD1,DDX20,ATP1B1,SPATA5,ATP5L,ATAD1,CLPB,ATP5J2,ABCD1,ATP6V0D1,NTPCR,VPS4A,KIF20B
Hydrolase activity	52		202	1.77778		1.60408	0.000400791	0.0613211	0.00340673	0.00246992	ATIC,GANAB,AHCY,DCPS,NT5E,PAFAH1B1,PTRH2,PAFAH1B2,HEXA,ESD,EPHX1,ACY1,NIT2,HEXB,DPYSL3,GUSB,ASAH1,LTA4H,APEH,PON2,NAGLU,ACOT9,BPNT1,NUDT5,BLMH,FAH,VPS29,ACOT7,PGLS,AHCYL1,GGH,HIBCH,PPT1,DUT,MPG,SGSH,MGEA5,UBLCP1,ITPA,HINT2,NT5C3A,C12orf5,NUDT2,ABHD10,ADPRHL2,NEU1,HAGH,NUDT1,IAH1,HDHD2,NT5C,FUCA2
Nucleotidyltransferase activity	7		11	0.239316		4.12338	0.000549784	0.084117	0.00442721	0.00320978	UGP2,PAPSS1,PCYT1A,PCYT2,GALT,TRNT1,CDS2
Protein transporter activity	4		4	0.136752		6.1226	0.000709399	0.108538	0.0054269	0.00393457	BUB3,VPS37B,SNX3,AP3M1
MHC class I receptor activity	14		37	0.478632		2.44104	0.00134306	0.205488	0.00978516	0.00709436	SET,ANP32A,HLA-A,HLA-B,HLA-DRB4,HLA-DRB3,CD74,B2M,HLA-DRA,HLA-C,HLA-DMB,HLA-DQB1,HLA-DPB1,HLA-DPA1
Heat shock protein activity	11		26	0.376068		2.75236	0.00151709	0.232116	0.0105507	0.00764939	HSPD1,HSPA8,HSP90B1,SERPINH1,HSPH1,HSPA2,TRAP1,DNAJA1,DNAJB1,HSPE1,HSPA12A
MHC class II receptor activity	14		38	0.478632		2.37884	0.00181083	0.277057	0.012046	0.00873348	SET,ANP32A,HLA-A,HLA-B,HLA-DRB4,HLA-DRB3,CD74,B2M,HLA-DRA,HLA-C,HLA-DMB,HLA-DQB1,HLA-DPB1,HLA-DPA1
Phosphorylase activity	9		20	0.307692		2.95325	0.00243923	0.373203	0.0155501	0.011274	PYGB,PYGL,UPP1,PNP,UAP1,ADPGK,MTAP,GMPPA,GMPPB
Aminopeptidase activity	11		29	0.376068		2.4794	0.00423387	0.647783	0.0259113	0.018786	NPEPPS,RNPEP,TPP2,DPP3,LAP3,XPNPEP1,METAP1,DNPEP,DPP9,ERAP1,SEC11A
RNA methyltransferase activity	6		12	0.205128		3.3501	0.0071254	1	0.0419302	0.0303999	NSUN2,TRMT10C,RNMT,TRMT1,CMTR1,TRMT61A
Glutathione transferase activity	8		21	0.273504		2.54535	0.0137509	1	0.0779215	0.0545337	GSTP1,GSTO1,GSTM3,GSTK1,MGST3,GSTT2,GSTM4,GSTZ1
Acyltransferase activity	21		79	0.717949		1.69754	0.0137653	1	0.0752176	0.0545337	CS,ACAT1,ACAT2,NAT10,ACAA1,DLST,ACAA2,PAFAH1B3,COMT,NMT1,DLAT,GNPNAT1,HAT1,SH3GLB1,NAA10,SOAT1,LPCAT1,SPTLC2,CRAT,NAA50,ELP3
MRNA binding	3		4	0.102564		4.95639	0.0152664	1	0.0805434	0.058395	HNRNPD,HNRNPAB,CELF2
Cytoskeletal anchoring activity	12		39	0.410256		2.01551	0.0183434	1	0.0935513	0.0678258	FLNA,AKAP12,PLEC,KTN1,UTRN,EZR,PPFIBP1,FERMT3,-,PPFIA1,PIGS,NUP85
Transaminase activity	8		23	0.273504		2.33542	0.0245056	1	0.120947	0.0869464	GFPT1,TGM2,GOT1,OAT,GOT2,PSAT1,BCAT2,PIGT
CoA-ligase activity	2		2	0.0683761		6.1226	0.0266498	1	0.127419	0.0869464	ACSL3,HMGCS1
Nucleocytoplasmic transporter activity	2		2	0.0683761		6.1226	0.0266498	1	0.123558	0.0869464	MVP,FUS
TRNA ligase activity	2		2	0.0683761		6.1226	0.0266498	1	0.119924	0.0869464	IARS2,WARS2
Ribonuclease activity	13		48	0.444444		1.77151	0.0403322	1	0.176309	0.127827	G3BP1,XRN2,POP1,REXO2,EXOSC6,EXOSC7,PARN,SRRM1,RPP30,EXOSC3,EXOSC8,EXOSC9,RPP25
Glucosidase activity	4		9	0.136752		3.13596	0.0448595	1	0.190653	0.138226	PRKCSH,MOGS,GBA,GAA
Methyltransferase activity	15		59	0.512821		1.65132	0.0486981	1	0.201373	0.145998	SHMT2,PRMT5,PCMT1,SRM,PPME1,NNMT,PRMT1,SHMT1,METTL3,TPMT,MTR,RRP8,CARM1,PRMT3,TRMT5
DNA topoisomerase activity	3		6	0.102564		3.58911	0.0590263	1	0.237659	0.16369	TOP1,TOP2B,TOP2A
Phosphoprotein phosphatase activity	3		6	0.102564		3.58911	0.0590263	1	0.231565	0.16369	IMPA1,STT3B,PHPT1
ATP binding	3		6	0.102564		3.58911	0.0590263	1	0.225776	0.16369	SLC25A5,ABCD3,SEPHS1
Receptor signaling complex scaffold activity	63		320	2.15385		1.22452	0.0613677	1	0.229006	0.166032	YWHAQ,YWHAG,YWHAE,YWHAZ,GNB2L1,STIP1,CRIP2,SNX9,NAPA,SDCBP,CSRP1,PHB,LYST,MARCKSL1,EPS8,YWHAH,ANKS1A,PACSIN2,SH3KBP1,PRPF6,ST13,NAE1,AP3B1,KPNA6,SNTB1,PLAA,TDRD7,APPL1,STAM,TTC1,IRS2,AP1M1,CRK,PACSIN3,BIN1,PDLIM5,HGS,LPXN,IKBKAP,PIK3R4,SNTB2,FAF1,AP2M1,CRKL,NRBP1,LAMTOR3,CTBP2,GRB2,BAG2,ECSIT,BAX,CSRP2,CD2AP,BAIAP2,SNX17,TOLLIP,SORBS2,OSTF1,DAD1,FKBP8,NCK1,CBL,AP3S1
Superoxide dismutase activity	2		3	0.0683761		4.68199	0.0712521	1	0.259561	0.179631	SOD1,SOD2
Histone binding	2		3	0.0683761		4.68199	0.0712521	1	0.253525	0.179631	NASP,WDR5
Transferase activity, transferring aldehyde or ketonic groups	2		3	0.0683761		4.68199	0.0712521	1	0.247763	0.179631	TKT,TALDO1
Helicase activity	7		24	0.239316		2.00045	0.0832949	1	0.283203	0.205326	UPF1,SKIV2L2,DDX46,MCM7,DDX27,DDX39A,DDX56
Racemase and epimerase activity	4		11	0.136752		2.62397	0.0898091	1	0.298713	0.214818	GALE,GNE,RENBP,PROSC
Palmitoyltransferase activity	3		7	0.102564		3.15407	0.0910188	1	0.296295	0.214818	CPT2,CPT1A,SPTLC1
Peroxidase activity	6		20	0.205128		2.08889	0.0939904	1	0.299594	0.21721	PRDX6,PRDX4,PRDX1,PRDX3,PRDX2,GPX1
Calcium ion binding	36		182	1.23077		1.24457	0.123118	1	0.384431	0.278717	CALU,ANXA1,ANXA2,ANXA6,ANXA5,ANXA4,ESYT1,EHD1,S100A11,ANXA7,EHD4,CCAR2,ANXA11,S100B,RCN1,NUCB1,TPT1,LETM1,RCN2,NUCB2,HPCAL1,S100A6,CARHSP1,S100A13,STRN3,CETN2,EPS15,EPS15L1,S100A10,CAB39,CHP1,PDCD6,FKBP7,SRI,PEF1,CRELD2
Intracellular transporter activity	2		4	0.0683761		3.79018	0.127238	1	0.389348	0.282282	SUN1,SEC61A1
Chromatin binding	4		13	0.136752		2.25569	0.149399	1	0.448196	0.306969	SMC1A,ACTL6A,LBR,AKAP8
DNA-directed RNA polymerase activity	7		28	0.239316		1.72689	0.160437	1	0.472054	0.306969	POLR1A,POLR1C,POLR2B,POLR2A,POLR2E,POLR1B,POLR2H
GTPase activator activity	28		142	0.957265		1.25016	0.162213	1	0.468276	0.306969	IQGAP1,GDI1,RAB3GAP2,RANGAP1,RAB11B,RAB3GAP1,ACAP2,ARHGAP1,SRGAP2,TBC1D4,ARHGAP5,ARHGAP17,ABR,ARFGAP1,ASAP1,ARHGAP18,EIF5,GIT1,ASAP2,NF1,ARFGAP2,GIT2,RASA3,RABGAP1,TBC1D10A,TBC1D15,ARAP1,TBC1D13
FAD binding	1		1	0.034188		6.1226	0.163271	1	0.462601	0.306969	COQ6
Clathrin binding	1		1	0.034188		6.1226	0.163271	1	0.45419	0.306969	PICALM
Sterol transporter activity	1		1	0.034188		6.1226	0.163271	1	0.44608	0.306969	SCP2
CoA-transferase activity	1		1	0.034188		6.1226	0.163271	1	0.438254	0.306969	OXCT1
Steroid binding	1		1	0.034188		6.1226	0.163271	1	0.430698	0.306969	OSBPL3
Coenzyme binding	1		1	0.034188		6.1226	0.163271	1	0.423398	0.306969	ILVBL
Ubiquitin binding	3		9	0.102564		2.53864	0.17032	1	0.434317	0.314885	UBXN1,UBE2L3,CUL2
Kinase activity	4		14	0.136752		2.10778	0.183586	1	0.460469	0.333846	PKM,NEK9,MTOR,CDK2
Deaminase activity	5		19	0.17094		1.88969	0.18708	1	0.461665	0.334713	GLS,ADAR,GNPDA1,ADA,AMPD2
Protein binding	34		179	1.16239		1.19735	0.190907	1	0.463631	0.336138	AHNAK,CSPG4,SEPT7,MAPRE1,RTN4,RCC2,MKI67,NCKAP1,PTGFRN,STX7,NUDC,UBE2I,MCM6,CDC5L,PTCD3,PES1,FHL2,VPS29,TLDC1,SHC1,PEX14,UBA5,VAMP3,BICD2,CNPY2,COPS6,ERC1,SUMO1,NCSTN,PAIP1,CDC16,MAD2L1,CDK6,MLANA
Motor activity	16		78	0.547009		1.33268	0.195146	1	0.46652	0.338233	KIF5B,IMMT,MYO1C,DYNC1I2,KLC1,MYO1B,DYNC1LI1,DYNLL1,MYO1E,MYO10,DCTN2,DYNLL2,KIF13B,MYO9B,KIF3A,KIF23
Cysteine-type peptidase activity	10		46	0.34188		1.45776	0.208426	1	0.490602	0.35455	CTSB,CAPN2,CTSZ,CAPN1,CTSC,CASP3,LGMN,CTSL,PIGK,CTH
DNA repair protein	12		57	0.410256		1.39269	0.210953	1	0.489026	0.35455	XRCC5,RECQL,APEX1,DDB1,PRPF19,MSH2,RIF1,MDC1,XRCC1,XPC,XAB2,WRNIP1
Carboxy-lyase activity	5		20	0.17094		1.80076	0.21811	1	0.498072	0.358875	ME2,PDHB,ME1,UROD,MVD
Phosphatase regulator activity	4		15	0.136752		1.97807	0.219997	1	0.494992	0.358875	PPP1R12A,PPP2R4,PPP1R14B,PPP1R9B
Carboxypeptidase activity	5		21	0.17094		1.71983	0.250568	1	0.555608	0.402823	CPD,PRCP,CPQ,SCPEP1,CPM
Peptide binding	2		6	0.0683761		2.74461	0.255042	1	0.557448	0.404157	CAPNS1,BCCIP
Translation factor activity, nucleic acid binding	1		2	0.034188		4.23872	0.299892	1	0.646247	0.432027	EIF5A
DNA ligase activity	1		2	0.034188		4.23872	0.299892	1	0.637271	0.432027	LIG3
Antioxidant activity	1		2	0.034188		4.23872	0.299892	1	0.628541	0.432027	PON2
Structural constituent of chromatin	1		2	0.034188		4.23872	0.299892	1	0.620047	0.432027	SMC4
Electron transporter activity	1		2	0.034188		4.23872	0.299892	1	0.61178	0.432027	NDUFB6
Protease activator activity	1		2	0.034188		4.23872	0.299892	1	0.60373	0.432027	SPCS3
Steroid hormone receptor activity	1		2	0.034188		4.23872	0.299892	1	0.59589	0.432027	PGRMC2
Hydro-lyase activity	2		7	0.0683761		2.41193	0.320651	1	0.628969	0.450238	GMDS,ALAD
Caspase activator activity	2		7	0.0683761		2.41193	0.320651	1	0.621007	0.450238	PYCARD,DIABLO
Transcription cofactor activity	2		8	0.0683761		2.15118	0.384701	1	0.735741	0.510525	PIR,TMA7
GTP binding	2		8	0.0683761		2.15118	0.384701	1	0.726657	0.510525	SEPT9,GNL3
Ligand-gated ion channel activity	1		3	0.034188		3.24137	0.414212	1	0.772859	0.510525	P2RX7
Carrier activity	1		3	0.034188		3.24137	0.414212	1	0.763548	0.510525	SLC25A13
Pre-mRNA splicing factor activity	1		3	0.034188		3.24137	0.414212	1	0.754458	0.510525	BCAS2
Nucleotide binding	1		3	0.034188		3.24137	0.414212	1	0.745582	0.510525	LEMD3
Amidinotransferase activity	1		3	0.034188		3.24137	0.414212	1	0.736913	0.510525	GMPS
Protein translocase activity	1		3	0.034188		3.24137	0.414212	1	0.728442	0.510525	SEC61A1
Immunoglobulin receptor activity	1		3	0.034188		3.24137	0.414212	1	0.720165	0.510525	CD200
Storage protein	1		3	0.034188		3.24137	0.414212	1	0.712073	0.510525	FTH1
Spliceosomal catalysis	1		3	0.034188		3.24137	0.414212	1	0.704161	0.510525	U2AF2
Peptidase activity	10		58	0.34188		1.16252	0.47967	1	0.806477	0.571296	PEPD,SCRN1,PSMA1,NCLN,HM13,PMPCA,PMPCB,CLPX,CLPP,SPCS2
Binding	4		22	0.136752		1.38252	0.494331	1	0.822094	0.571296	SEL1L,GIPC1,ABI1,STXBP6
Protein serine/threonine kinase activity	49		298	1.67521		1.02811	0.502895	1	0.827343	0.571296	PRKDC,ATM,PAK2,STK10,MAPK1,ROCK2,CSNK2A1,PRKAR2A,SLK,RPS6KA3,PRKAR1A,OXSR1,CDC42BPB,CAMK2D,PRKAR2B,MAP4K4,PRKCD,DCLK1,PRKACA,EIF2AK2,ILK,STK24,CDK1,CSNK2B,PRPF4B,GSK3B,PRKD1,COL4A3BP,PBK,CDK5,MAPK3,CSNK2A2,EXOSC10,WNK1,AKT3,PRKAA1,TAOK3,ROCK1,AKT1,SRPK2,MAPK14,MAP2K3,PRKAR1B,CSNK1A1,PRKACB,RPS6KA5,NEK7,TP53RK,CDK7
Transcription factor binding	2		10	0.0683761		1.76875	0.503612	1	0.819709	0.571296	HNRNPA2B1,PDCD11
Exonuclease activity	2		10	0.0683761		1.76875	0.503612	1	0.81108	0.571296	PNPT1,MRE11A
Mannosyltransferase activity	2		10	0.0683761		1.76875	0.503612	1	0.802632	0.571296	DPM1,ALG1
Lipid binding	2		10	0.0683761		1.76875	0.503612	1	0.794357	0.571296	PSAP,OSBPL1A
Regulator of G-protein signaling activity	1		4	0.034188		2.62397	0.50987	1	0.796022	0.571296	ARFIP1
DNA-methyltransferase activity	1		4	0.034188		2.62397	0.50987	1	0.787982	0.571296	DNMT1
Lipid kinase activity	6		35	0.205128		1.22452	0.518245	1	0.792915	0.574873	AGK,PI4K2A,PMVK,PIP4K2A,PIP4K2C,PIK3C3
Complement receptor activity	1		5	0.034188		2.20413	0.589912	1	0.893629	0.641541	C1QBP
Apoptotic protease activator activity	1		5	0.034188		2.20413	0.589912	1	0.884868	0.641541	RMDN3
Protein tyrosine phosphatase activity	4		25	0.136752		1.22452	0.601068	1	0.892849	0.64696	PTPN12,PTPN11,PTPN1,PTPN23
Acid phosphatase activity	2		12	0.0683761		1.50177	0.60656	1	0.892343	0.64696	ACP1,PDXP
Channel regulator activity	1		6	0.034188		1.90012	0.656886	1	0.957177	0.675743	STOM
Receptor regulator activity	1		6	0.034188		1.90012	0.656886	1	0.948147	0.675743	TFG
Protein domain specific binding	1		6	0.034188		1.90012	0.656886	1	0.939286	0.675743	SYNJ2BP
DNA binding	97		614	3.31624		0.977725	0.657913	1	0.932043	0.675743	XRCC6,HUWE1,CHD4,HMGB1,PA2G4,H2AFV,H2AFZ,YBX3,TSN,NAP1L1,PCBP2,-,RUVBL1,MCM2,HIST2H2BE,HIST1H2BJ,HIST1H2BB,HIST1H2BO,HIST3H2BB,HIST1H2AJ,HIST1H2AH,H2AFJ,HIST1H2AC,-,HIST3H2A,HIST1H2AD,-,H2AFY,SMARCA5,PCNA,HP1BP3,NCAPD2,-,HMGA1,MCM3,NUCKS1,CBX3,ACIN1,SSBP1,TARDBP,-,MCM4,RAD21,RPA1,NCAPG,H2AFX,ZW10,RAD23B,MSH6,MTA2,MCM5,HIST1H1E,HIST1H1B,SMARCD2,RAD50,ZNF326,ZC3H15,CBX1,ZNF207,DEK,RPA2,MCTS1,RFC5,-…
Deacetylase activity	2		14	0.0683761		1.30482	0.692423	1	0.971934	0.704664	KDM1A,SIRT5
Aspartic-type signal peptidase activity	1		7	0.034188		1.6698	0.712926	1	0.991615	0.718933	CTSD
Protein-tyrosine kinase activity	5		37	0.17094		1.00042	0.744641	1	1	0.725012	TWF2,TWF1,YES1,SRC,CSK
Intracellular ligand-gated ion channel activity	4		30	0.136752		1.0286	0.745213	1	1	0.725012	CLIC1,CLIC4,ITPR3,KCNN4
Structural molecule activity	40		268	1.36752		0.938002	0.757932	1	1	0.725012	LMNA,PLS3,LMNB1,MYH9,MYH10,TUBA1B,TUBB4B,CLTC,NUMA1,FSCN1,MYO5A,CAPZA1,LMNB2,TUBB8,TUBB3,EPB41L3,MYO1D,STMN1,EMD,GOLGB1,MYO18A,ADD1,ANLN,ACTA1,ACTG2,COG2,SMNDC1,GOLGA2,PFN2,GOLGA3,CLTB,EML4,CAV1,MRPL28,MRPS30,ARFIP2,COG5,CLTA,MYL6B,RP2
Guanyl-nucleotide exchange factor activity	16		112	0.547009		0.932581	0.758131	1	1	0.725012	DOCK7,EEF1D,SWAP70,ARHGEF2,RCC1,GBF1,RAP1GDS1,ARFGEF2,ARHGEF1,PREX1,VAV2,FARP1,ARHGEF7,CYTH3,RRAGB,DOCK1
Growth factor binding	1		8	0.034188		1.48928	0.759815	1	1	0.725012	PDAP1
Deoxyribonuclease activity	2		17	0.0683761		1.09033	0.791619	1	1	0.725012	FEN1,DNASE2
Nucleic acid binding	1		9	0.034188		1.34398	0.799048	1	1	0.725012	SLTM
Lipid transporter activity	1		9	0.034188		1.34398	0.799048	1	1	0.725012	PLIN2
Transferase activity	21		154	0.717949		0.877474	0.845792	1	1	0.725012	RPN2,NAMPT,UGGT1,APRT,SMS,GBE1,NAA15,SRM,AGPS,POFUT1,UMPS,COASY,FDPS,OGT,LARS2,FNTA,HMBS,FDFT1,DHPS,SLC33A1,MGAT2
Lipid phosphatase activity	3		28	0.102564		0.889608	0.858425	1	1	0.725012	INPP5F,SACM1L,INPP5K
Signal transducer activity	3		30	0.102564		0.832673	0.888753	1	1	0.725012	STMN1,GPS1,NCK2
Enzyme regulator activity	1		13	0.034188		0.966726	0.901546	1	1	0.725012	PRPSAP1
Auxiliary transport protein activity	45		333	1.53846		0.847181	0.933001	1	1	0.725012	SLC3A2,GDI2,EEA1,ATP2A2,TFRC,STOML2,TOMM70A,NUP93,SLC25A11,VAPA,ETFA,SCP2,SCAMP3,SCFD1,TRPV2,SLC16A1,ABCB6,SNAPIN,SLC27A1,SLC39A7,TOMM22,SLC25A22,TM9SF3,SURF4,TGOLN2,VAPB,MTX1,SLC2A1,SLC1A5,SSR1,VAMP2,STX12,EXOC2,SLC12A9,SLC35B2,SCAMP2,SSR4,EXOC3,SLC7A1,STX8,SEC61B,SLC22A18,TOMM20,PKD2,SLC2A3
Ligand-dependent nuclear receptor activity	3		35	0.102564		0.717822	0.940668	1	1	0.725012	TNPO3,OGFR,ARHGAP35
Phospholipase activity	4		44	0.136752		0.710357	0.943704	1	1	0.725012	PLCG1,LYPLA2,PLD3,LYPLA1
Protein tyrosine/serine/threonine phosphatase activity	3		37	0.102564		0.680289	0.954269	1	1	0.725012	TIMM50,DUSP3,DUSP4
Protein threonine/tyrosine kinase activity	2		28	0.0683761		0.680289	0.956175	1	1	0.725012	MAP2K2,MAP2K1
Galactosyltransferase activity	3		38	0.102564		0.662956	0.959919	1	1	0.725012	DDOST,GALNT2,GALK2
Phosphoric diester hydrolase activity	2		29	0.0683761		0.6578	0.962232	1	1	0.725012	CNP,PDE12
Sialyltransferase activity	1		19	0.034188		0.680289	0.966248	1	1	0.725012	ST3GAL4
Lipase activity	1		19	0.034188		0.680289	0.966248	1	1	0.725012	LIPA
Sulfotransferase activity	4		51	0.136752		0.615189	0.976007	1	1	0.725012	MPST,NFS1,TST,MOCS3
Kinase regulator activity	1		23	0.034188		0.568076	0.983471	1	1	0.725012	DBNL
Ion transporter activity	1		23	0.034188		0.568076	0.983471	1	1	0.725012	SLC22A18
Metallopeptidase activity	9		101	0.307692		0.613757	0.989397	1	1	0.725012	CNDP2,PITRM1,ADAM10,THOP1,NRD1,ZMPSTE24,MMP14,NLN,MIPEP
Serine-type peptidase activity	8		97	0.273504		0.576428	0.993379	1	1	0.725012	PREP,LONP1,TPP1,HTRA1,DPP7,CTSA,PLAT,PRSS23
Antigen binding	2		41	0.0683761		0.470969	0.994011	1	1	0.725012	IGSF8,NPTN
Protease inhibitor activity	7		93	0.239316		0.53593	0.996144	1	1	0.725012	PEBP1,SERPINB6,SERPINE2,ITIH5,SERPINB1,CSTB,PSMF1
Ion channel activity	4		65	0.136752		0.485187	0.996169	1	1	0.725012	ATP6V0A1,CLCC1,PLP2,KCTD15
Receptor binding	11		129	0.376068		0.57583	0.996707	1	1	0.725012	LGALS1,STRAP,GLG1,BID,DLL3,GPHN,TGFBI,ENSA,SLC9A3R1,PHIP,DBI
Extracellular matrix structural constituent	15		166	0.512821		0.594871	0.997772	1	1	0.725012	FN1,HSPG2,LAMC1,LAMB1,LGALS3BP,TIMP3,LAMB2,COL4A1,SPARC,MFAP1,NID1,COL18A1,COL4A2,CTHRC1,FGL2
Transmembrane receptor activity	2		51	0.0683761		0.380831	0.998779	1	1	0.725012	RRBP1,SIGMAR1
Extracellular ligand-gated ion channel activity	1		41	0.034188		0.326055	0.999336	1	1	0.725012	P2RX7
Defense/immunity protein activity	1		52	0.034188		0.258701	0.999907	1	1	0.725012	ZC3HAV1
Growth factor activity	5		110	0.17094		0.343966	0.99997	1	1	0.725012	HDGF,GDF15,-,GMFB,C19orf10
Transcription regulator activity	94		827	3.21368		0.704108	0.999985	1	1	0.725012	ILF3,TRIM28,IFI16,LRRFIP1,SND1,CAND1,MYBBP1A,KHSRP,PA2G4,APEX1,RBBP7,PTRF,THRAP3,RUVBL2,PHB2,BAZ1B,FUBP1,LGALS3,RBBP4,TRIP6,TCEA1,TRIP12,PIR,ZFR,RBM39,TP53BP1,PURB,ERH,COPS7A,CNOT1,TBL1XR1,CTBP1,AIP,C14orf166,MMS19,COPS2,TCOF1,PML,LMO7,COPS3,PRPF4B,SCAF4,LUC7L3,CEBPZ,PELP1,HDAC1,PLRG1,SCYL1,IRF2BP2,POLR2C,GATAD2B,LUZP1,SNW1,CIAO1,MTA1,TAF15,PSIP1,HN1L,PWP1,PBXIP1,SMAD2,NIF3L1,TRIM33,TSC22D4,SP100…
Receptor activity	31		358	1.05983		0.549628	0.999993	1	1	0.725012	IGF2R,TNS3,ITGB3,ITGA2,ITGB1,ITGAV,MRC2,SORT1,M6PR,SCARB2,ITGA6,BSG,LRP1,PLXNB2,APP,PGRMC1,ITGA3,CD44,NPC1,LDLR,NRP2,ADRM1,P2RX7,CD36,CD59,MBOAT7,IL1RAP,SIRPA,SIRPB1,SCARB1,TSPO
Cytokine activity	3		107	0.102564		0.240379	0.999999	1	1	0.725012	FAM3C,MIF,AIMP1
Cell adhesion molecule activity	27		355	0.923077		0.485511	1	1	1	0.725012	TNC,MCAM,RPSA,CTNNB1,PXN,ZYX,CTNND1,ITGB5,LAMA4,CDH2,TJP1,ICAM1,SYMPK,FLOT2,FMN1,PNN,BYSL,DAG1,STIM1,DLG1,SPP1,LAMP2,AAMP,MFGE8,SDC2,MPZ,NDUFB7
Voltage-gated ion channel activity	4		130	0.136752		0.244904	1	1	1	0.725012	VDAC1,VDAC2,VDAC3,CLCN7
G-protein coupled receptor activity	2		732	0.0683761		0.0271373	1	1	1	0.725012	LANCL1,GPR56
Transcription factor activity	62		836	2.11966		0.462531	1	1	1	0.725012	YBX1,DHX9,ILF3,NFATC2,SAFB,GTF2I,HCFC1,PDS5B,SUPT16H,SMARCC1,ILF2,STAT3,SSRP1,NME2,STAT1,BTF3,FUBP3,PURA,BCLAF1,SOX10,TRIM25,SUPT5H,SUPT6H,SMARCC2,PREB,SON,BZW1,SUB1,GTF3C4,SMARCA4,GAS7,NFIC,GTF2F2,UBTF,STAT5A,GTF3C1,GTF2F1,TCERG1,NOLC1,ZNF207,ADNP,TFAM,RELA,STAT2,FOXK1,AHCTF1,AATF,STAT6,THOC2,GTF2H1,HMGA2,MITF,HEXIM1,AHR,GTF3C2,GTF3C3,GTF3C5,ENY2,CBFB,POLR1E,GTF2E1,C16orf80
Molecular function unknown	562		5602	19.2137		0.615456	1	1	1	0.725012	WDR1,TPR,TAGLN2,CAP1,UBR4,NDRG1,MYOF,MAGED2,INF2,MLEC,ARHGDIA,CDV3,RTCB,AP2B1,ATL3,FAM129A,SUN2,PDCD6IP,TPD52L2,AHNAK2,NOP56,TNS3,MTDH,TMPO,TOR1AIP1,FAM129B,PRRC2C,CD109,DNAJC13,ANP32E,FTSJ3,SMC3,UBAP2L,ACOT1,AHSA1,SMCHD1,CYFIP1,MTCH2,NOMO3,NOMO2,RSL1D1,SPAG9,CORO1B,CEP170,CAPRIN1,FAM49B,DENR,SH3GL1,NUP205,TXLNA,MFI2,ESYT2,ERP44,SBDS,FAM120A,API5,DNAJC10,BAG6,EIF4A3,TBC1D5,ATXN10,SRRT,LUC7L2,DRG1…

## Sheet: WM115 cells_BP
Analysis:Biological process
Name of data set: WM115 cells
Biological process	No. of proteins in the data set		No. of proteins in the background data set	Percentage of proteins		Fold Enrichment	Uncorrected p-value (Hypergeometric test)	Corrected p-value (Bonferroni method)	Corrected p-value (BH method)	Storey and Tibshirani method q-value	Proteins mapped from input data set
Protein metabolism	450		1314	15.3899		2.10132	5.66536e-62	4.70225e-60	4.70225e-60	2.05951e-60	HSPB1,RPN2,NPM1,P4HB,EPRS,CTSB,HSP90AA1,HSPD1,HSPA5,HSPA8,EEF2,PDIA4,HSP90B1,WARS,CALR,PDIA3,HSPA4,HSPA9,GARS,IARS,CCT5,CCT3,TUFM,AARS,SERPINH1,CCT8,CCT4,MARS,EIF4A1,EIF5A,EEF1A1,CCT2,EIF3A,EFTUD2,PDIA6,HSPH1,GCN1L1,UBA2,HYOU1,TCP1,EIF4G1,SQSTM1,CAPN2,PARP1,EIF3B,RPL12,RPL4,PSMC2,PSMD2,EIF3C,RPS5,EEF1G,RPS21,NPEPPS,PSMD1,USP5,EIF2S2,RPN1,EIF3L,RNPEP,PREP,CCT6A,RPS4X,NARS,RPS8,LONP1,TPP2,RPS3A,ALY…
Metabolism	510		1673	17.4419		1.87024	1.72023e-52	1.42779e-50	7.13897e-51	3.12676e-51	PHGDH,LDHA,SOD1,PGK1,ALDOA,GAPDH,ATP5B,ENO1,GPI,LDHB,GSTP1,PYGB,MTHFD1,PRKCSH,PKM,HK1,ATP5A1,VARS,CAD,TKT,ATIC,ATP6V1A,DDOST,MDH2,HADHA,ALDH1A3,QARS,FASN,ACLY,VCP,TPI1,PFKP,DYNC1H1,UGP2,UGGT1,NQO1,IMPDH2,GFPT1,ACO2,PGAM1,G6PD,IARS2,PFAS,CNP,GMPS,SHMT2,SDHA,CYB5R3,OGDH,LARS,TGM2,CS,UQCRC1,DLD,CBR1,PGD,ACAT1,AHCY,IDH1,OXCT1,PLCG1,DCPS,GPD2,DDX21,PAICS,ERO1L,GLS,ME2,PAFAH1B1,PYGL,ATP5F1,HIBADH,TXNRD…
Energy pathways	493		1622	16.8605		1.86486	3.49521e-50	2.90103e-48	9.67009e-49	4.23535e-49	PHGDH,LDHA,SOD1,PGK1,ALDOA,GAPDH,ATP5B,ENO1,GPI,LDHB,GSTP1,PYGB,MTHFD1,PRKCSH,PKM,HK1,ATP5A1,VARS,CAD,TKT,ATIC,ATP6V1A,DDOST,MDH2,HADHA,ALDH1A3,QARS,FASN,ACLY,VCP,TPI1,PFKP,DYNC1H1,UGP2,UGGT1,NQO1,IMPDH2,GFPT1,ACADVL,ACO2,PGAM1,G6PD,IARS2,PFAS,CNP,GMPS,SHMT2,SDHA,CYB5R3,OGDH,LARS,TGM2,CS,UQCRC1,DLD,CBR1,PGD,ACAT1,AHCY,IDH1,OXCT1,PLCG1,DCPS,GPD2,DDX21,PAICS,ERO1L,GLS,ME2,PAFAH1B1,PYGL,ATP5F1,HIBAD…
RNA metabolism	15		25	0.512996		3.79147	9.49004e-07	7.87674e-05	1.96918e-05	8.62472e-06	UPF1,DHX30,U2AF2,HNRNPUL1,NHP2L1,UBLCP1,CSTF3,PPP1R8,SRSF10,SNRPB2,AQR,QKI,MRPL28,INTS1,PPIE
Protein folding	11		16	0.376197		4.34942	4.20729e-06	0.000349205	6.98411e-05	3.05893e-05	HSPD1,CANX,PPIA,CCT7,TBCD,CAPNS1,ERP29,HSPA12A,DNAJC7,TAPBP,DNAJB6
Regulation of translation	8		13	0.273598		3.97568	0.000295264	0.0245069	0.00408448	0.00178894	FXR1,UPF1,EIF6,IGF2BP2,PAIP1,PUM1,RPS6KA5,CELF2
Transport	228		1211	7.79754		1.15825	0.00892518	0.74079	0.105827	0.0463506	ATP1A1,SLC3A2,VDAC1,GDI2,COPA,CSE1L,HDLBP,KPNB1,EEA1,VAT1,RRBP1,COPG1,ATP2A2,PLIN3,IPO5,CLIC1,SEC23A,COPB2,AP2B1,USO1,APOE,VDAC2,TFRC,AHNAK2,DCTN1,VDAC3,COPB1,NAPA,LMAN2,CLIC4,STOML2,ABCE1,ATP6V1B2,IPO7,VPS35,SEC31A,SLC25A6,TOMM70A,ANXA7,SEC13,TOMM40,NUP155,AP1B1,ARCN1,NUP93,CAPRIN1,TNPO1,AP2A1,IPO9,SLC25A13,SEC23IP,SLC25A11,AFG3L2,TOMM34,NUP133,AP3D1,ATP2B4,KPNA4,KPNA1,SEC23B,NUP153,STX7,CPNE3,L…
DNA replication	6		13	0.205198		3.11607	0.0114049	0.946607	0.118326	0.0504029	MCM7,DUT,RFC5,TMA7,RFC3,RFC2
Chromosome organization and biogenesis	3		4	0.102599		4.95808	0.0152515	1	0.140652	0.0504029	SMC4,MTA2,HIST1H2BD
Ribosome biogenesis and assembly	3		4	0.102599		4.95808	0.0152515	1	0.126587	0.0504029	TCOF1,DDX47,NHP2
Cytoskeletal anchoring	3		4	0.102599		4.95808	0.0152515	1	0.115079	0.0504029	PLEC,FERMT3,LBR
Cell growth and/or maintenance	206		1118	7.04514		1.1341	0.0284821	1	0.197001	0.0862834	MYL12B,SYNM,ACTN4,FLNB,LMNA,FN1,GSN,VIM,ACTN1,PLS3,VCL,LMNB1,FLNA,CFL1,MSN,KIF5B,CTNNA1,MYH9,MYH10,MAP1B,NES,ACTR3,ACTG1,TUBA1B,TUBB4B,CLTC,SPTBN1,CAP1,AKAP12,CKAP4,SPTAN1,MVP,NUMA1,FSCN1,KTN1,MYOF,TLN1,CTTN,MAP4,MAGED2,IMMT,ARPC2,UTRN,MYO5A,ARHGDIA,RDX,ARPC1B,LOXL4,CAPZA1,ENAH,HSPG2,TUBB6,PFN1,TPD52L2,TPM4,LAMC1,FLII,CAPZA2,LMNB2,MYO1C,DYNC1I2,SVIL,CALD1,TUBB8,CAPG,TUBB,SPAG9,RCC2,TUBB3,ACTR2,CA…
Cell proliferation	11		38	0.376197		1.91153	0.0361936	1	0.231082	0.10121	SEPT9,CDV3,SOD2,GMFB,NOP2,TPD52,TXNRD2,CHID1,PPP1CA,TMA7,NDUFAF2
Vesicle-mediated transport	6		17	0.205198		2.4331	0.0460008	1	0.272719	0.119447	SEPT11,CPNE1,SEPT8,AP1G1,BICD2,OSBPL1A
Electron transport	3		6	0.102599		3.59034	0.058974	1	0.326323	0.142924	ATP5J2,UQCR10,NDUFB6
Regulation of nucleobase, nucleoside, nucleotide and nucleic acid metabolism	477		2775	16.3133		1.05507	0.0943605	1	0.489495	0.214391	SF3B1,SNRNP200,HNRNPA1,HNRNPA1L2,PABPC1,TPR,XRCC6,XRCC5,HNRNPL,NCL,HNRNPA2B1,HNRNPH1,LRPPRC,MATR3,HNRNPM,HNRNPK,YBX1,HNRNPU,DHX9,ILF3,TRIM28,PCBP1,IFI16,LRRFIP1,PRPF8,SND1,HUWE1,CAND1,MYBBP1A,HNRNPF,SET,SYNCRIP,SSB,RECQL,RALY,CHD4,SFPQ,RNH1,HMGB1,KHSRP,PTBP1,PA2G4,GART,CRIP2,APEX1,SERBP1,DDX17,DDX1,DDX5,RBBP7,NT5E,H2AFZ,SF3B2,NFATC2,NAP1L4,YBX3,FXR1,DDX39B,PTRF,SAFB,NOP56,TSN,GTF2I,HNRNPUL2,DDX3X…
Cytoskeleton organization and biogenesis	6		21	0.205198		1.99569	0.114098	1	0.557067	0.228204	INF2,ARPC2,LASP1,VASP,CFL2,EML3
Peptide metabolism	2		4	0.0683995		3.79147	0.127161	1	0.586354	0.228204	PPIA,P4HA2
Regulation of cell cycle	12		54	0.410397		1.46882	0.160153	1	0.699617	0.228204	YWHAZ,TMPO,BUB3,NASP,PPP2R4,CCAR1,NOP2,CDK5RAP3,DNAJC2,SUMO1,GRB2,SKP1
TRNA aminoacylation	1		1	0.0341997		6.12469	0.163215	1	0.677343	0.228204	KARS
Nuclear organization and biogenesis	1		1	0.0341997		6.12469	0.163215	1	0.645089	0.228204	TMPO
Immune cell migration	1		1	0.0341997		6.12469	0.163215	1	0.615766	0.228204	ITGB1
Pyrimidine salvage	1		1	0.0341997		6.12469	0.163215	1	0.588994	0.228204	UPP1
Golgi organization and biogenesis	1		1	0.0341997		6.12469	0.163215	1	0.564453	0.228204	COG5
Purine salvage	1		1	0.0341997		6.12469	0.163215	1	0.541874	0.228204	APRT
Cell activation	1		1	0.0341997		6.12469	0.163215	1	0.521033	0.228204	CHID1
Regulation of signal transduction	6		24	0.205198		1.75857	0.186133	1	0.572185	0.229745	LASP1,SH3KBP1,COPS8,ARHGEF7,ITCH,INPP5K
Protein modification	5		19	0.170999		1.89034	0.18689	1	0.553995	0.229745	PPM1G,CSNK2A1,FNTA,SUMO1,SPCS3
Mitochondrial transport	2		5	0.0683995		3.18484	0.189596	1	0.542638	0.229745	CPT1A,SYNJ2BP
Protein targeting	2		5	0.0683995		3.18484	0.189596	1	0.52455	0.229745	VPS29,AP3M1
Cell death	2		6	0.0683995		2.74555	0.254908	1	0.682494	0.279449	TXNRD2,ILKAP
Protein transport	3		11	0.102599		2.12489	0.262203	1	0.680088	0.279449	ARFGAP1,VPS37B,SNX3
Cell cycle	5		22	0.170999		1.64642	0.283869	1	0.713972	0.279449	SEPT11,SEPT2,GAS7,CSNK1A1,DCTN3
Vitamin metabolism	1		2	0.0341997		4.24017	0.299799	1	0.731862	0.279449	RETSAT
Cellular morphogenesis	1		2	0.0341997		4.24017	0.299799	1	0.710951	0.279449	TMX4
RNA localization	1		2	0.0341997		4.24017	0.299799	1	0.691203	0.279449	FUS
Mitochondrion organization and biogenesis	1		2	0.0341997		4.24017	0.299799	1	0.672522	0.279449	DNM1L
Lipid storage	1		2	0.0341997		4.24017	0.299799	1	0.654824	0.279449	PLIN2
Carbohydrate mediated signaling	1		2	0.0341997		4.24017	0.299799	1	0.638033	0.279449	GMPPA
Cell organization and biogenesis	2		7	0.0683995		2.41276	0.320494	1	0.665025	0.29127	SUN2,LPCAT1
Intracellular signaling cascade	1		3	0.0341997		3.24248	0.414095	1	0.83829	0.320287	SNX3
Protein localization	1		3	0.0341997		3.24248	0.414095	1	0.818331	0.320287	RAB27A
Neurotransmitter transport	1		3	0.0341997		3.24248	0.414095	1	0.7993	0.320287	STXBP1
Steroid metabolism	1		3	0.0341997		3.24248	0.414095	1	0.781134	0.320287	OSBPL3
Homeostasis	1		3	0.0341997		3.24248	0.414095	1	0.763775	0.320287	CHERP
Regulation of cell shape	1		3	0.0341997		3.24248	0.414095	1	0.747171	0.320287	MPRIP
Endosome transport	1		3	0.0341997		3.24248	0.414095	1	0.731274	0.320287	ARF1
Regulation of endocytosis	1		4	0.0341997		2.62487	0.50974	1	0.881425	0.34963	PICALM
Vesicle docking	1		4	0.0341997		2.62487	0.50974	1	0.863437	0.34963	VAPA
Hemopoiesis	1		4	0.0341997		2.62487	0.50974	1	0.846168	0.34963	TMA7
Amino acid and derivative metabolism	1		4	0.0341997		2.62487	0.50974	1	0.829576	0.34963	ALDH18A1
Cytokine and chemokine mediated signaling pathway	1		4	0.0341997		2.62487	0.50974	1	0.813623	0.34963	RPS6KA5
Synaptic transmission	1		4	0.0341997		2.62487	0.50974	1	0.798271	0.34963	NQO1
Regulation of gene expression, epigenetic	11		66	0.376197		1.11565	0.521225	1	0.801142	0.349885	ILF3,H2AFV,BAZ1B,CSDE1,HNRNPUL1,CBX3,PML,SRPK2,SMAD2,CELF1,MBNL1
Regulation of exocytosis	1		5	0.0341997		2.20489	0.589775	1	0.890025	0.349885	SEPT8
Xenobiotic metabolism	1		5	0.0341997		2.20489	0.589775	1	0.874131	0.349885	NQO1
Synapse organization and biogenesis	1		5	0.0341997		2.20489	0.589775	1	0.858796	0.349885	GPHN
Microtubule-based process	1		5	0.0341997		2.20489	0.589775	1	0.843989	0.349885	MAP1LC3A
Mitosis	1		5	0.0341997		2.20489	0.589775	1	0.829684	0.349885	CKAP5
Muscle contraction	1		5	0.0341997		2.20489	0.589775	1	0.815856	0.349885	AHNAK
Apoptosis	35		220	1.19699		1.00348	0.594568	1	0.809002	0.349885	HSPD1,PDCD6IP,PYCARD,PDCD11,PTRH2,API5,BAG6,DIDO1,IKBIP,PDS5A,FAF2,BID,FIS1,PDCD4,PDCD5,FAF1,DNAJA3,CTNNBL1,CASP3,SUMO1,DAP3,RMDN3,GRB2,BAG2,PDCD10,AATF,BAX,DIABLO,ADCK3,DAD1,QSOX2,SFRP1,APIP,FKBP8,RHOT1
DNA repair	9		57	0.307798		1.07774	0.598784	1	0.801598	0.349885	PCNA,H2AFX,MSH6,BCCIP,MPG,MRE11A,XRCC1,TMA7,XPC
Fatty acid metabolism	2		12	0.0683995		1.50228	0.606358	1	0.798852	0.349885	ACSL3,BDH1
Transcription	7		46	0.239398		1.06939	0.641748	1	0.832266	0.360545	TCEA1,CNOT1,TCOF1,ZNF207,FOXK1,RPS6KA5,INTS1
Lipid metabolism	5		33	0.170999		1.11764	0.644668	1	0.823191	0.360545	GBA,PON2,SCP2,ACOT7,ARFGAP1
Cell motility	3		20	0.102599		1.22494	0.656484	1	0.825578	0.36159	ACTR2,MICAL3,TMX4
Regulation of cell growth	3		21	0.102599		1.16988	0.689926	1	0.854685	0.374338	RTN4,CAMK2D,ABI1
Chromosome segregation	1		7	0.0341997		1.67037	0.712792	1	0.870025	0.375535	SKP1
Lipid transport	1		7	0.0341997		1.67037	0.712792	1	0.857416	0.375535	PLIN2
Regulation of immune response	1		8	0.0341997		1.48979	0.759687	1	0.900771	0.382657	HSPD1
Carbohydrate metabolism	1		8	0.0341997		1.48979	0.759687	1	0.888084	0.382657	GANAB
Proteolysis and peptidolysis	2		16	0.0683995		1.15393	0.762007	1	0.878425	0.382657	UBA1,UBXN1
Anti-apoptosis	4		31	0.136799		0.997043	0.768416	1	0.873678	0.382657	NAMPT,NCKAP1,SOD2,GPX1
Cell differentiation	3		28	0.102599		0.889912	0.858256	1	0.962638	0.42162	GMFB,CHID1,TMA7
Regulation of cell proliferation	2		23	0.0683995		0.820835	0.909069	1	1	0.437984	GNL3,CHERP
Cell migration	1		15	0.0341997		0.848034	0.931022	1	1	0.437984	TCOF1
Cell-cell signaling	1		16	0.0341997		0.798873	0.94229	1	1	0.437984	EXOC6B
Ion transport	3		48	0.102599		0.528527	0.989792	1	1	0.437984	ATP5H,P2RX7,SLC22A18
Cell adhesion	3		54	0.102599		0.47113	0.995671	1	1	0.437984	RPSA,SH3KBP1,RSU1
Immune response	42		561	1.43639		0.47113	1	1	1	0.437984	ANP32A,LGALS1,ATL3,HLA-A,DDT,CD109,C1QBP,SCRN1,HLA-B,MFI2,LGALS3BP,ZC3HAV1,HLA-DRB4,HM13,HLA-DRB3,CD74,AIMP1,B2M,CD9,LANCL1,MX2,IFIT3,LEMD3,IFI35,IK,HLA-DRA,ABCF2,HLA-C,RAB27A,IGSF8,HLA-DMB,CD59,IL1RAP,HLA-DQB1,NPTN,CD200,OAS3,SAMHD1,HLA-DPB1,HLA-DPA1,MLANA,ICT1
Cell communication	430		3687	14.7059		0.716132	1	1	1	0.437984	CALU,ANXA1,ANXA2,ANXA6,HSP90AB1,ANXA5,TNC,YWHAQ,MCAM,IQGAP1,RAB7A,HDGF,YWHAG,YWHAE,PRKDC,CSPG4,NDRG1,GNB2L1,IGF2R,DPYSL2,DOCK7,RANBP2,XPO1,STIP1,EEF1D,ANXA4,PPP2R1A,ESYT1,GNB1,MACF1,EHD1,PEBP1,SWAP70,SEPT7,GNB2,TWF2,SNX9,OPA1,EPB41L2,PTPN12,ATM,PAK2,SDCBP,GNAI2,TNS3,RPSA,ITGB3,ARHGEF2,S100A11,ITGA2,ITGB1,STK10,CSRP1,KPNA2,PHB,ITPR3,LYST,MARCKSL1,CTNNB1,MAPRE1,GDI1,MTCH2,MAPK1,AIFM1,NOMO3,ITGAV,EP…
Biological_process unknown	419		4658	14.3297		0.552428	1	1	1	0.437984	WDR1,TAGLN2,UBR4,INF2,MLEC,RTCB,AP2B1,FAM129A,TPD52L2,TNS3,MTDH,TOR1AIP1,FAM129B,PRRC2C,DNAJC13,ANP32E,FTSJ3,SMC3,UBAP2L,ACOT1,AHSA1,SMCHD1,CYFIP1,NOMO2,RSL1D1,CEP170,FAM49B,MRC2,NUP205,ESYT2,SBDS,FAM120A,TBC1D5,ATXN10,SRRT,LUC7L2,GLG1,EIF3M,ENOPH1,PPP1R18,FERMT3,TANC1,OLA1,COLGALT1,PMEL,APMAP,AARS2,C11orf58,RAI14,HEATR1,PDLIM1,CCDC50,SCCPDH,UFL1,BOP1,FAM98B,LEMD2,LARP1,ACSS1,YTHDF2,IRGQ,BRIX1,TM…
Signal transduction	468		3907	16.0055		0.73537	1	1	1	0.437984	CALU,ANXA1,ANXA2,ANXA6,HSP90AB1,ANXA5,HSPD1,TNC,YWHAQ,MCAM,IQGAP1,RAB7A,HDGF,YWHAG,YWHAE,PRKDC,CSPG4,NDRG1,GNB2L1,IGF2R,DPYSL2,DOCK7,RANBP2,XPO1,STIP1,EEF1D,ANXA4,PPP2R1A,ESYT1,GNB1,MACF1,EHD1,PEBP1,SWAP70,SEPT7,GNB2,TWF2,SNX9,OPA1,EPB41L2,PTPN12,DBNL,ATM,PAK2,SDCBP,GNAI2,TNS3,RPSA,ITGB3,ARHGEF2,S100A11,ITGA2,STK10,CSRP1,KPNA2,PHB,ITPR3,LYST,MARCKSL1,CTNNB1,MAPRE1,LASP1,GDI1,MTCH2,MAPK1,AIFM1,NOM…

## Sheet: WM266-4 cells_protein list
Name of data set: WM266-4 cells
Mapped items:
Search Term		Gene Symbol	Description	Alternate names
O14950		MYL12B	myosin, light chain 12B, regulatory	MLC-B|MRLC2
O15061		SYNM	synemin, intermediate filament protein	DMN|SYN
O43175		PHGDH	phosphoglycerate dehydrogenase	3-PGDH|3PGDH|HEL-S-113|PDG|PGAD|PGD|PGDH|SERA
O43707		ACTN4	actinin, alpha 4	ACTININ-4|FSGS|FSGS1
O43852		CALU	calumenin	-
O75083		WDR1	WD repeat domain 1	AIP1|HEL-S-52|NORI-1
O75369		FLNB	filamin B, beta	ABP-278|ABP-280|AOI|FH1|FLN-B|FLN1L|LRS1|SCT|TABP|TAP
O75533		SF3B1	splicing factor 3b, subunit 1, 155kDa	Hsh155|MDS|PRP10|PRPF10|SAP155|SF3b155
O75643		SNRNP200	small nuclear ribonucleoprotein 200kDa (U5)	ASCC3L1|BRR2|HELIC2|RP33|U5-200KD
O95573		ACSL3	acyl-CoA synthetase long-chain family member 3	ACS3|FACL3|PRO2194
P00338		LDHA	lactate dehydrogenase A	GSD11|HEL-S-133P|LDH1|LDHM
P00441		SOD1	superoxide dismutase 1, soluble	ALS|ALS1|HEL-S-44|IPOA|SOD|hSod1|homodimer
P00558		PGK1	phosphoglycerate kinase 1	HEL-S-68p|MIG10|PGKA
P02545		LMNA	lamin A/C	CDCD1|CDDC|CMD1A|CMT2B1|EMD2|FPL|FPLD|FPLD2|HGPS|IDC|LDP1|LFP|LGMD1B|LMN1|LMNC|LMNL1|PRO1
P02751		FN1	fibronectin 1	CIG|ED-B|FINC|FN|FNZ|GFND|GFND2|LETS|MSF
P04075		ALDOA	aldolase A, fructose-bisphosphate	ALDA|GSD12|HEL-S-87p
P04083		ANXA1	annexin A1	ANX1|LPC1
P04406		GAPDH	glyceraldehyde-3-phosphate dehydrogenase	G3PD|GAPD|HEL-S-162eP
P04792		HSPB1	heat shock 27kDa protein 1	CMT2F|HEL-S-102|HMN2B|HS.76067|HSP27|HSP28|Hsp25|SRP27
P04844		RPN2	ribophorin II	RIBIIR|RPN-II|RPNII|SWP1
P05023		ATP1A1	ATPase, Na+/K+ transporting, alpha 1 polypeptide	-
P06396		GSN	gelsolin	ADF|AGEL
P06576		ATP5B	ATP synthase, H+ transporting, mitochondrial F1 complex, beta polypeptide	ATPMB|ATPSB|HEL-S-271
P06733		ENO1	enolase 1, (alpha)	ENO1L1|MPB1|NNE|PPH
P06744		GPI	glucose-6-phosphate isomerase	AMF|GNPI|NLK|PGI|PHI|SA-36|SA36
P06748		NPM1	nucleophosmin (nucleolar phosphoprotein B23, numatrin)	B23|NPM
P07195		LDHB	lactate dehydrogenase B	HEL-S-281|LDH-B|LDH-H|LDHBD|TRG-5
P07237		P4HB	prolyl 4-hydroxylase, beta polypeptide	DSI|ERBA2L|GIT|P4Hbeta|PDI|PDIA1|PHDB|PO4DB|PO4HB|PROHB
P07355		ANXA2	annexin A2	ANX2|ANX2L4|CAL1H|HEL-S-270|LIP2|LPC2|LPC2D|P36|PAP-IV
P07814		EPRS	glutamyl-prolyl-tRNA synthetase	EARS|GLUPRORS|PARS|QARS|QPRS
P07858		CTSB	cathepsin B	APPS|CPSB
P07900		HSP90AA1	heat shock protein 90kDa alpha (cytosolic), class A member 1	EL52|HSP86|HSP89A|HSP90A|HSP90N|HSPC1|HSPCA|HSPCAL1|HSPCAL4|HSPN|Hsp89|Hsp90|LAP-2|LAP2
P08133		ANXA6	annexin A6	ANX6|CBP68
P08195		SLC3A2	solute carrier family 3 (amino acid transporter heavy chain), member 2	4F2|4F2HC|4T2HC|CD98|CD98HC|MDU1|NACAE
P08238		HSP90AB1	heat shock protein 90kDa alpha (cytosolic), class B member 1	D6S182|HSP84|HSP90B|HSPC2|HSPCB
P08670		VIM	vimentin	CTRCT30|HEL113
P08758		ANXA5	annexin A5	ANX5|ENX2|HEL-S-7|PP4|RPRGL3
P09211		GSTP1	glutathione S-transferase pi 1	DFN7|FAEES3|GST3|GSTP|HEL-S-22|PI
P09651		HNRNPA1	heterogeneous nuclear ribonucleoprotein A1	ALS19|ALS20|HNRPA1|HNRPA1L3|IBMPFD3|hnRNP A1|hnRNP-A1
Q32P51		HNRNPA1L2	heterogeneous nuclear ribonucleoprotein A1-like 2	-
P10809		HSPD1	heat shock 60kDa protein 1 (chaperonin)	CPN60|GROEL|HLD4|HSP-60|HSP60|HSP65|HuCHA60|SPG13
P11021		HSPA5	heat shock 70kDa protein 5 (glucose-regulated protein, 78kDa)	BIP|GRP78|HEL-S-89n|MIF2
P11142		HSPA8	heat shock 70kDa protein 8	HEL-33|HEL-S-72p|HSC54|HSC70|HSC71|HSP71|HSP73|HSPA10|LAP-1|LAP1|NIP71
P11216		PYGB	phosphorylase, glycogen; brain	GPBB
P11586		MTHFD1	methylenetetrahydrofolate dehydrogenase (NADP+ dependent) 1, methenyltetrahydrofolate cyclohydrolase, formyltetrahydrofolate synthetase	MTHFC|MTHFD
P11940		PABPC1	poly(A) binding protein, cytoplasmic 1	PAB1|PABP|PABP1|PABPC2|PABPL1
P12270		TPR	translocated promoter region, nuclear basket protein	-
P12814		ACTN1	actinin, alpha 1	BDPLT15
P12956		XRCC6	X-ray repair complementing defective repair in Chinese hamster cells 6	CTC75|CTCBF|G22P1|KU70|ML8|TLAA
P13010		XRCC5	X-ray repair complementing defective repair in Chinese hamster cells 5 (double-strand-break rejoining)	KARP-1|KARP1|KU80|KUB2|Ku86|NFIV
P13639		EEF2	eukaryotic translation elongation factor 2	EEF-2|EF-2|EF2|SCA26
P13667		PDIA4	protein disulfide isomerase family A, member 4	ERP70|ERP72|ERp-72
P13797		PLS3	plastin 3	BMND18|T-plastin
P14314		PRKCSH	protein kinase C substrate 80K-H	AGE-R2|G19P1|PCLD|PKCSH|PLD1
P14618		PKM	pyruvate kinase, muscle	CTHBP|HEL-S-30|OIP3|PK3|PKM2|TCB|THBP1
P14625		HSP90B1	heat shock protein 90kDa beta (Grp94), member 1	ECGP|GP96|GRP94|HEL-S-125m|HEL35|TRA1
P14866		HNRNPL	heterogeneous nuclear ribonucleoprotein L	HNRPL|hnRNP-L
P18206		VCL	vinculin	CMD1W|CMH15|HEL114|MV|MVCL
P19338		NCL	nucleolin	C23
P19367		HK1	hexokinase 1	HK1-ta|HK1-tb|HK1-tc|HKD|HKI|HMSNR|HXK1
P20700		LMNB1	lamin B1	ADLD|LMN|LMN2|LMNB
P21333		FLNA	filamin A, alpha	ABP-280|ABPX|CSBS|CVD1|FLN|FLN-A|FLN1|FMD|MNS|NHBP|OPD|OPD1|OPD2|XLVD|XMVD
P21796		VDAC1	voltage-dependent anion channel 1	PORIN|VDAC-1
P22314		UBA1	ubiquitin-like modifier activating enzyme 1	A1S9|A1S9T|A1ST|AMCX1|GXP1|POC20|SMAX2|UBA1A|UBE1|UBE1X
P22626		HNRNPA2B1	heterogeneous nuclear ribonucleoprotein A2/B1	HNRNPA2|HNRNPB1|HNRPA2|HNRPA2B1|HNRPB1|IBMPFD2|RNPA2|SNRPB1
P23381		WARS	tryptophanyl-tRNA synthetase	GAMMA-2|IFI53|IFP53
P23528		CFL1	cofilin 1 (non-muscle)	CFL|HEL-S-15
P24821		TNC	tenascin C	150-225|DFNA56|GMEM|GP|HXB|JI|TN|TN-C
P25705		ATP5A1	ATP synthase, H+ transporting, mitochondrial F1 complex, alpha subunit 1, cardiac muscle	ATP5A|ATP5AL2|ATPM|HEL-S-123m|MC5DN4|MOM2|OMR|ORM|hATP1
P26038		MSN	moesin	HEL70
P26640		VARS	valyl-tRNA synthetase	G7A|VARS1|VARS2
P27348		YWHAQ	tyrosine 3-monooxygenase/tryptophan 5-monooxygenase activation protein, theta	14-3-3|1C5|HS1
P27708		CAD	carbamoyl-phosphate synthetase 2, aspartate transcarbamylase, and dihydroorotase	-
P27797		CALR	calreticulin	CRT|HEL-S-99n|RO|SSA|cC1qR
P27824		CANX	calnexin	CNX|IP90|P90
P29401		TKT	transketolase	HEL107|TK|TKT1
P30101		PDIA3	protein disulfide isomerase family A, member 3	ER60|ERp57|ERp60|ERp61|GRP57|GRP58|HEL-S-269|HEL-S-93n|HsT17083|P58|PI-PLC
P31939		ATIC	5-aminoimidazole-4-carboxamide ribonucleotide formyltransferase/IMP cyclohydrolase	AICAR|AICARFT|HEL-S-70p|IMPCHASE|PURH
P31943		HNRNPH1	heterogeneous nuclear ribonucleoprotein H1 (H)	HNRPH|HNRPH1|hnRNPH
P33176		KIF5B	kinesin family member 5B	HEL-S-61|KINH|KNS|KNS1|UKHC
P34932		HSPA4	heat shock 70kDa protein 4	APG-2|HEL-S-5a|HS24/P52|HSPH2|RY|hsp70|hsp70RY
P35221		CTNNA1	catenin (cadherin-associated protein), alpha 1, 102kDa	CAP102
P35579		MYH9	myosin, heavy chain 9, non-muscle	BDPLT6|DFNA17|EPSTS|FTNS|MHA|NMHC-II-A|NMMHC-IIA|NMMHCA
P35580		MYH10	myosin, heavy chain 10, non-muscle	NMMHC-IIB|NMMHCB
P37802		TAGLN2	transgelin 2	HA1756
P38606		ATP6V1A	ATPase, H+ transporting, lysosomal 70kDa, V1 subunit A	ATP6A1|ATP6V1A1|HO68|VA68|VPP2|Vma1
P38646		HSPA9	heat shock 70kDa protein 9 (mortalin)	CSA|GRP-75|GRP75|HEL-S-124m|HSPA9B|MOT|MOT2|MTHSP75|PBP74
P39656		DDOST	dolichyl-diphosphooligosaccharide--protein glycosyltransferase subunit (non-catalytic)	AGER1|CDG1R|OKSWcl45|OST|OST48|WBP1
P40926		MDH2	malate dehydrogenase 2, NAD (mitochondrial)	M-MDH|MDH|MGC:3559|MOR1
P40939		HADHA	hydroxyacyl-CoA dehydrogenase/3-ketoacyl-CoA thiolase/enoyl-CoA hydratase (trifunctional protein), alpha subunit	ECHA|GBP|HADH|LCEH|LCHAD|MTPA|TP-ALPHA
P41250		GARS	glycyl-tRNA synthetase	CMT2D|DSMAV|GlyRS|HMN5|SMAD1
P41252		IARS	isoleucyl-tRNA synthetase	IARS1|ILERS|ILRS|IRS|PRO0785
P42704		LRPPRC	leucine-rich pentatricopeptide repeat containing	CLONE-23970|GP130|LRP130|LSFC
P43121		MCAM	melanoma cell adhesion molecule	CD146|MUC18
P43243		MATR3	matrin 3	ALS21|MPD2|VCPDM
P43490		NAMPT	nicotinamide phosphoribosyltransferase	1110035O14Rik|PBEF|PBEF1|VF|VISFATIN
P46821		MAP1B	microtubule-associated protein 1B	FUTSCH|MAP5|PPP1R102
P46940		IQGAP1	IQ motif containing GTPase activating protein 1	HUMORFA01|SAR1|p195
P47895		ALDH1A3	aldehyde dehydrogenase 1 family, member A3	ALDH1A6|ALDH6|MCOP8|RALDH3
P47897		QARS	glutaminyl-tRNA synthetase	GLNRS|MSCCA|PRO2195
P48643		CCT5	chaperonin containing TCP1, subunit 5 (epsilon)	CCT-epsilon|CCTE|HEL-S-69|TCP-1-epsilon
P48681		NES	nestin	-
P49327		FASN	fatty acid synthase	FAS|OA-519|SDR27X1
P49368		CCT3	chaperonin containing TCP1, subunit 3 (gamma)	CCT-gamma|CCTG|PIG48|TCP-1-gamma|TRIC5
P49411		TUFM	Tu translation elongation factor, mitochondrial	COXPD4|EF-TuMT|EFTU|P43
P49588		AARS	alanyl-tRNA synthetase	CMT2N
P50395		GDI2	GDP dissociation inhibitor 2	HEL-S-46e|RABGDIB
P50454		SERPINH1	serpin peptidase inhibitor, clade H (heat shock protein 47), member 1, (collagen binding protein 1)	AsTP3|CBP1|CBP2|HSP47|OI10|PPROM|RA-A47|SERPINH2|gp46
P50990		CCT8	chaperonin containing TCP1, subunit 8 (theta)	C21orf112|Cctq|D21S246|PRED71
P50991		CCT4	chaperonin containing TCP1, subunit 4 (delta)	CCT-DELTA|Cctd|SRB
P51149		RAB7A	RAB7A, member RAS oncogene family	PRO2706|RAB7
P51858		HDGF	hepatoma-derived growth factor	HMG1L2
P52272		HNRNPM	heterogeneous nuclear ribonucleoprotein M	CEAR|HNRNPM4|HNRPM|HNRPM4|HTGR1|NAGR1|hnRNP M
P53396		ACLY	ATP citrate lyase	ACL|ATPCL|CLATP
P53621		COPA	coatomer protein complex, subunit alpha	HEP-COP
P55060		CSE1L	CSE1 chromosome segregation 1-like (yeast)	CAS|CSE1|XPO2
P55072		VCP	valosin containing protein	ALS14|HEL-220|HEL-S-70|IBMPFD|IBMPFD1|TERA|p97
P56192		MARS	methionyl-tRNA synthetase	METRS|MRS|MTRNS|SPG70
P60174		TPI1	triosephosphate isomerase 1	HEL-S-49|TIM|TPI|TPID
P60842		EIF4A1	eukaryotic translation initiation factor 4A1	DDX2A|EIF-4A|EIF4A|eIF-4A-I|eIF4A-I
P61158		ACTR3	ARP3 actin-related protein 3 homolog (yeast)	ARP3
P61978		HNRNPK	heterogeneous nuclear ribonucleoprotein K	CSBP|HNRPK|TUNP
P61981		YWHAG	tyrosine 3-monooxygenase/tryptophan 5-monooxygenase activation protein, gamma	14-3-3GAMMA|PPP1R170
P62258		YWHAE	tyrosine 3-monooxygenase/tryptophan 5-monooxygenase activation protein, epsilon	14-3-3E|HEL2|KCIP-1|MDCR|MDS
P62937		PPIA	peptidylprolyl isomerase A (cyclophilin A)	CYPA|CYPH|HEL-S-69p
P63104		YWHAZ	tyrosine 3-monooxygenase/tryptophan 5-monooxygenase activation protein, zeta	14-3-3-zeta|HEL-S-3|HEL4|KCIP-1|YWHAD
P63241		EIF5A	eukaryotic translation initiation factor 5A	EIF-5A|EIF5A1|eIF5AI
Q6IS14		EIF5AL1	eukaryotic translation initiation factor 5A-like 1	EIF5AP1|bA342M3.3
P63261		ACTG1	actin, gamma 1	ACT|ACTG|BRWS2|DFNA20|DFNA26|HEL-176
P67809		YBX1	Y box binding protein 1	BP-8|CSDA2|CSDB|DBPB|MDR-NF1|NSEP-1|NSEP1|YB-1|YB1
P68104		EEF1A1	eukaryotic translation elongation factor 1 alpha 1	CCS-3|CCS3|EE1A1|EEF-1|EEF1A|EF-Tu|EF1A|GRAF-1EF|HNGC:16303|LENG7|PTI1|eEF1A-1
P68363		TUBA1B	tubulin, alpha 1b	K-ALPHA-1
P68371		TUBB4B	tubulin, beta 4B class IVb	Beta2|TUBB2|TUBB2C
P78371		CCT2	chaperonin containing TCP1, subunit 2 (beta)	99D8.1|CCT-beta|CCTB|HEL-S-100n|PRO1633|TCP-1-beta
P78527		PRKDC	protein kinase, DNA-activated, catalytic polypeptide	DNA-PKcs|DNAPK|DNPK1|HYRC|HYRC1|XRCC7|p350
Q00341		HDLBP	high density lipoprotein binding protein	HBP|PRO2900|VGL
Q00610		CLTC	clathrin, heavy chain (Hc)	CHC|CHC17|CLH-17|CLTCL2|Hc
Q00839		HNRNPU	heterogeneous nuclear ribonucleoprotein U (scaffold attachment factor A)	HNRPU|SAF-A|U21.1|hnRNP U
Q01082		SPTBN1	spectrin, beta, non-erythrocytic 1	ELF|HEL102|SPTB2|betaSpII
Q01518		CAP1	CAP, adenylate cyclase-associated protein 1 (yeast)	CAP|CAP1-PEN
Q01813		PFKP	phosphofructokinase, platelet	PFK-C|PFKF
Q02952		AKAP12	A kinase (PRKA) anchor protein 12	AKAP250|SSeCKS
Q07065		CKAP4	cytoskeleton-associated protein 4	CLIMP-63|ERGIC-63|p63
Q08211		DHX9	DEAH (Asp-Glu-Ala-His) box helicase 9	DDX9|LKP|NDH2|NDHII|RHA
Q09666		AHNAK	AHNAK nucleoprotein	AHNAKRS
Q12906		ILF3	interleukin enhancer binding factor 3, 90kDa	CBTF|DRBF|DRBP76|MMP4|MPHOSPH4|MPP4|NF-AT-90|NF110|NF110b|NF90|NF90a|NF90b|NFAR|NFAR-1|NFAR2|TCP110|TCP80
Q13263		TRIM28	tripartite motif containing 28	KAP1|PPP1R157|RNF96|TF1B|TIF1B
Q13813		SPTAN1	spectrin, alpha, non-erythrocytic 1	EIEE5|NEAS|SPTA2
Q14152		EIF3A	eukaryotic translation initiation factor 3, subunit A	EIF3|EIF3S10|P167|TIF32|eIF3-p170|eIF3-theta|p180|p185
Q14204		DYNC1H1	dynein, cytoplasmic 1, heavy chain 1	DHC1|DHC1a|DNCH1|DNCL|DNECL|DYHC|Dnchc1|HL-3|SMALED1|p22
Q14697		GANAB	glucosidase, alpha; neutral AB	G2AN|GLUII
Q14764		MVP	major vault protein	LRP|VAULT1
Q14974		KPNB1	karyopherin (importin) beta 1	IMB1|IPO1|IPOB|Impnb|NTF97
Q14980		NUMA1	nuclear mitotic apparatus protein 1	NUMA
Q15029		EFTUD2	elongation factor Tu GTP binding domain containing 2	MFDGA|MFDM|SNRNP116|Snrp116|Snu114|U5-116KD
Q15075		EEA1	early endosome antigen 1	MST105|MSTP105|ZFYVE2
Q15084		PDIA6	protein disulfide isomerase family A, member 6	ERP5|P5|TXNDC7
Q15149		PLEC	plectin	EBS1|EBSO|HD1|LGMD2Q|PCN|PLEC1|PLEC1b|PLTN
Q15365		PCBP1	poly(rC) binding protein 1	HEL-S-85|HNRPE1|HNRPX|hnRNP-E1|hnRNP-X
Q16658		FSCN1	fascin actin-bundling protein 1	FAN1|HSN|SNL|p55
Q16666		IFI16	interferon, gamma-inducible protein 16	IFNGIP1|PYHIN2
Q16851		UGP2	UDP-glucose pyrophosphorylase 2	UDPG|UDPGP|UDPGP2|UGP1|UGPP1|UGPP2|pHC379
Q32MZ4		LRRFIP1	leucine rich repeat (in FLII) interacting protein 1	FLAP-1|FLAP1|FLIIAP1|GCF-2|GCF2|HUFI-1|TRIP
Q5T4S7		UBR4	ubiquitin protein ligase E3 component n-recognin 4	RBAF600|ZUBR1|p600
Q6P2Q9		PRPF8	pre-mRNA processing factor 8	HPRP8|PRP8|PRPC8|RP13|SNRNP220
Q6UVK1		CSPG4	chondroitin sulfate proteoglycan 4	HMW-MAA|MCSP|MCSPG|MEL-CSPG|MSK16|NG2
Q7KZF4		SND1	staphylococcal nuclease and tudor domain containing 1	TDRD11|p100
Q7Z6Z7		HUWE1	HECT, UBA and WWE domain containing 1, E3 ubiquitin protein ligase	ARF-BP1|HECTH9|HSPC272|Ib772|LASU1|MULE|URE-B1|UREB1
Q86UP2		KTN1	kinectin 1 (kinesin receptor)	CG1|KNT|MU-RMS-40.19
Q86VP6		CAND1	cullin-associated and neddylation-dissociated 1	TIP120|TIP120A
Q92597		NDRG1	N-myc downstream regulated 1	CAP43|CMT4D|DRG-1|DRG1|GC4|HMSNL|NDR1|NMSL|PROXY1|RIT42|RTP|TARG1|TDD5
Q92598		HSPH1	heat shock 105kDa/110kDa protein 1	HSP105|HSP105A|HSP105B|NY-CO-25
Q92616		GCN1L1	GCN1 general control of amino-acid synthesis 1-like 1 (yeast)	GCN1|GCN1L|PRIC295
Q99536		VAT1	vesicle amine transport 1	VATI
Q9BQG0		MYBBP1A	MYB binding protein (P160) 1a	P160|PAP2
Q9NYU2		UGGT1	UDP-glucose glycoprotein glucosyltransferase 1	HUGT1|UGCGL1|UGT1
Q9NZM1		MYOF	myoferlin	FER1L3
Q9P2E9		RRBP1	ribosome binding protein 1	ES/130|ES130|RRp|hES
Q9UBT2		UBA2	ubiquitin-like modifier activating enzyme 2	ARX|SAE2
Q9UHD8		SEPT9	septin 9	AF17q25|MSF|MSF1|NAPB|PNUTL4|SINT1|SeptD1
Q9Y490		TLN1	talin 1	ILWEQ|TLN
Q9Y4L1		HYOU1	hypoxia up-regulated 1	GRP-170|Grp170|HSP12A|ORP-150|ORP150
Q9Y678		COPG1	coatomer protein complex, subunit gamma 1	COPG
P63244		GNB2L1	guanine nucleotide binding protein (G protein), beta polypeptide 2-like 1	Gnb2-rs1|H12.3|HLC-7|PIG21|RACK1
Q14247		CTTN	cortactin	EMS1
P11717		IGF2R	insulin-like growth factor 2 receptor	CD222|CIMPR|M6P-R|MPR1|MPRI
P17987		TCP1	t-complex 1	CCT-alpha|CCT1|CCTa|D6S230E|TCP-1-alpha
Q04637		EIF4G1	eukaryotic translation initiation factor 4 gamma, 1	EIF-4G1|EIF4F|EIF4G|EIF4GI|P220|PARK18
P52597		HNRNPF	heterogeneous nuclear ribonucleoprotein F	HNRPF|OK/SW-cl.23|mcs94-1
P15559		NQO1	NAD(P)H dehydrogenase, quinone 1	DHQU|DIA4|DTD|NMOR1|NMORI|QR1
P12268		IMPDH2	IMP (inosine 5'-monophosphate) dehydrogenase 2	IMPD2|IMPDH-II
Q06210		GFPT1	glutamine--fructose-6-phosphate transaminase 1	CMSTA1|GFA|GFAT|GFAT 1|GFAT1|GFAT1m|GFPT|GFPT1L|MSLG
P27816		MAP4	microtubule-associated protein 4	-
Q9UNF1		MAGED2	melanoma antigen family D, 2	11B6|BCG-1|BCG1|HCA10|MAGE-D2
Q27J81		INF2	inverted formin, FH2 and WH2 domain containing	C14orf151|C14orf173|CMTDIE|FSGS5|pp9484
Q16555		DPYSL2	dihydropyrimidinase-like 2	CRMP-2|CRMP2|DHPRP2|DRP-2|DRP2|N2A3|ULIP-2|ULIP2
Q13501		SQSTM1	sequestosome 1	A170|OSIL|PDB3|ZIP3|p60|p62|p62B
Q16891		IMMT	inner membrane protein, mitochondrial	HMP|MINOS2|P87|P87/89|P89|PIG52
Q96N67		DOCK7	dedicator of cytokinesis 7	EIEE23|ZIR2
Q01105		SET	SET nuclear proto-oncogene	2PP2A|I2PP2A|IGAAD|IPP2A2|PHAPII|TAF-I|TAF-IBETA
P0DME0		SETSIP	SET-like protein	SETP18
P16615		ATP2A2	ATPase, Ca++ transporting, cardiac muscle, slow twitch 2	ATP2B|DAR|DD|SERCA2
P17655		CAPN2	calpain 2, (m/II) large subunit	CANP2|CANPL2|CANPml|mCANP
P49748		ACADVL	acyl-CoA dehydrogenase, very long chain	ACAD6|LCACD|VLCAD
O60506		SYNCRIP	synaptotagmin binding, cytoplasmic RNA interacting protein	GRY-RBP|GRYRBP|HNRNPQ|HNRPQ1|NSAP1|PP68|hnRNP-Q
P09874		PARP1	poly (ADP-ribose) polymerase 1	ADPRT|ADPRT 1|ADPRT1|ARTD1|PARP|PARP-1|PPOL|pADPRT-1
Q99798		ACO2	aconitase 2, mitochondrial	ACONM|ICRD
O15144		ARPC2	actin related protein 2/3 complex, subunit 2, 34kDa	ARC34|PNAS-139|p34-Arc
P18669		PGAM1	phosphoglycerate mutase 1 (brain)	HEL-S-35|PGAM-B|PGAMA
P46939		UTRN	utrophin	DMDL|DRP|DRP1
P11413		G6PD	glucose-6-phosphate dehydrogenase	G6PD1
O60664		PLIN3	perilipin 3	M6PRBP1|PP17|TIP47
P05455		SSB	Sjogren syndrome antigen B (autoantigen La)	LARP3|La|La/SSB
P46063		RECQL	RecQ helicase-like	RECQL1|RecQ1
P39687		ANP32A	acidic (leucine-rich) nuclear phosphoprotein 32 family, member A	C15orf1|HPPCn|I1PP2A|LANP|MAPM|PHAP1|PHAPI|PP32
P55884		EIF3B	eukaryotic translation initiation factor 3, subunit B	EIF3-ETA|EIF3-P110|EIF3-P116|EIF3S9|PRT1
P49792		RANBP2	RAN binding protein 2	ADANE|ANE1|IIAE3|NUP358|TRP1|TRP2
O00410		IPO5	importin 5	IMB3|KPNB3|Pse1|RANBP5|imp5
P30050		RPL12	ribosomal protein L12	L12
Q9NSE4		IARS2	isoleucyl-tRNA synthetase 2, mitochondrial	ILERS
Q14165		MLEC	malectin	KIAA0152
P36578		RPL4	ribosomal protein L4	L4
Q9UKM9		RALY	RALY heterogeneous nuclear ribonucleoprotein	HNRPCL2|P542
O15067		PFAS	phosphoribosylformylglycinamidine synthase	FGAMS|FGARAT|PURL
P09543		CNP	2',3'-cyclic nucleotide 3' phosphodiesterase	CNP1
P35998		PSMC2	proteasome (prosome, macropain) 26S subunit, ATPase, 2	MSS1|Nbla10058|S7
Q13200		PSMD2	proteasome (prosome, macropain) 26S subunit, non-ATPase, 2	P97|RPN1|S2|TRAP2
O14980		XPO1	exportin 1	CRM1|emb|exp1
Q99613		EIF3C	eukaryotic translation initiation factor 3, subunit C	EIF3CL|EIF3S8|eIF3-p110
B5ME19		EIF3CL	eukaryotic translation initiation factor 3, subunit C-like	-
P49915		GMPS	guanine monphosphate synthase	-
Q14839		CHD4	chromodomain helicase DNA binding protein 4	Mi-2b|Mi2-BETA
P34897		SHMT2	serine hydroxymethyltransferase 2 (mitochondrial)	GLYA|HEL-S-51e|SHMT
P31040		SDHA	succinate dehydrogenase complex, subunit A, flavoprotein (Fp)	CMD1GG|FP|PGL5|SDH1|SDH2|SDHF
O00299		CLIC1	chloride intracellular channel 1	G6|NCC27
P46782		RPS5	ribosomal protein S5	S5
P23246		SFPQ	splicing factor proline/glutamine-rich	POMP100|PPP1R140|PSF
P26641		EEF1G	eukaryotic translation elongation factor 1 gamma	EF1G|GIG35
Q9Y4I1		MYO5A	myosin VA (heavy chain 12, myoxin)	GS1|MYH12|MYO5|MYR12
Q15436		SEC23A	Sec23 homolog A (S. cerevisiae)	CLSD
P52565		ARHGDIA	Rho GDP dissociation inhibitor (GDI) alpha	GDIA1|HEL-S-47e|NPHS8|RHOGDI|RHOGDI-1
P63220		RPS21	ribosomal protein S21	HLDF|S21
P00387		CYB5R3	cytochrome b5 reductase 3	B5R|DIA1
P35241		RDX	radixin	DFNB24
P13489		RNH1	ribonuclease/angiogenin inhibitor 1	RAI|RNH
P09429		HMGB1	high mobility group box 1	HMG1|HMG3|SBP-1
Q92945		KHSRP	KH-type splicing regulatory protein	FBP2|FUBP2|KSRP
Q9UKY7		CDV3	CDV3 homolog (mouse)	H41
P55786		NPEPPS	aminopeptidase puromycin sensitive	AAP-S|MP100|PSA
Q99832		CCT7	chaperonin containing TCP1, subunit 7 (eta)	CCTETA|CCTH|NIP7-1|TCP1ETA
Q02218		OGDH	oxoglutarate (alpha-ketoglutarate) dehydrogenase (lipoamide)	AKGDH|E1k|OGDC
P31948		STIP1	stress-induced phosphoprotein 1	HEL-S-94n|HOP|IEF-SSP-3521|P60|STI1|STI1L
P29692		EEF1D	eukaryotic translation elongation factor 1 delta (guanine nucleotide exchange protein)	EF-1D|EF1D|FP1047
P35606		COPB2	coatomer protein complex, subunit beta 2 (beta prime)	beta'-COP
P26599		PTBP1	polypyrimidine tract binding protein 1	HNRNP-I|HNRNPI|HNRPI|PTB|PTB-1|PTB-T|PTB2|PTB3|PTB4|pPTB
Q9P2J5		LARS	leucyl-tRNA synthetase	HSPC192|LARS1|LEURS|LEUS|LFIS|LRS|PIG44|RNTLS|hr025Cl
Q99460		PSMD1	proteasome (prosome, macropain) 26S subunit, non-ATPase, 1	P112|Rpn2|S1
O15143		ARPC1B	actin related protein 2/3 complex, subunit 1B, 41kDa	ARC41|p40-ARC|p41-ARC
P09525		ANXA4	annexin A4	ANX4|HEL-S-274|PIG28|ZAP36
P30153		PPP2R1A	protein phosphatase 2, regulatory subunit A, alpha	PP2A-Aalpha|PP2AAALPHA|PR65A
P21980		TGM2	transglutaminase 2	G-ALPHA-h|GNAH|HEL-S-45|TG2|TGC
P45974		USP5	ubiquitin specific peptidase 5 (isopeptidase T)	ISOT
P09382		LGALS1	lectin, galactoside-binding, soluble, 1	GAL1|GBP
O75390		CS	citrate synthase	-
P20042		EIF2S2	eukaryotic translation initiation factor 2, subunit 2 beta, 38kDa	EIF2|EIF2B|EIF2beta|PPP1R67|eIF-2-beta
P31930		UQCRC1	ubiquinol-cytochrome c reductase core protein I	D3S3191|QCR1|UQCR1
Q96JB6		LOXL4	lysyl oxidase-like 4	LOXC
Q9UQ80		PA2G4	proliferation-associated 2G4, 38kDa	EBP1|HG4-1|p38-2G4
Q9Y3I0		RTCB	RNA 2',3'-cyclic phosphate and 5'-OH ligase	C22orf28|DJ149A16.6|FAAP
P22102		GART	phosphoribosylglycinamide formyltransferase, phosphoribosylglycinamide synthetase, phosphoribosylaminoimidazole synthetase	AIRS|GARS|GARTF|PAIS|PGFT|PRGS
P52943		CRIP2	cysteine-rich protein 2	CRIP|CRP2|ESP1
P27695		APEX1	APEX nuclease (multifunctional DNA repair enzyme) 1	APE|APE1|APEN|APEX|APX|HAP1|REF1
P63010		AP2B1	adaptor-related protein complex 2, beta 1 subunit	ADTB2|AP105B|AP2-BETA|CLAPB1
P04843		RPN1	ribophorin I	OST1|RBPH1
Q9Y262		EIF3L	eukaryotic translation initiation factor 3, subunit L	EIF3EIP|EIF3S11|EIF3S6IP|HSPC021|HSPC025|MSTP005
Q8NC51		SERBP1	SERPINE1 mRNA binding protein 1	CHD3IP|HABP4L|PAI-RBP1|PAIRBP1
P09622		DLD	dihydrolipoamide dehydrogenase	DLDD|DLDH|E3|GCSL|LAD|PHE3
Q9H4A4		RNPEP	arginyl aminopeptidase (aminopeptidase B)	-
Q9BSJ8		ESYT1	extended synaptotagmin-like protein 1	FAM62A|MBC2
P16152		CBR1	carbonyl reductase 1	CBR|SDR21C1|hCBR1
P62873		GNB1	guanine nucleotide binding protein (G protein), beta polypeptide 1	-
Q9UPN3		MACF1	microtubule-actin crosslinking factor 1	ABP620|ACF7|MACF|OFC4
P48147		PREP	prolyl endopeptidase	PE|PEP
O60763		USO1	USO1 vesicle transport factor	P115|TAP|VDP
Q6DD88		ATL3	atlastin GTPase 3	HSN1F
P40227		CCT6A	chaperonin containing TCP1, subunit 6A (zeta 1)	CCT-zeta|CCT-zeta-1|CCT6|Cctz|HTR3|MoDP-2|TCP-1-zeta|TCP20|TCPZ|TTCP20
P52907		CAPZA1	capping protein (actin filament) muscle Z-line, alpha 1	CAPPA1|CAPZ|CAZ1
O00429		DNM1L	dynamin 1-like	DLP1|DRP1|DVLP|DYMPLE|EMPF|HDYNIV
Q9H4M9		EHD1	EH-domain containing 1	H-PAST|HPAST1|PAST|PAST1
P52209		PGD	phosphogluconate dehydrogenase	6PGD
Q92841		DDX17	DEAD (Asp-Glu-Ala-Asp) box helicase 17	P72|RH70
Q9BZQ8		FAM129A	family with sequence similarity 129, member A	C1orf24|NIBAN
P30086		PEBP1	phosphatidylethanolamine binding protein 1	HCNP|HCNPpp|HEL-210|HEL-S-34|PBP|PEBP|PEBP-1|RKIP
P24752		ACAT1	acetyl-CoA acetyltransferase 1	ACAT|MAT|T2|THIL
P23526		AHCY	adenosylhomocysteinase	SAHH|adoHcyase
O75874		IDH1	isocitrate dehydrogenase 1 (NADP+), soluble	HEL-216|HEL-S-26|IDCD|IDH|IDP|IDPC|PICD
Q8N8S7		ENAH	enabled homolog (Drosophila)	ENA|MENA|NDPP1
Q9UH99		SUN2	Sad1 and UNC84 domain containing 2	UNC84B
Q8WUM4		PDCD6IP	programmed cell death 6 interacting protein	AIP1|ALIX|DRIP4|HP95
P04439		HLA-A	major histocompatibility complex, class I, A	HLAA
P02649		APOE	apolipoprotein E	AD2|LDLCQ5|LPG
P98160		HSPG2	heparan sulfate proteoglycan 2	HSPG|PLC|PRCAN|SJA|SJS|SJS1
P62701		RPS4X	ribosomal protein S4, X-linked	CCG2|DXS306|RPS4|S4|SCAR|SCR10
O43776		NARS	asparaginyl-tRNA synthetase	ASNRS|NARS1
Q9NVA2		SEPT11	septin 11	-
Q9UH65		SWAP70	SWAP switching B-cell complex 70kDa subunit	SWAP-70
P62241		RPS8	ribosomal protein S8	S8
Q16181		SEPT7	septin 7	CDC10|CDC3|NBLA02942|SEPT7A
P36776		LONP1	lon peptidase 1, mitochondrial	LON|LONP|LonHS|PIM1|PRSS15|hLON
P55809		OXCT1	3-oxoacid CoA transferase 1	OXCT|SCOT
Q92499		DDX1	DEAD (Asp-Glu-Ala-Asp) box helicase 1	DBP-RB|UKVH5d
P19174		PLCG1	phospholipase C, gamma 1	NCKAP3|PLC-II|PLC1|PLC148|PLCgamma1
P29144		TPP2	tripeptidyl peptidase II	TPP-2
Q9BUF5		TUBB6	tubulin, beta 6 class V	HsT1601|TUBB-5
P17844		DDX5	DEAD (Asp-Glu-Ala-Asp) box helicase 5	G17P1|HLR1|HUMP68|p68
Q96C86		DCPS	decapping enzyme, scavenger	DCS1|HINT-5|HINT5|HSL1
Q16576		RBBP7	retinoblastoma binding protein 7	RbAp46
P21589		NT5E	5'-nucleotidase, ecto (CD73)	CALJA|CD73|E5NT|NT|NT5|NTE|eN|eNT
P62879		GNB2	guanine nucleotide binding protein (G protein), beta polypeptide 2	-
Q6IBS0		TWF2	twinfilin actin-binding protein 2	A6RP|A6r|PTK9L
P61247		RPS3A	ribosomal protein S3A	FTE1|MFTL|S3A
P07737		PFN1	profilin 1	ALS18
P43304		GPD2	glycerol-3-phosphate dehydrogenase 2 (mitochondrial)	GDH2|GPDM|mGPDH
P45880		VDAC2	voltage-dependent anion channel 2	POR
Q9Y5X1		SNX9	sorting nexin 9	SDP1|SH3PX1|SH3PXD3A|WISP
Q9NR30		DDX21	DEAD (Asp-Glu-Ala-Asp) box helicase 21	GUA|GURDB|RH-II/GU|RH-II/GuA
Q86V81		ALYREF	Aly/REF export factor	ALY|ALY/REF|BEF|REF|THOC4
O60313		OPA1	optic atrophy 1 (autosomal dominant)	MGM1|NPG|NTG|largeG
P22234		PAICS	phosphoribosylaminoimidazole carboxylase, phosphoribosylaminoimidazole succinocarboxamide synthetase	ADE2|ADE2H1|AIRC|PAIS
O43399		TPD52L2	tumor protein D52-like 2	D54
Q71UI9		H2AFV	H2A histone family, member V	H2A.Z-2|H2AV
P0C0S5		H2AFZ	H2A histone family, member Z	H2A.Z-1|H2A.z|H2A/z|H2AZ
Q96HE7		ERO1L	ERO1-like (S. cerevisiae)	ERO1-alpha|ERO1A|ERO1LA
P43686		PSMC4	proteasome (prosome, macropain) 26S subunit, ATPase, 4	MIP224|RPT3|S6|TBP-7|TBP7
P41567		EIF1	eukaryotic translation initiation factor 1	A121|EIF-1|EIF1A|ISO1|SUI1
O43491		EPB41L2	erythrocyte membrane protein band 4.1-like 2	4.1-G|4.1G
Q05209		PTPN12	protein tyrosine phosphatase, non-receptor type 12	PTP-PEST|PTPG1
P07339		CTSD	cathepsin D	CLN10|CPSD|HEL-S-130P
P67936		TPM4	tropomyosin 4	HEL-S-108
Q9UJU6		DBNL	drebrin-like	ABP1|HIP-55|HIP55|SH3P7
Q13315		ATM	ATM serine/threonine kinase	AT1|ATA|ATC|ATD|ATDC|ATE|TEL1|TELO1
P11047		LAMC1	laminin, gamma 1 (formerly LAMB2)	LAMB2
Q13492		PICALM	phosphatidylinositol binding clathrin assembly protein	CALM|CLTH|LAP
P30046		DDT	D-dopachrome tautomerase	DDCT
A6NHG4		DDTL	D-dopachrome tautomerase-like	KB-226F1.2
P12955		PEPD	peptidase D	PROLIDASE
P02786		TFRC	transferrin receptor	CD71|T9|TFR|TFR1|TR|TRFR|p90
Q13435		SF3B2	splicing factor 3b, subunit 2, 145kDa	Cus1|SAP145|SF3B145|SF3b1|SF3b150
Q13469		NFATC2	nuclear factor of activated T-cells, cytoplasmic, calcineurin-dependent 2	NFAT1|NFATP
Q99733		NAP1L4	nucleosome assembly protein 1-like 4	NAP1L4b|NAP2|NAP2L|hNAP2
O94925		GLS	glutaminase	AAD20|GAC|GAM|GLS1|KGA
O00231		PSMD11	proteasome (prosome, macropain) 26S subunit, non-ATPase, 11	Rpn6|S9|p44.5
P54136		RARS	arginyl-tRNA synthetase	ArgRS|DALRD1
P23368		ME2	malic enzyme 2, NAD(+)-dependent, mitochondrial	ODS1
Q9UBR2		CTSZ	cathepsin Z	CTSX
O14773		TPP1	tripeptidyl peptidase I	CLN2|LPIC|SCAR7|TPP-1
P16989		YBX3	Y box binding protein 3	CSDA|CSDA1|DBPA|ZONAB
Q8IVF2		AHNAK2	AHNAK nucleoprotein 2	C14orf78
Q14203		DCTN1	dynactin 1	DAP-150|DP-150|P135
Q9Y277		VDAC3	voltage-dependent anion channel 3	HD-VDAC3|VDAC-3
Q13177		PAK2	p21 protein (Cdc42/Rac)-activated kinase 2	PAK65|PAKgamma
O60568		PLOD3	procollagen-lysine, 2-oxoglutarate 5-dioxygenase 3	LH3
Q9BTW9		TBCD	tubulin folding cofactor D	SSD-1|tfcD
P51114		FXR1	fragile X mental retardation, autosomal homolog 1	FXR1P
Q13045		FLII	flightless I homolog (Drosophila)	FLI|FLIL|Fli1
P53618		COPB1	coatomer protein complex, subunit beta 1	COPB
P62917		RPL8	ribosomal protein L8	L8
P43034		PAFAH1B1	platelet-activating factor acetylhydrolase 1b, regulatory subunit 1 (45kDa)	LIS1|LIS2|MDCR|MDS|PAFAH
P06737		PYGL	phosphorylase, glycogen, liver	GSD6
Q13838		DDX39B	DEAD (Asp-Glu-Ala-Asp) box polypeptide 39B	BAT1|D6S81E|UAP56
Q92900		UPF1	UPF1 regulator of nonsense transcripts homolog (yeast)	HUPF1|NORF1|RENT1|pNORF1|smg-2
P54920		NAPA	N-ethylmaleimide-sensitive factor attachment protein, alpha	SNAPA
Q12907		LMAN2	lectin, mannose-binding 2	C5orf8|GP36B|VIP36
O00560		SDCBP	syndecan binding protein (syntenin)	MDA-9|ST1|SYCL|TACIP18
P24539		ATP5F1	ATP synthase, H+ transporting, mitochondrial Fo complex, subunit B1	PIG47
P31937		HIBADH	3-hydroxyisobutyrate dehydrogenase	NS5ATP1
Q6NZI2		PTRF	polymerase I and transcript release factor	CAVIN|CAVIN1|CGL4|cavin-1
P05387		RPLP2	ribosomal protein, large, P2	D11S2243E|LP2|P2|RPP2
Q15424		SAFB	scaffold attachment factor B	HAP|HET|SAF-B1|SAFB1
O00567		NOP56	NOP56 ribonucleoprotein	NOL5A|SCA36
Q16881		TXNRD1	thioredoxin reductase 1	GRIM-12|TR|TR1|TRXR1|TXNR
P04899		GNAI2	guanine nucleotide binding protein (G protein), alpha inhibiting activity polypeptide 2	GIP|GNAI2B|H_LUCA15.1|H_LUCA16.1
O75821		EIF3G	eukaryotic translation initiation factor 3, subunit G	EIF3-P42|EIF3S4|eIF3-delta|eIF3-p44
Q68CZ2		TNS3	tensin 3	TEM6|TENS1
Q86UE4		MTDH	metadherin	3D3|AEG-1|AEG1|LYRIC|LYRIC/3D3
Q08J23		NSUN2	NOP2/Sun RNA methyltransferase family, member 2	MISU|MRT5|SAKI|TRM4
O60841		EIF5B	eukaryotic translation initiation factor 5B	IF2
Q93009		USP7	ubiquitin specific peptidase 7 (herpes virus-associated)	HAUSP|TEF1
P05198		EIF2S1	eukaryotic translation initiation factor 2, subunit 1 alpha, 35kDa	EIF-2|EIF-2A|EIF-2alpha|EIF2|EIF2A
P54577		YARS	tyrosyl-tRNA synthetase	CMTDIC|TYRRS|YRS|YTS
Q9Y696		CLIC4	chloride intracellular channel 4	CLIC4L|H1|MTCLIC|huH1|p64H1
P42166		TMPO	thymopoietin	CMD1T|LAP2|LEMD4|PRO0868|TP
Q9UJZ1		STOML2	stomatin (EPB72)-like 2	SLP-2
P08865		RPSA	ribosomal protein SA	37LRP|67LR|ICAS|LAMBR|LAMR1|LBP|LBP/p40|LRP|LRP/LR|NEM/1CHD4|SA|lamR|p40
P05106		ITGB3	integrin, beta 3 (platelet glycoprotein IIIa, antigen CD61)	BDPLT16|BDPLT2|CD61|GP3A|GPIIIa|GT
Q5JTV8		TOR1AIP1	torsin A interacting protein 1	LAP1|LAP1B
Q15631		TSN	translin	BCLF-1|C3PO|RCHF1|REHF-1|TBRBP|TRSLN
Q96TA1		FAM129B	family with sequence similarity 129, member B	C9orf88|MEG-3|MINERVA|OC58|bA356B19.6
P47755		CAPZA2	capping protein (actin filament) muscle Z-line, alpha 2	CAPPA2|CAPZ
P78417		GSTO1	glutathione S-transferase omega 1	GSTO 1-1|GSTTLp28|HEL-S-21|P28|SPG-R
Q92974		ARHGEF2	Rho/Rac guanine nucleotide exchange factor (GEF) 2	GEF|GEF-H1|GEFH1|LFP40|P40
P14868		DARS	aspartyl-tRNA synthetase	HBSL|aspRS
Q13724		MOGS	mannosyl-oligosaccharide glucosidase	CDG2B|CWH41|DER7|GCS1
P31949		S100A11	S100 calcium binding protein A11	HEL-S-43|MLN70|S100C
Q03252		LMNB2	lamin B2	LAMB2|LMN2
P62195		PSMC5	proteasome (prosome, macropain) 26S subunit, ATPase, 5	S8|SUG-1|SUG1|TBP10|TRIP1|p45|p45/SUG
Q9Y520		PRRC2C	proline-rich coiled-coil 2C	BAT2-iso|BAT2D1|BAT2L2|XTP2
P61221		ABCE1	ATP-binding cassette, sub-family E (OABP), member 1	ABC38|OABP|RLI|RNASEL1|RNASELI|RNS4I
Q6YHK3		CD109	CD109 molecule	CPAMD7|p180|r150
P53597		SUCLG1	succinate-CoA ligase, alpha subunit	GALPHA|MTDPS9|SUCLA1
P17301		ITGA2	integrin, alpha 2 (CD49B, alpha 2 subunit of VLA-2 receptor)	BR|CD49B|GPIa|HPA-5|VLA-2|VLAA2
P05556		ITGB1	integrin, beta 1 (fibronectin receptor, beta polypeptide, antigen CD29 includes MDF2, MSK12)	CD29|FNRB|GPIIA|MDF2|MSK12|VLA-BETA|VLAB
O94804		STK10	serine/threonine kinase 10	LOK|PRO2729
P78347		GTF2I	general transcription factor IIi	BAP135|BTKAP1|DIWS|GTFII-I|IB291|SPIN|TFII-I|WBS|WBSCR6
O75165		DNAJC13	DnaJ (Hsp40) homolog, subfamily C, member 13	RME8
Q1KMD3		HNRNPUL2	heterogeneous nuclear ribonucleoprotein U-like 2	HNRPUL2|SAF-A2
P21291		CSRP1	cysteine and glycine-rich protein 1	CRP|CRP1|CSRP|CYRP|D1S181E|HEL-141
Q15008		PSMD6	proteasome (prosome, macropain) 26S subunit, non-ATPase, 6	Rpn7|S10|SGA-113M|p42A|p44S10
P52292		KPNA2	karyopherin alpha 2 (RAG cohort 1, importin alpha 1)	IPOA1|QIP2|RCH1|SRP1alpha
O00159		MYO1C	myosin IC	MMI-beta|MMIb|NMI|myr2
O00571		DDX3X	DEAD (Asp-Glu-Ala-Asp) box helicase 3, X-linked	DBX|DDX14|DDX3|HLP2
Q9BTT0		ANP32E	acidic (leucine-rich) nuclear phosphoprotein 32 family, member E	LANP-L|LANPL
P21281		ATP6V1B2	ATPase, H+ transporting, lysosomal 56/58kDa, V1 subunit B2	ATP6B1B2|ATP6B2|HO57|VATB|VPP3|Vma2
O43242		PSMD3	proteasome (prosome, macropain) 26S subunit, non-ATPase, 3	P58|RPN3|S3|TSTA2
Q07021		C1QBP	complement component 1, q subcomponent binding protein	GC1QBP|HABP1|SF2p32|gC1Q-R|gC1qR|p32
P46459		NSF	N-ethylmaleimide-sensitive factor	SKD2
P35232		PHB	prohibitin	HEL-215|HEL-S-54e|PHB1
O95373		IPO7	importin 7	Imp7|RANBP7
Q96QK1		VPS35	vacuolar protein sorting 35 homolog (S. cerevisiae)	MEM3|PARK17
Q14573		ITPR3	inositol 1,4,5-trisphosphate receptor, type 3	IP3R|IP3R3
Q9Y285		FARSA	phenylalanyl-tRNA synthetase, alpha subunit	CML33|FARSL|FARSLA|FRSA|PheHA
Q99698		LYST	lysosomal trafficking regulator	CHS|CHS1
P07954		FH	fumarate hydratase	HLRCC|LRCC|MCL|MCUL1
Q8NE71		ABCF1	ATP-binding cassette, sub-family F (GCN20), member 1	ABC27|ABC50
P49006		MARCKSL1	MARCKS-like 1	F52|MACMARCKS|MLP|MLP1|MRP
Q8IY81		FTSJ3	FtsJ homolog 3 (E. coli)	EPCS3|SPB1
Q12765		SCRN1	secernin 1	SES1
P35222		CTNNB1	catenin (cadherin-associated protein), beta 1, 88kDa	CTNNB|MRD19|armadillo
P23297		S100A1	S100 calcium binding protein A1	S100|S100-alpha|S100A
P05388		RPLP0	ribosomal protein, large, P0	L10E|LP0|P0|PRLP0|RPP0
P56537		EIF6	eukaryotic translation initiation factor 6	CAB|EIF3A|ITGB4BP|b(2)gcn|eIF-6|p27(BBP)|p27BBP
Q9UQE7		SMC3	structural maintenance of chromosomes 3	BAM|BMH|CDLS3|CSPG6|HCAP|SMC3L1
P55209		NAP1L1	nucleosome assembly protein 1-like 1	NAP1|NAP1L|NRP
Q9UHB9		SRP68	signal recognition particle 68kDa	-
P62424		RPL7A	ribosomal protein L7a	L7A|SURF3|TRUP
Q15691		MAPRE1	microtubule-associated protein, RP/EB family, member 1	EB1
Q14847		LASP1	LIM and SH3 protein 1	Lasp-1|MLN50
O94979		SEC31A	SEC31 homolog A (S. cerevisiae)	ABP125|ABP130|HSPC334|SEC31L1
P31150		GDI1	GDP dissociation inhibitor 1	1A|GDIL|MRX41|MRX48|OPHN2|RABGD1A|RABGDIA|XAP-4
Q13409		DYNC1I2	dynein, cytoplasmic 1, intermediate chain 2	DNCI2|IC2
P35237		SERPINB6	serpin peptidase inhibitor, clade B (ovalbumin), member 6	CAP|DFNB91|MSTP057|PI-6|PI6|PTI|SPI3
P17812		CTPS1	CTP synthase 1	CTPS
O14818		PSMA7	proteasome (prosome, macropain) subunit, alpha type, 7	C6|HSPC|RC6-1|XAPC7
O95425		SVIL	supervillin	-
Q9BWD1		ACAT2	acetyl-CoA acetyltransferase 2	-
P07384		CAPN1	calpain 1, (mu/I) large subunit	CANP|CANP1|CANPL1|muCANP|muCL
Q15366		PCBP2	poly(rC) binding protein 2	HNRNPE2|HNRPE2|hnRNP-E2
Q14157		UBAP2L	ubiquitin associated protein 2-like	NICE-4
Q05682		CALD1	caldesmon 1	CDM|H-CAD|HCAD|L-CAD|LCAD|NAG22
P12236		SLC25A6	solute carrier family 25 (mitochondrial carrier; adenine nucleotide translocator), member 6	2|3|AAC3|ANT|ANT 2|ANT 3|ANT3|ANT3Y
P26639		TARS	threonyl-tRNA synthetase	ThrRS
Q3ZCM7		TUBB8	tubulin, beta 8 class VIII	bA631M21.2
Q86TX2		ACOT1	acyl-CoA thioesterase 1	ACH2|CTE-1|LACH2
Q02790		FKBP4	FK506 binding protein 4, 59kDa	FKBP51|FKBP52|FKBP59|HBI|Hsp56|PPIase|p52
P40121		CAPG	capping protein (actin filament), gelsolin-like	AFCP|HEL-S-66|MCP
O95433		AHSA1	AHA1, activator of heat shock 90kDa protein ATPase homolog 1 (yeast)	AHA1|C14orf3|p38
Q99497		PARK7	parkinson protein 7	DJ-1|DJ1|HEL-S-67p
O94826		TOMM70A	translocase of outer mitochondrial membrane 70 homolog A (S. cerevisiae)	-
P62805		-
P62805		-
P62805		-
P62805		-
P62805		-
P62805		-
P62805		-
P62805		-
P62805		-
P62805		-
P62805		-
P62805		-
P62805		-
P62805		-
P28331		NDUFS1	NADH dehydrogenase (ubiquinone) Fe-S protein 1, 75kDa (NADH-coenzyme Q reductase)	CI-75Kd|CI-75k|PRO1304
A6NHR9		SMCHD1	structural maintenance of chromosomes flexible hinge domain containing 1	-
Q9Y2W1		THRAP3	thyroid hormone receptor associated protein 3	TRAP150
Q14376		GALE	UDP-galactose-4-epimerase	SDR1E1
Q7L576		CYFIP1	cytoplasmic FMR1 interacting protein 1	P140SRA-1|SHYC|SRA-1|SRA1
Q9Y6C9		MTCH2	mitochondrial carrier 2	MIMP|SLC25A50
P28482		MAPK1	mitogen-activated protein kinase 1	ERK|ERK-2|ERK2|ERT1|MAPK2|P42MAPK|PRKM1|PRKM2|p38|p40|p41|p41mapk|p42-MAPK
P51991		HNRNPA3	heterogeneous nuclear ribonucleoprotein A3	2610510D13Rik|D10S102|FBRNP|HNRPA3
P30041		PRDX6	peroxiredoxin 6	1-Cys|AOP2|HEL-S-128m|NSGPx|PRX|aiPLA2|p29
Q9UNM6		PSMD13	proteasome (prosome, macropain) 26S subunit, non-ATPase, 13	HSPC027|Rpn9|S11|p40.5
Q7L2E3		DHX30	DEAH (Asp-Glu-Ala-His) box helicase 30	DDX30|RETCOR
P51610		HCFC1	host cell factor C1	CFF|HCF-1|HCF1|HFC1|MRX3|PPP1R89|VCAF
P62263		RPS14	ribosomal protein S14	EMTB|S14
O95831		AIFM1	apoptosis-inducing factor, mitochondrion-associated, 1	AIF|CMT2D|CMTX4|COWCK|COXPD6|NADMR|NAMSD|PDCD8
P69849		NOMO3	NODAL modulator 3	Nomo
Q5JPE7		NOMO2	NODAL modulator 2	Nomo|PM5
Q9ULZ3		PYCARD	PYD and CARD domain containing	ASC|CARD5|TMS|TMS-1|TMS1
Q6P5R6		RPL22L1	ribosomal protein L22-like 1	-
Q15233		NONO	non-POU domain containing, octamer-binding	NMT55|NRB54|P54|P54NRB|PPP1R114
Q9NQC3		RTN4	reticulon 4	ASY|NI220/250|NOGO|NOGO-A|NOGOC|NSP|NSP-CL|Nbla00271|Nbla10545|Nogo-B|Nogo-C|RTN-X|RTN4-A|RTN4-B1|RTN4-B2|RTN4-C
P36551		CPOX	coproporphyrinogen oxidase	CPO|CPX|HCP
P06756		ITGAV	integrin, alpha V	CD51|MSK8|VNRA|VTNR
Q14690		PDCD11	programmed cell death 11	ALG-4|ALG4|NFBP|RRP5
P20073		ANXA7	annexin A7	ANX7|SNX|SYNEXIN
P54886		ALDH18A1	aldehyde dehydrogenase 18 family, member A1	ARCL3A|GSAS|P5CS|PYCS
P55735		SEC13	SEC13 homolog (S. cerevisiae)	D3S1231E|SEC13L1|SEC13R|npp-20
P49023		PXN	paxillin	-
Q12929		EPS8	epidermal growth factor receptor pathway substrate 8	-
P26373		RPL13	ribosomal protein L13	BBC1|D16S444E|D16S44E|L13
P13674		P4HA1	prolyl 4-hydroxylase, alpha polypeptide I	P4HA
P54578		USP14	ubiquitin specific peptidase 14 (tRNA-guanine transglycosylase)	TGT
Q9Y230		RUVBL2	RuvB-like AAA ATPase 2	ECP51|INO80J|REPTIN|RVB2|TIH2|TIP48|TIP49B
O96008		TOMM40	translocase of outer mitochondrial membrane 40 homolog (yeast)	C19orf1|D19S1177E|PER-EC1|PEREC1|TOM40
P49419		ALDH7A1	aldehyde dehydrogenase 7 family, member A1	ATQ1|EPD|PDE
P07437		TUBB	tubulin, beta class I	CDCBM6|M40|OK/SW-cl.56|TUBB1|TUBB5
O75348		ATP6V1G1	ATPase, H+ transporting, lysosomal 13kDa, V1 subunit G1	ATP6G|ATP6G1|ATP6GL|ATP6J|Vma10
P00390		GSR	glutathione reductase	HEL-75
Q9NY33		DPP3	dipeptidyl-peptidase 3	DPPIII
Q99623		PHB2	prohibitin 2	BAP|BCAP37|Bap37|PNAS-141|REA|p22
P23284		PPIB	peptidylprolyl isomerase B (cyclophilin B)	CYP-S1|CYPB|HEL-S-39|OI9|SCYLP
P16435		POR	P450 (cytochrome) oxidoreductase	CPR|CYPOR|P450R
Q13217		DNAJC3	DnaJ (Hsp40) homolog, subfamily C, member 3	ERdj6|HP58|P58|P58IPK|PRKRI
Q9Y2X3		NOP58	NOP58 ribonucleoprotein	NOP5|NOP5/NOP58
Q9UIG0		BAZ1B	bromodomain adjacent to zinc finger domain, 1B	WBSCR10|WBSCR9|WSTF
Q05639		EEF1A2	eukaryotic translation elongation factor 1 alpha 2	EEF1AL|EF-1-alpha-2|EF1A|HS1|STN|STNL
Q9Y265		RUVBL1	RuvB-like AAA ATPase 1	ECP54|INO80H|NMP238|PONTIN|Pontin52|RVB1|TIH1|TIP49|TIP49A
P49736		MCM2	minichromosome maintenance complex component 2	BM28|CCNL1|CDCL1|D3S3194|MITOTIN|cdc19
P28838		LAP3	leucine aminopeptidase 3	HEL-S-106|LAP|LAPEP|PEPS
O75694		NUP155	nucleoporin 155kDa	ATFB15|N155
O76021		RSL1D1	ribosomal L1 domain containing 1	CSIG|PBK1|UTP30
P54652		HSPA2	heat shock 70kDa protein 2	HSP70-2|HSP70-3
P17174		GOT1	glutamic-oxaloacetic transaminase 1, soluble	ASTQTL1|GIG18|cAspAT|cCAT
P28074		PSMB5	proteasome (prosome, macropain) subunit, beta type, 5	LMPX|MB1|X
Q06323		PSME1	proteasome (prosome, macropain) activator subunit 1 (PA28 alpha)	IFI5111|PA28A|PA28alpha|REGalpha
Q96AE4		FUBP1	far upstream element (FUSE) binding protein 1	FBP|FUBP
P84098		RPL19	ribosomal protein L19	L19
P36507		MAP2K2	mitogen-activated protein kinase kinase 2	CFC4|MAPKK2|MEK2|MKK2|PRKMK2
O60271		SPAG9	sperm associated antigen 9	CT89|HLC-6|HLC4|JIP-4|JIP4|JLP|PHET|PIG6
Q9NQW7		XPNPEP1	X-prolyl aminopeptidase (aminopeptidase P) 1, soluble	APP1|SAMP|XPNPEP|XPNPEPL|XPNPEPL1
Q9P258		RCC2	regulator of chromosome condensation 2	TD-60
P17931		LGALS3	lectin, galactoside-binding, soluble, 3	CBP35|GAL3|GALBP|GALIG|L31|LGALS2|MAC2
Q99714		HSD17B10	hydroxysteroid (17-beta) dehydrogenase 10	17b-HSD10|ABAD|CAMR|DUPXp11.22|ERAB|HADH2|HCD2|MHBD|MRPP2|MRX17|MRX31|MRXS10|SCHAD|SDR5C1
Q10567		AP1B1	adaptor-related protein complex 1, beta 1 subunit	ADTB1|AP105A|BAM22|CLAPB2
Q16778		HIST2H2BE	histone cluster 2, H2be	GL105|H2B|H2B.1|H2BFQ|H2BGL105|H2BQ
P06899		HIST1H2BJ	histone cluster 1, H2bj	H2B/r|H2BFR|H2BJ
P33778		HIST1H2BB	histone cluster 1, H2bb	H2B.1|H2B/f|H2BFF
P23527		HIST1H2BO	histone cluster 1, H2bo	H2B.2|H2B/n|H2BFN|dJ193B12.2
Q8N257		HIST3H2BB	histone cluster 3, H2bb	H2Bb
Q15019		SEPT2	septin 2	DIFF6|NEDD-5|NEDD5|Pnutl3|hNedd5
Q9NTI5		PDS5B	PDS5, regulator of cohesion maintenance, homolog B (S. cerevisiae)	APRIN|AS3|CG008
Q9H223		EHD4	EH-domain containing 4	PAST4
Q16531		DDB1	damage-specific DNA binding protein 1, 127kDa	DDBA|UV-DDB1|XAP1|XPCE|XPE|XPE-BF
Q99878		HIST1H2AJ	histone cluster 1, H2aj	H2A/E|H2AFE|dJ160A22.4
Q96KK5		HIST1H2AH	histone cluster 1, H2ah	H2A/S|H2AFALii|H2AH|dJ86C11.1
Q9BTM1		H2AFJ	H2A histone family, member J	H2AJ
Q93077		HIST1H2AC	histone cluster 1, H2ac	H2A/l|H2AFL|dJ221C16.4
P0C0S8		-
P0C0S8		-
P0C0S8		-
P0C0S8		-
P0C0S8		-
Q7L7L0		HIST3H2A	histone cluster 3, H2a	-
P20671		HIST1H2AD	histone cluster 1, H2ad	H2A.3|H2A/g|H2AFG
P04908		-
P04908		-
P48444		ARCN1	archain 1	COPD
Q9H3P7		ACBD3	acyl-CoA binding domain containing 3	GCP60|GOCAP1|GOLPH1|PAP7
Q9Y3E5		PTRH2	peptidyl-tRNA hydrolase 2	BIT1|PTH2
O60701		UGDH	UDP-glucose 6-dehydrogenase	GDH|UDP-GlcDH|UDPGDH|UGD
O00232		PSMD12	proteasome (prosome, macropain) 26S subunit, non-ATPase, 12	Rpn5|p55
P61764		STXBP1	syntaxin binding protein 1	MUNC18-1|NSEC1|P67|RBSEC1|UNC18
Q9Y5B9		SUPT16H	suppressor of Ty 16 homolog (S. cerevisiae)	CDC68|FACTP140|SPT16/CDC68
O75534		CSDE1	cold shock domain containing E1, RNA-binding	D1S155E|UNR
Q13162		PRDX4	peroxiredoxin 4	AOE37-2|HEL-S-97n|PRX-4
Q96KP4		CNDP2	CNDP dipeptidase 2 (metallopeptidase M20 family)	CN2|CPGL|HEL-S-13|HsT2298|PEPA
Q8N1F7		NUP93	nucleoporin 93kDa	NIC96
Q13509		TUBB3	tubulin, beta 3 class III	CDCBM|CDCBM1|CFEOM3|CFEOM3A|FEOM3|TUBB4|beta-4
P55084		HADHB	hydroxyacyl-CoA dehydrogenase/3-ketoacyl-CoA thiolase/enoyl-CoA hydratase (trifunctional protein), beta subunit	ECHB|MTPB|TP-BETA
Q07955		SRSF1	serine/arginine-rich splicing factor 1	ASF|SF2|SF2p33|SFRS1|SRp30a
Q12792		TWF1	twinfilin actin-binding protein 1	A6|PTK9
Q9BR76		CORO1B	coronin, actin binding protein, 1B	CORONIN-2
P18124		RPL7	ribosomal protein L7	L7|humL7-1
P30044		PRDX5	peroxiredoxin 5	ACR1|AOEB166|B166|HEL-S-55|PLP|PMP20|PRDX6|PRXV|prx-V
P61160		ACTR2	ARP2 actin-related protein 2 homolog (yeast)	ARP2
P55036		PSMD4	proteasome (prosome, macropain) 26S subunit, non-ATPase, 4	AF|AF-1|ASF|MCB1|Rpn10|S5A|pUB-R5
Q9Y3F4		STRAP	serine/threonine kinase receptor associated protein	MAWD|PT-WD|UNRIP
Q8N163		CCAR2	cell cycle and apoptosis regulator 2	DBC-1|DBC1|KIAA1967|NET35|p30 DBC|p30DBC
Q15942		ZYX	zyxin	ESP-2|HED-2
Q9UHX1		PUF60	poly-U binding splicing factor 60KDa	FIR|RoBPI|SIAHBP1|VRJS
O60716		CTNND1	catenin (cadherin-associated protein), delta 1	CAS|CTNND|P120CAS|P120CTN|p120|p120(CAS)|p120(CTN)
Q92922		SMARCC1	SWI/SNF related, matrix associated, actin dependent regulator of chromatin, subfamily c, member 1	BAF155|CRACC1|Rsc8|SRG3|SWI3
Q06124		PTPN11	protein tyrosine phosphatase, non-receptor type 11	BPTP3|CFC|NS1|PTP-1D|PTP2C|SH-PTP2|SH-PTP3|SHP2
P46777		RPL5	ribosomal protein L5	DBA6|L5|PPP1R135
P68402		PAFAH1B2	platelet-activating factor acetylhydrolase 1b, catalytic subunit 2 (30kDa)	HEL-S-303
Q5SW79		CEP170	centrosomal protein 170kDa	FAM68A|KAB|KIAA0470
Q13347		EIF3I	eukaryotic translation initiation factor 3, subunit I	EIF3S2|PRO2242|TRIP-1|TRIP1|eIF3-beta|eIF3-p36
O95372		LYPLA2	lysophospholipase II	APT-2|DJ886K2.4
P40925		MDH1	malate dehydrogenase 1, NAD (soluble)	HEL-S-32|MDH-s|MDHA|MGC:1375|MOR2
P50570		DNM2	dynamin 2	CMT2M|CMTDI1|CMTDIB|DI-CMTB|DYN2|DYNII|LCCS5
Q15393		SF3B3	splicing factor 3b, subunit 3, 130kDa	RSE1|SAP130|SF3b130|STAF130
P11498		PC	pyruvate carboxylase	PCB
Q6XQN6		NAPRT	nicotinate phosphoribosyltransferase	NAPRT1|PP3856
Q8TEX9		IPO4	importin 4	Imp4
Q12905		ILF2	interleukin enhancer binding factor 2	NF45|PRO3063
Q9NTJ3		SMC4	structural maintenance of chromosomes 4	CAP-C|CAPC|SMC-4|SMC4L1|hCAP-C
Q14444		CAPRIN1	cell cycle associated protein 1	GPIAP1|GPIP137|GRIP137|M11S1|RNG105|p137GPI
P62191		PSMC1	proteasome (prosome, macropain) 26S subunit, ATPase, 1	P26S4|S4|p56
Q92973		TNPO1	transportin 1	IPO2|KPNB2|MIP|MIP1|TRN
P11387		TOP1	topoisomerase (DNA) I	TOPI
Q9NUQ9		FAM49B	family with sequence similarity 49, member B	L1
P22695		UQCRC2	ubiquinol-cytochrome c reductase core protein II	MC3DN5|QCR2|UQCR2
Q04917		YWHAH	tyrosine 3-monooxygenase/tryptophan 5-monooxygenase activation protein, eta	YWHA1
Q13423		NNT	nicotinamide nucleotide transhydrogenase	GCCD4
P36871		PGM1	phosphoglucomutase 1	CDG1T|GSD14
P49257		LMAN1	lectin, mannose-binding, 1	ERGIC-53|ERGIC53|F5F8D|FMFD1|MCFD1|MR60|gp58
O43583		DENR	density-regulated protein	DRP|DRP1|SMAP-3
O75367		H2AFY	H2A histone family, member Y	H2A.y|H2A/y|H2AF12M|H2AFJ|MACROH2A1.1|mH2A1|macroH2A1.2
Q9UBG0		MRC2	mannose receptor, C type 2	CD280|CLEC13E|ENDO180|UPARAP
Q12874		SF3A3	splicing factor 3a, subunit 3, 60kDa	PRP9|PRPF9|SAP61|SF3a60
Q9H2M9		RAB3GAP2	RAB3 GTPase activating protein subunit 2 (non-catalytic)	RAB3-GAP150|RAB3GAP150|SPG69|WARBM2|p150
Q92625		ANKS1A	ankyrin repeat and sterile alpha motif domain containing 1A	ANKS1
Q99961		SH3GL1	SH3-domain GRB2-like 1	CNSA1|EEN|SH3D2B|SH3P8
Q07866		KLC1	kinesin light chain 1	KLC|KNS2|KNS2A
Q09028		RBBP4	retinoblastoma binding protein 4	NURF55|RBAP48
Q9H0A0		NAT10	N-acetyltransferase 10 (GCN5-related)	ALP|NET43
Q14008		CKAP5	cytoskeleton associated protein 5	CHTOG|MSPS|TOG|TOGp|ch-TOG
Q93008		USP9X	ubiquitin specific peptidase 9, X-linked	DFFRX|FAF|FAM
P07741		APRT	adenine phosphoribosyltransferase	AMP|APRTD
P06865		HEXA	hexosaminidase A (alpha polypeptide)	TSD
P41091		EIF2S3	eukaryotic translation initiation factor 2, subunit 3 gamma, 52kDa	EIF2|EIF2G|EIF2gamma|eIF-2gA
P40763		STAT3	signal transducer and activator of transcription 3 (acute-phase response factor)	APRF|HIES
Q99829		CPNE1	copine I	COPN1|CPN1
P49591		SARS	seryl-tRNA synthetase	SERRS|SERS
O14744		PRMT5	protein arginine methyltransferase 5	HRMT1L5|IBP72|JBP1|SKB1|SKB1Hs
O75347		TBCA	tubulin folding cofactor A	-
P22061		PCMT1	protein-L-isoaspartate (D-aspartate) O-methyltransferase	PIMT
P01889		HLA-B	major histocompatibility complex, class I, B	AS|HLAB|SPDA1
P30566		ADSL	adenylosuccinate lyase	AMPS|ASASE|ASL
O43684		BUB3	BUB3 mitotic checkpoint protein	BUB3L|hBUB3
Q08945		SSRP1	structure specific recognition protein 1	FACT|FACT80|T160
P47756		CAPZB	capping protein (actin filament) muscle Z-line, beta	CAPB|CAPPB|CAPZ
P28066		PSMA5	proteasome (prosome, macropain) subunit, alpha type, 5	PSC5|ZETA
P04632		CAPNS1	calpain, small subunit 1	30K|CALPAIN4|CANP|CANPS|CAPN4|CDPS|CSS1
Q9UBQ7		GRHPR	glyoxylate reductase/hydroxypyruvate reductase	GLXR|GLYD|PH2
P46060		RANGAP1	Ran GTPase activating protein 1	Fug1|RANGAP|SD
O95782		AP2A1	adaptor-related protein complex 2, alpha 1 subunit	ADTAA|AP2-ALPHA|CLAPA1
Q92621		NUP205	nucleoporin 205kDa	C7orf14
E9PAV3		NACA	nascent polypeptide-associated complex alpha subunit	NACA1|skNAC
P28072		PSMB6	proteasome (prosome, macropain) subunit, beta type, 6	DELTA|LMPY|Y
P30038		ALDH4A1	aldehyde dehydrogenase 4 family, member A1	ALDH4|P5CD|P5CDh
P46013		MKI67	marker of proliferation Ki-67	KIA|MIB-|MIB-1|PPP1R105
P17858		PFKL	phosphofructokinase, liver	PFK-B
O75116		ROCK2	Rho-associated, coiled-coil containing protein kinase 2	ROCK-II
O75822		EIF3J	eukaryotic translation initiation factor 3, subunit J	EIF3S1|eIF3-alpha|eIF3-p35
P10768		ESD	esterase D	FGH
Q06830		PRDX1	peroxiredoxin 1	MSP23|NKEF-A|NKEFA|PAG|PAGA|PAGB|PRX1|PRXI|TDPX2
O60264		SMARCA5	SWI/SNF related, matrix associated, actin dependent regulator of chromatin, subfamily a, member 5	ISWI|SNF2H|WCRF135|hISWI|hSNF2H
P07099		EPHX1	epoxide hydrolase 1, microsomal (xenobiotic)	EPHX|EPOX|HYL1|MEH
P52788		SMS	spermine synthase	MRSR|SPMSY|SRS|SpS
P04181		OAT	ornithine aminotransferase	GACR|HOGA|OATASE|OKT
Q16643		DBN1	drebrin 1	D0S117E
P78344		EIF4G2	eukaryotic translation initiation factor 4 gamma, 2	AAG1|DAP5|NAT1|P97
P00505		GOT2	glutamic-oxaloacetic transaminase 2, mitochondrial	KAT4|KATIV|mitAAT
P40222		TXLNA	taxilin alpha	IL14|TXLN
Q9Y617		PSAT1	phosphoserine aminotransferase 1	EPIP|PSA|PSAT
P08582		MFI2	antigen p97 (melanoma associated) identified by monoclonal antibodies 133.2 and 96.5	CD228|MAP97|MTF1
P50995		ANXA11	annexin A11	ANX11|CAP50
P57729		RAB38	RAB38, member RAS oncogene family	NY-MEL-1|rrGTPbp
P98179		RBM3	RNA binding motif (RNP1, RRM) protein 3	IS1-RNPL|RNPL
P09104		ENO2	enolase 2 (gamma, neuronal)	HEL-S-279|NSE
P22392		NME2	NME/NM23 nucleoside diphosphate kinase 2	NDKB|NDPK-B|NDPKB|NM23-H2|NM23B|PUF
P22392		-
Q96P70		IPO9	importin 9	Imp9
P00367		GLUD1	glutamate dehydrogenase 1	GDH|GDH1|GLUD
Q99523		SORT1	sortilin 1	Gp95|LDLCQ6|NT3
P35637		FUS	FUS RNA binding protein	ALS6|ETM4|FUS1|HNRNPP2|POMP75|TLS
O75396		SEC22B	SEC22 vesicle trafficking protein homolog B (S. cerevisiae) (gene/pseudogene)	ERS-24|SEC22L1
A0FGR8		ESYT2	extended synaptotagmin-like protein 2	CHR2SYT|E-Syt2|FAM62B
P37108		SRP14	signal recognition particle 14kDa (homologous Alu RNA binding protein)	ALURBP
P62140		PPP1CB	protein phosphatase 1, catalytic subunit, beta isozyme	HEL-S-80p|PP-1B|PP1B|PP1beta|PPP1CD
Q32P28		LEPRE1	leucine proline-enriched proteoglycan (leprecan) 1	GROS1|OI8|P3H1
P20645		M6PR	mannose-6-phosphate receptor (cation dependent)	CD-MPR|MPR 46|MPR-46|MPR46|SMPR
O43390		HNRNPR	heterogeneous nuclear ribonucleoprotein R	HNRPR|hnRNP R|hnRNP-R
Q15654		TRIP6	thyroid hormone receptor interactor 6	OIP-1|OIP1|TRIP-6|TRIP6i2|ZRP-1
Q9BS26		ERP44	endoplasmic reticulum protein 44	PDIA10|TXNDC4
Q02880		TOP2B	topoisomerase (DNA) II beta 180kDa	TOPIIB|top2beta
P23193		TCEA1	transcription elongation factor A (SII), 1	GTF2S|SII|TCEA|TF2S|TFIIS
O15355		PPM1G	protein phosphatase, Mg2+/Mn2+ dependent, 1G	PP2CG|PP2CGAMMA|PPP2CG
Q9Y3A5		SBDS	Shwachman-Bodian-Diamond syndrome	SDS|SWDS
Q53H12		AGK	acylglycerol kinase	CATC5|CTRCT38|MTDPS10|MULK
P09417		QDPR	quinoid dihydropteridine reductase	DHPR|PKU2|SDR33C1
O95602		POLR1A	polymerase (RNA) I polypeptide A, 194kDa	A190|RPA1|RPA194|RPO1-4|RPO14
P49593		PPM1F	protein phosphatase, Mg2+/Mn2+ dependent, 1F	CAMKP|CaMKPase|FEM-2|POPX2|hFEM-2
P61026		RAB10	RAB10, member RAS oncogene family	-
Q96BY6		DOCK10	dedicator of cytokinesis 10	DRIP2|Nbla10300|ZIZ3
Q9Y6M1		IGF2BP2	insulin-like growth factor 2 mRNA binding protein 2	IMP-2|IMP2|VICKZ2
O15371		EIF3D	eukaryotic translation initiation factor 3, subunit D	EIF3S7|eIF3-p66|eIF3-zeta
P04271		S100B	S100 calcium binding protein B	NEF|S100|S100-B|S100beta
Q9Y2A7		NCKAP1	NCK-associated protein 1	HEM2|NAP1|NAP125|p125Nap1
P30048		PRDX3	peroxiredoxin 3	AOP-1|AOP1|HBC189|MER5|PRO1748|SP-22|prx-III
Q9BVA1		TUBB2B	tubulin, beta 2B class IIb	PMGYSA|bA506K6.1
Q9NZB2		FAM120A	family with sequence similarity 120A	C9orf10|DNAPTP1|DNAPTP5|OSSA
P51659		HSD17B4	hydroxysteroid (17-beta) dehydrogenase 4	DBP|MFE-2|MPF-2|PRLTS1|SDR8C1
P61106		RAB14	RAB14, member RAS oncogene family	FBP|RAB-14
Q9NSD9		FARSB	phenylalanyl-tRNA synthetase, beta subunit	FARSLB|FRSB|PheHB|PheRS
Q9H0U4		RAB1B	RAB1B, member RAS oncogene family	-
Q03154		ACY1	aminoacylase 1	ACY-1|ACY1D|HEL-S-5
O76094		SRP72	signal recognition particle 72kDa	BMFF|BMFS1|HEL103
Q9BZZ5		API5	apoptosis inhibitor 5	AAC-11|AAC11
Q9P2R7		SUCLA2	succinate-CoA ligase, ADP-forming, beta subunit	A-BETA|MTDPS5|SCS-betaA
Q14240		EIF4A2	eukaryotic translation initiation factor 4A2	BM-010|DDX2B|EIF4A|EIF4F|eIF-4A-II|eIF4A-II
P04062		GBA	glucosidase, beta, acid	GBA1|GCB|GLUC
Q9Y2H2		INPP5F	inositol polyphosphate-5-phosphatase F	MSTPO47|SAC2|hSAC2
Q8IXB1		DNAJC10	DnaJ (Hsp40) homolog, subfamily C, member 10	ERdj5|JPDI|MTHr|PDIA19
P49321		NASP	nuclear autoantigenic sperm protein (histone-binding)	FLB7527|PRO1999
Q9ULV4		CORO1C	coronin, actin binding protein, 1C	HCRNN4
P15121		AKR1B1	aldo-keto reductase family 1, member B1 (aldose reductase)	ADR|ALDR1|ALR2|AR
P63151		PPP2R2A	protein phosphatase 2, regulatory subunit B, alpha	B55A|B55ALPHA|PR52A|PR55A
Q9NQR4		NIT2	nitrilase family, member 2	HEL-S-8a
P62495		ETF1	eukaryotic translation termination factor 1	D5S1995|ERF|ERF1|RF1|SUP45L1|TB3-1
Q15907		RAB11B	RAB11B, member RAS oncogene family	H-YPT3
Q99436		PSMB7	proteasome (prosome, macropain) subunit, beta type, 7	Z
P25786		PSMA1	proteasome (prosome, macropain) subunit, alpha type, 1	HC2|HEL-S-275|NU|PROS30
Q9UNF0		PACSIN2	protein kinase C and casein kinase substrate in neurons 2	SDPII
Q13228		SELENBP1	selenium binding protein 1	HEL-S-134P|LPSB|SBP56|SP56|hSBP
P27144		-
P27144		-
P26368		U2AF2	U2 small nuclear RNA auxiliary factor 2	U2AF65
Q96B97		SH3KBP1	SH3-domain kinase binding protein 1	CD2BP3|CIN85|GIG10|HSB-1|HSB1|MIG18
P49589		CARS	cysteinyl-tRNA synthetase	CARS1|CYSRS|MGC:11246
P84077		ARF1	ADP-ribosylation factor 1	-
P18754		RCC1	regulator of chromosome condensation 1	CHC1|RCC1-I|SNHG3-RCC1
P46379		BAG6	BCL2-associated athanogene 6	BAG-6|BAT3|D6S52E|G3
P10155		TROVE2	TROVE domain family, member 2	RO60|RORNP|SSA2
P07942		LAMB1	laminin, beta 1	CLM|LIS5
Q9UJS0		SLC25A13	solute carrier family 25 (aspartate/glutamate carrier), member 13	ARALAR2|CITRIN|CTLN2
Q15293		RCN1	reticulocalbin 1, EF-hand calcium binding domain	HEL-S-84|PIG20|RCAL|RCN
Q9UQ35		SRRM2	serine/arginine repetitive matrix 2	300-KD|CWF21|Cwc21|SRL300|SRm300
Q9Y6Y8		SEC23IP	SEC23 interacting protein	P125|P125A
P09661		SNRPA1	small nuclear ribonucleoprotein polypeptide A'	Lea1
P39023		RPL3	ribosomal protein L3	ASC-1|L3|TARBP-B
Q12931		TRAP1	TNF receptor-associated protein 1	HSP 75|HSP75|HSP90L|TRAP-1
Q3ZCQ8		TIMM50	translocase of inner mitochondrial membrane 50 homolog (S. cerevisiae)	TIM50|TIM50L
Q96PZ0		PUS7	pseudouridylate synthase 7 (putative)	-
P38919		EIF4A3	eukaryotic translation initiation factor 4A3	DDX48|MUK34|NMP265|NUK34|RCPS|eIF4AIII
Q15274		QPRT	quinolinate phosphoribosyltransferase	HEL-S-90n|QPRTase
Q15417		CNN3	calponin 3, acidic	-
P68400		CSNK2A1	casein kinase 2, alpha 1 polypeptide	CK2A1|CKII|CSNK2A3
Q8NEV1		CSNK2A3	casein kinase 2, alpha 3 polypeptide	CSNK2A1P
P08559		PDHA1	pyruvate dehydrogenase (lipoamide) alpha 1	PDHA|PDHCE1A|PHE1A
Q14166		TTLL12	tubulin tyrosine ligase-like family, member 12	dJ526I14.2
Q14103		HNRNPD	heterogeneous nuclear ribonucleoprotein D (AU-rich element RNA binding protein 1, 37kDa)	AUF1|AUF1A|HNRPD|P37|hnRNPD0
Q15046		KARS	lysyl-tRNA synthetase	CMTRIB|DFNB89|KARS1|KARS2|KRS
P04179		SOD2	superoxide dismutase 2, mitochondrial	IPOB|MNSOD|MVCD6
Q8NBS9		TXNDC5	thioredoxin domain containing 5 (endoplasmic reticulum)	ENDOPDI|ERP46|HCC-2|PDIA15|STRF8|UNQ364
Q92609		TBC1D5	TBC1 domain family, member 5	-
Q96PK6		-
Q96PK6		-
P61019		RAB2A	RAB2A, member RAS oncogene family	LHX|RAB2
Q9UBB4		ATXN10	ataxin 10	E46L|HUMEEP|SCA10
P61163		ACTR1A	ARP1 actin-related protein 1 homolog A, centractin alpha (yeast)	ARP1|CTRN1
Q9P2B2		PTGFRN	prostaglandin F2 receptor inhibitor	CD315|CD9P-1|EWI-F|FPRP|SMAP-6
P15311		EZR	ezrin	CVIL|CVL|HEL-S-105|VIL2
P67775		PPP2CA	protein phosphatase 2, catalytic subunit, alpha isozyme	PP2Ac|PP2CA|PP2Calpha|RP-C
P24534		EEF1B2	eukaryotic translation elongation factor 1 beta 2	EEF1B|EEF1B1|EF1B
Q9BQE3		TUBA1C	tubulin, alpha 1c	TUBA6|bcm948
Q9BVP2		GNL3	guanine nucleotide binding protein-like 3 (nucleolar)	C77032|E2IG3|NNP47|NS
P49720		PSMB3	proteasome (prosome, macropain) subunit, beta type, 3	HC10-II
Q9BXP5		SRRT	serrate, RNA effector molecule	ARS2|ASR2|serrate
Q16822		PCK2	phosphoenolpyruvate carboxykinase 2 (mitochondrial)	PEPCK|PEPCK-M|PEPCK2
P11177		PDHB	pyruvate dehydrogenase (lipoamide) beta	PDHBD|PDHE1-B|PHE1B
P10253		GAA	glucosidase, alpha; acid	LYAG
Q14108		SCARB2	scavenger receptor class B, member 2	AMRF|CD36L2|EPM4|HLGP85|LGP85|LIMP-2|LIMPII|SR-BII
P12004		PCNA	proliferating cell nuclear antigen	-
P60981		DSTN	destrin (actin depolymerizing factor)	ACTDP|ADF|HEL32|bA462D18.2
P48735		IDH2	isocitrate dehydrogenase 2 (NADP+), mitochondrial	D2HGA2|ICD-M|IDH|IDHM|IDP|IDPM|mNADP-IDH
O14556		GAPDHS	glyceraldehyde-3-phosphate dehydrogenase, spermatogenic	GAPD2|GAPDH-2|GAPDS|HSD-35
Q9Y383		LUC7L2	LUC7-like 2 (S. cerevisiae)	CGI-74|LUC7B2
P42224		STAT1	signal transducer and activator of transcription 1, 91kDa	CANDF7|ISGF-3|STAT91
Q9BUJ2		HNRNPUL1	heterogeneous nuclear ribonucleoprotein U-like 1	E1B-AP5|E1BAP5|HNRPUL1
P48163		ME1	malic enzyme 1, NADP(+)-dependent, cytosolic	HUMNDME|MES
Q9Y5K5		UCHL5	ubiquitin carboxyl-terminal hydrolase L5	CGI-70|INO80R|UCH-L5|UCH37
P13861		PRKAR2A	protein kinase, cAMP-dependent, regulatory, type II, alpha	PKR2|PRKAR2
P26196		DDX6	DEAD (Asp-Glu-Ala-Asp) box helicase 6	HLR2|P54|RCK
Q92896		GLG1	golgi glycoprotein 1	CFR-1|ESL-1|MG-160|MG160
P12081		HARS	histidyl-tRNA synthetase	HRS|USH3B
P61313		RPL15	ribosomal protein L15	DBA12|EC45|L15|RPL10|RPLY10|RPYL10
Q9Y295		DRG1	developmentally regulated GTP binding protein 1	NEDD3
Q7L2H7		EIF3M	eukaryotic translation initiation factor 3, subunit M	B5|PCID1|TANGO7|hfl-B5
Q86W92		PPFIBP1	PTPRF interacting protein, binding protein 1 (liprin beta 1)	L2|SGT2|hSGT2|hSgt2p
P08243		ASNS	asparagine synthetase (glutamine-hydrolyzing)	ASNSD|TS11
P46783		RPS10	ribosomal protein S10	DBA9|S10
Q04446		GBE1	glucan (1,4-alpha-), branching enzyme 1	APBD|GBE|GSD4
Q02978		SLC25A11	solute carrier family 25 (mitochondrial carrier; oxoglutarate carrier), member 11	OGC|SLC20A4
Q00688		FKBP3	FK506 binding protein 3, 25kDa	FKBP-25|FKBP-3|FKBP25|PPIase
Q9UHY7		ENOPH1	enolase-phosphatase 1	E1|MASA|MST145|mtnC
Q92743		HTRA1	HtrA serine peptidase 1	ARMD7|CARASIL|HtrA|L56|ORF480|PRSS11
Q9Y2J2		EPB41L3	erythrocyte membrane protein band 4.1-like 3	4.1B|DAL-1|DAL1
O94832		MYO1D	myosin ID	PPP1R108|myr4
P62913		RPL11	ribosomal protein L11	DBA7|GIG34|L11
Q15459		SF3A1	splicing factor 3a, subunit 1, 120kDa	PRP21|PRPF21|SAP114|SF3A120
Q9NR19		ACSS2	acyl-CoA synthetase short-chain family member 2	ACAS2|ACECS|ACS|ACSA|dJ1161H23.1
Q6NYC8		PPP1R18	protein phosphatase 1, regulatory subunit 18	HKMT1098|KIAA1949
Q9C0C2		TNKS1BP1	tankyrase 1 binding protein 1, 182kDa	TAB182
Q9UBE0		SAE1	SUMO1 activating enzyme subunit 1	AOS1|HSPC140|SUA1|UBLE1A
Q9C0D5		TANC1	tetratricopeptide repeat, ankyrin repeat and coiled-coil containing 1	ROLSB|TANC
Q5SSJ5		HP1BP3	heterochromatin protein 1, binding protein 3	HP1-BP74
Q9Y4W6		AFG3L2	AFG3-like AAA ATPase 2	SCA28|SPAX5
P37837		TALDO1	transaldolase 1	TAL|TAL-H|TALDOR|TALH
Q04323		UBXN1	UBX domain protein 1	2B28|SAKS1|UBXD10
Q92538		GBF1	golgi brefeldin A resistant guanine nucleotide exchange factor 1	ARF1GEF
P23396		RPS3	ribosomal protein S3	S3
P22570		FDXR	ferredoxin reductase	ADXR
Q16850		CYP51A1	cytochrome P450, family 51, subfamily A, polypeptide 1	CP51|CYP51|CYPL1|LDM|P450-14DM|P450L1
O95394		PGM3	phosphoglucomutase 3	AGM1|IMD23|PAGM|PGM 3
Q08380		LGALS3BP	lectin, galactoside-binding, soluble, 3 binding protein	90K|BTBD17B|MAC-2-BP|TANGO10B
Q9NTK5		OLA1	Obg-like ATPase 1	DOC45|GBP45|GTBP9|GTPBP9
Q969Z0		TBRG4	transforming growth factor beta regulator 4	CPR2|FASTKD4
Q9H845		ACAD9	acyl-CoA dehydrogenase family, member 9	NPD002
P09110		ACAA1	acetyl-CoA acyltransferase 1	ACAA|PTHIO|THIO
P54819		AK2	adenylate kinase 2	ADK2|AK 2
P22087		FBL	fibrillarin	FIB|FLRN|RNU3IP1
P08621		SNRNP70	small nuclear ribonucleoprotein 70kDa (U1)	RNPU1Z|RPU1|SNRP70|Snp1|U1-70K|U170K|U1AP|U1RNP
Q12849		GRSF1	G-rich RNA sequence binding factor 1	-
Q13596		SNX1	sorting nexin 1	HsT17379|VPS5
P30084		ECHS1	enoyl CoA hydratase, short chain, 1, mitochondrial	SCEH
P60709		ACTB	actin, beta	BRWS1|PS1TP5BP1
Q7Z2W4		ZC3HAV1	zinc finger CCCH-type, antiviral 1	ARTD13|FLB6421|PARP13|ZAP|ZC3H2|ZC3HDC2
Q15181		PPA1	pyrophosphatase (inorganic) 1	HEL-S-66p|IOPPP|PP|PP1|SID6-8061
P62333		PSMC6	proteasome (prosome, macropain) 26S subunit, ATPase, 6	CADP44|HEL-S-73|P44|SUG2|p42
P20810		CAST	calpastatin	BS-17
P07093		SERPINE2	serpin peptidase inhibitor, clade E (nexin, plasminogen activator inhibitor type 1), member 2	GDN|GDNPF|PI-7|PI7|PN-1|PN1|PNI
Q8NBJ5		COLGALT1	collagen beta(1-O)galactosyltransferase 1	GLT25D1
O00625		PIR	pirin (iron-binding nuclear protein)	-
P51665		PSMD7	proteasome (prosome, macropain) 26S subunit, non-ATPase, 7	MOV34|P40|Rpn8|S12
P31942		HNRNPH3	heterogeneous nuclear ribonucleoprotein H3 (2H9)	2H9|HNRPH3
Q9BXJ9		NAA15	N(alpha)-acetyltransferase 15, NatA auxiliary subunit	Ga19|NARG1|NAT1P|NATH|TBDN|TBDN100
Q15021		NCAPD2	non-SMC condensin I complex, subunit D2	CAP-D2|CNAP1|hCAP-D2
Q15785		TOMM34	translocase of outer mitochondrial membrane 34	HTOM34P|TOM34|URCC3
P84243		-
P84243		-
Q13572		ITPK1	inositol-tetrakisphosphate 1-kinase	ITRPK1
Q96KR1		ZFR	zinc finger RNA binding protein	SPG71|ZFR1
Q8WUM0		NUP133	nucleoporin 133kDa	hNUP133
O95817		BAG3	BCL2-associated athanogene 3	BAG-3|BIS|CAIR-1|MFM6
P33121		ACSL1	acyl-CoA synthetase long-chain family member 1	ACS1|FACL1|FACL2|LACS|LACS1|LACS2
Q9H2G2		SLK	STE20-like kinase	LOSK|STK2|bA16H23.1|se20-9
Q14683		SMC1A	structural maintenance of chromosomes 1A	CDLS2|DXS423E|SB1.8|SMC1|SMC1L1|SMC1alpha|SMCB
P20290		BTF3	basic transcription factor 3	BETA-NAC|BTF3a|BTF3b|NACB
P17096		HMGA1	high mobility group AT-hook 1	HMG-R|HMGA1A|HMGIY
Q9UMS4		PRPF19	pre-mRNA processing factor 19	NMP200|PRP19|PSO4|SNEV|UBOX4|hPSO4
P51148		RAB5C	RAB5C, member RAS oncogene family	L1880|RAB5CL|RAB5L|RABL
O43795		MYO1B	myosin IB	myr1
P62979		RPS27A	ribosomal protein S27a	CEP80|HEL112|S27A|UBA80|UBC|UBCEP1|UBCEP80
P62987		UBA52	ubiquitin A-52 residue ribosomal protein fusion product 1	CEP52|HUBCEP52|L40|RPL40
P0CG47		UBB	ubiquitin B	-
P0CG48		UBC	ubiquitin C	HMG20
P40967		PMEL	premelanosome protein	D12S53E|ME20|ME20-M|ME20M|P1|P100|PMEL17|SI|SIL|SILV|gp100
P19623		SRM	spermidine synthase	PAPT|SPDSY|SPS1|SRML1
O14617		AP3D1	adaptor-related protein complex 3, delta 1 subunit	ADTD|hBLVR
Q9HDC9		APMAP	adipocyte plasma membrane associated protein	BSCv|C20orf3
P18031		PTPN1	protein tyrosine phosphatase, non-receptor type 1	PTP1B
P62244		RPS15A	ribosomal protein S15a	S15a
P62826		RAN	RAN, member RAS oncogene family	ARA24|Gsp1|TC4
P07686		HEXB	hexosaminidase B (beta polypeptide)	ENC-1AS|HEL-248
Q5JTZ9		AARS2	alanyl-tRNA synthetase 2, mitochondrial	AARSL|COXPD8|MT-ALARS|MTALARS
P51812		RPS6KA3	ribosomal protein S6 kinase, 90kDa, polypeptide 3	CLS|HU-3|ISPK-1|MAPKAPK1B|MRX19|RSK|RSK2|S6K-alpha3|p90-RSK2|pp90RSK2
Q96AY3		FKBP10	FK506 binding protein 10, 65 kDa	FKBP65|OI11|OI6|PPIASE|hFKBP65
P42285		SKIV2L2	superkiller viralicidic activity 2-like 2 (S. cerevisiae)	Dob1|KIAA0052|Mtr4|fSAP118
P38571		LIPA	lipase A, lysosomal acid, cholesterol esterase	CESD|LAL
P48637		GSS	glutathione synthetase	GSHS|HEL-S-64p|HEL-S-88n
P07910		HNRNPC	heterogeneous nuclear ribonucleoprotein C (C1/C2)	C1|C2|HNRNP|HNRPC|SNRPC
P15170		GSPT1	G1 to S phase transition 1	551G9.2|ETF3A|GST1|eRF3a
O60610		DIAPH1	diaphanous-related formin 1	DFNA1|DIA1|DRF1|LFHL1|hDIA1
Q14160		SCRIB	scribbled planar cell polarity protein	CRIB1|SCRB1|SCRIB1|Vartul
P23634		ATP2B4	ATPase, Ca++ transporting, plasma membrane 4	ATP2B2|MXRA1|PMCA4|PMCA4b|PMCA4x
O00193		C11orf58	chromosome 11 open reading frame 58	IMAGE145052|SMAP
Q969V3		NCLN	nicalin	NET59
Q14498		RBM39	RNA binding motif protein 39	CAPER|CAPERalpha|FSAP59|HCC1|RNPC2
Q12888		TP53BP1	tumor protein p53 binding protein 1	53BP1|p202
P15880		RPS2	ribosomal protein S2	LLREP3|S2
P52789		HK2	hexokinase 2	HKII|HXK2
P18084		ITGB5	integrin, beta 5	-
P08708		RPS17	ribosomal protein S17	DBA4|RPS17L|RPS17L1|RPS17L2|S17
O00629		KPNA4	karyopherin alpha 4 (importin alpha 3)	IPOA3|QIP1|SRP3
P62942		FKBP1A	FK506 binding protein 1A, 12kDa	FKBP-12|FKBP-1A|FKBP1|FKBP12|PKC12|PKCI2|PPIASE
P08754		GNAI3	guanine nucleotide binding protein (G protein), alpha inhibiting activity polypeptide 3	87U6|ARCND1
Q15056		EIF4H	eukaryotic translation initiation factor 4H	WBSCR1|WSCR1|eIF-4H
Q7Z460		CLASP1	cytoplasmic linker associated protein 1	MAST1
Q15042		RAB3GAP1	RAB3 GTPase activating protein subunit 1 (catalytic)	P130|RAB3GAP|RAB3GAP130|WARBM1
Q16363		LAMA4	laminin, alpha 4	CMD1JJ|LAMA3|LAMA4*-1
Q96I24		FUBP3	far upstream element (FUSE) binding protein 3	FBP3
Q15057		ACAP2	ArfGAP with coiled-coil, ankyrin repeat and PH domains 2	CENTB2|CNT-B2
P52294		KPNA1	karyopherin alpha 1 (importin alpha 5)	IPOA5|NPI-1|RCH2|SRP1
Q7Z406		MYH14	myosin, heavy chain 14, non-muscle	DFNA4|DFNA4A|MHC16|MYH17|NMHC II-C|NMHC-II-C|PNMHH|myosin
P27635		RPL10	ribosomal protein L10	AUTSX5|DXS648|DXS648E|L10|NOV|QM
Q9P0K7		RAI14	retinoic acid induced 14	NORPEG|RAI13
Q9H583		HEATR1	HEAT repeat containing 1	BAP28|UTP10
P51570		GALK1	galactokinase 1	GALK|GK1|HEL-S-19
P23229		ITGA6	integrin, alpha 6	CD49f|ITGA6B|VLA-6
O00151		PDLIM1	PDZ and LIM domain 1	CLIM1|CLP-36|CLP36|HEL-S-112|hCLIM1
Q9Y6M9		NDUFB9	NADH dehydrogenase (ubiquinone) 1 beta subcomplex, 9, 22kDa	B22|CI-B22|LYRM3|UQOR22
P60228		EIF3E	eukaryotic translation initiation factor 3, subunit E	EIF3-P48|EIF3S6|INT6|eIF3-p46
Q8IVM0		CCDC50	coiled-coil domain containing 50	C3orf6|DFNA44|YMER
Q5VYK3		KIAA0368	KIAA0368	ECM29
Q14195		DPYSL3	dihydropyrimidinase-like 3	CRMP-4|CRMP4|DRP-3|DRP3|LCRMP|ULIP|ULIP-1
Q9UN86		G3BP2	GTPase activating protein (SH3 domain) binding protein 2	-
Q07960		ARHGAP1	Rho GTPase activating protein 1	CDC42GAP|RHOGAP|RHOGAP1|p50rhoGAP
Q00577		PURA	purine-rich element binding protein A	PUR-ALPHA|PUR1|PURALPHA
Q15437		SEC23B	Sec23 homolog B (S. cerevisiae)	CDA-II|CDAII|CDAN2|HEMPAS
P32119		PRDX2	peroxiredoxin 2	HEL-S-2a|NKEF-B|NKEFB|PRP|PRX2|PRXII|PTX1|TDPX1|TPX1|TSA
Q5JRX3		PITRM1	pitrilysin metallopeptidase 1	MP1|PreP
Q8NBX0		SCCPDH	saccharopine dehydrogenase (putative)	NET11
P43487		RANBP1	RAN binding protein 1	HTF9A
O43143		DHX15	DEAH (Asp-Glu-Ala-His) box helicase 15	DBP1|DDX15|HRH2|PRP43|PRPF43|PrPp43p
P46778		RPL21	ribosomal protein L21	L21
O94874		UFL1	UFM1-specific ligase 1	KIAA0776|Maxer|NLBP|RCAD
P35613		BSG	basigin (Ok blood group)	5F7|CD147|EMMPRIN|M6|OK|TCSF
P08237		PFKM	phosphofructokinase, muscle	GSD7|PFK-1|PFK1|PFKA|PFKX|PPP1R122
P49790		NUP153	nucleoporin 153kDa	HNUP153|N153
Q02818		NUCB1	nucleobindin 1	CALNUC|NUC
P50579		METAP2	methionyl aminopeptidase 2	MAP2|MNPEP|p67|p67eIF2
O15400		STX7	syntaxin 7	-
P25205		MCM3	minichromosome maintenance complex component 3	HCC5|P1-MCM3|P1.h|RLFB
Q99988		GDF15	growth differentiation factor 15	GDF-15|MIC-1|MIC1|NAG-1|PDF|PLAB|PTGFB
P53367		ARFIP1	ADP-ribosylation factor interacting protein 1	HSU52521
P13693		TPT1	tumor protein, translationally-controlled 1	HRF|TCTP|p02|p23
Q14137		BOP1	block of proliferation 1	-
P16949		STMN1	stathmin 1	C1orf215|LAP18|Lag|OP18|PP17|PP19|PR22|SMN
Q9NPH2		ISYNA1	inositol-3-phosphate synthase 1	INO1|INOS|IPS|IPS 1|IPS-1
O94901		SUN1	Sad1 and UNC84 domain containing 1	UNC84A
Q9UNH7		SNX6	sorting nexin 6	MSTP010|TFAF2
P52594		AGFG1	ArfGAP with FG repeats 1	HRB|RAB|RIP
P11766		ADH5	alcohol dehydrogenase 5 (class III), chi polypeptide	ADH-3|ADHX|FALDH|FDH|GSH-FDH|GSNOR
Q93052		LPP	LIM domain containing preferred translocation partner in lipoma	-
P06132		UROD	uroporphyrinogen decarboxylase	PCT|UPD
Q13526		PIN1	peptidylprolyl cis/trans isomerase, NIMA-interacting 1	DOD|UBL5
Q9Y266		NUDC	nudC nuclear distribution protein	HNUDC|MNUDC|NPD011
P40429		RPL13A	ribosomal protein L13a	L13A|TSTA1
Q13155		AIMP2	aminoacyl tRNA synthetase complex-interacting multifunctional protein 2	JTV-1|JTV1|P38
Q52LJ0		FAM98B	family with sequence similarity 98, member B	-
Q96RP9		GFM1	G elongation factor, mitochondrial 1	COXPD1|EFG|EFG1|EFGM|EGF1|GFM|hEFG1
P14550		AKR1A1	aldo-keto reductase family 1, member A1 (aldehyde reductase)	ALDR1|ALR|ARM|DD3|HEL-S-6
Q12797		ASPH	aspartate beta-hydroxylase	AAH|BAH|CASQ2BP1|HAAH|JCTN|junctin
Q9UKK3		PARP4	poly (ADP-ribose) polymerase family, member 4	ADPRTL1|ARTD4|PARP-4|PARPL|PH5P|VAULT3|VPARP|VWA5C|p193
P50402		EMD	emerin	EDMD|LEMD5|STA
Q9H1E3		NUCKS1	nuclear casein kinase and cyclin-dependent kinase substrate 1	NUCKS
Q13185		CBX3	chromobox homolog 3	HECH|HP1-GAMMA|HP1Hs-gamma
P62269		RPS18	ribosomal protein S18	D6S218E|HKE3|KE-3|KE3|S18
Q13011		ECH1	enoyl CoA hydratase 1, peroxisomal	HPXEL
P05141		SLC25A5	solute carrier family 25 (mitochondrial carrier; adenine nucleotide translocator), member 5	2F1|AAC2|ANT2|T2|T3
O14979		HNRNPDL	heterogeneous nuclear ribonucleoprotein D-like	HNRNP|HNRPDL|JKTBP|JKTBP2|laAUF1
P60900		PSMA6	proteasome (prosome, macropain) subunit, alpha type, 6	IOTA|PROS27|p27K
Q9P0V9		SEPT10	septin 10	-
Q96QR8		PURB	purine-rich element binding protein B	PURBETA
O14672		ADAM10	ADAM metallopeptidase domain 10	AD10|AD18|CD156c|HsT18717|MADM|RAK|kuz
Q96I99		SUCLG2	succinate-CoA ligase, GDP-forming, beta subunit	GBETA
P08236		GUSB	glucuronidase, beta	BG|MPS7
P30520		ADSS	adenylosuccinate synthase	ADEH|ADSS 2
O95793		STAU1	staufen double-stranded RNA binding protein 1	PPP1R150|STAU
Q15435		PPP1R7	protein phosphatase 1, regulatory subunit 7	SDS22
Q14554		PDIA5	protein disulfide isomerase family A, member 5	PDIR
O43818		RRP9	ribosomal RNA processing 9, small subunit (SSU) processome component, homolog (yeast)	RNU3IP2|U3-55K
Q9UL46		PSME2	proteasome (prosome, macropain) activator subunit 2 (PA28 beta)	PA28B|PA28beta|REGbeta
P38117		ETFB	electron-transfer-flavoprotein, beta polypeptide	MADD
P84090		ERH	enhancer of rudimentary homolog (Drosophila)	DROER
O75131		CPNE3	copine III	CPN3|PRO1071
Q9NVJ2		ARL8B	ADP-ribosylation factor-like 8B	ARL10C|Gie1
Q16831		UPP1	uridine phosphorylase 1	UDRPASE|UP|UPASE|UPP
Q9Y4P3		TBL2	transducin (beta)-like 2	WBSCR13|WS-betaTRP
Q8IWE2		FAM114A1	family with sequence similarity 114, member A1	Noxp20
Q14019		COTL1	coactosin-like F-actin binding protein 1	CLP
Q6PKG0		LARP1	La ribonucleoprotein domain family, member 1	LARP
Q9UI12		ATP6V1H	ATPase, H+ transporting, lysosomal 50/57kDa, V1 subunit H	MSTP042|NBP1|SFD|SFDalpha|SFDbeta|VMA13
P17980		PSMC3	proteasome (prosome, macropain) 26S subunit, ATPase, 3	TBP1
P61289		PSME3	proteasome (prosome, macropain) activator subunit 3 (PA28 gamma; Ki)	HEL-S-283|Ki|PA28-gamma|PA28G|PA28gamma|REG-GAMMA
P21266		GSTM3	glutathione S-transferase mu 3 (brain)	GST5|GSTB|GSTM3-3|GTM3
Q13085		ACACA	acetyl-CoA carboxylase alpha	ACAC|ACACAD|ACC|ACC1|ACCA
P48739		PITPNB	phosphatidylinositol transfer protein, beta	PI-TP-beta|PtdInsTP|VIB1B
Q01844		EWSR1	EWS RNA-binding protein 1	EWS|bK984G1.4
Q9HCC0		MCCC2	methylcrotonoyl-CoA carboxylase 2 (beta)	MCCB
A0AVT1		UBA6	ubiquitin-like modifier activating enzyme 6	E1-L2|MOP-4|UBE1L2
Q86XP3		DDX42	DEAD (Asp-Glu-Ala-Asp) box helicase 42	DDX42P|RHELP|RNAHP|SF3B8|SF3b125
Q9UGI8		TES	testis derived transcript (3 LIM domains)	TESS|TESS-2
O75306		NDUFS2	NADH dehydrogenase (ubiquinone) Fe-S protein 2, 49kDa (NADH-coenzyme Q reductase)	CI-49
P43007		SLC1A4	solute carrier family 1 (glutamate/neutral amino acid transporter), member 4	ASCT1|SATT
O75431		MTX2	metaxin 2	-
O75122		CLASP2	cytoplasmic linker associated protein 2	-
Q9UNZ2		NSFL1C	NSFL1 (p97) cofactor (p47)	P47|UBX1|UBXD10|UBXN2C|dJ776F14.1
Q9UKV3		ACIN1	apoptotic chromatin condensation inducer 1	ACINUS|ACN|fSAP152
Q13510		ASAH1	N-acylsphingosine amidohydrolase (acid ceramidase) 1	AC|ACDase|ASAH|PHP|PHP32|SMAPME
P39748		FEN1	flap structure-specific endonuclease 1	FEN-1|MF1|RAD2
P10644		PRKAR1A	protein kinase, cAMP-dependent, regulatory, type I, alpha	ACRDYS1|ADOHR|CAR|CNC|CNC1|PKR1|PPNAD1|PRKAR1|TSE1
Q9NYF8		BCLAF1	BCL2-associated transcription factor 1	BTF|bK211L9.1
Q9BTU6		PI4K2A	phosphatidylinositol 4-kinase type 2 alpha	PI4KII|PIK42A
O75955		FLOT1	flotillin 1	-
Q9H3Z4		DNAJC5	DnaJ (Hsp40) homolog, subfamily C, member 5	CLN4|CLN4B|CSP|DNAJC5A|NCL
O95202		LETM1	leucine zipper-EF-hand containing transmembrane protein 1	-
P09960		LTA4H	leukotriene A4 hydrolase	-
O75044		SRGAP2	SLIT-ROBO Rho GTPase activating protein 2	ARHGAP34|FNBP2|SRGAP2A|SRGAP3
Q96JJ7		TMX3	thioredoxin-related transmembrane protein 3	PDIA13|TXNDC10
Q15126		PMVK	phosphomevalonate kinase	HUMPMKI|PMK|PMKA|PMKASE
O94906		PRPF6	pre-mRNA processing factor 6	ANT-1|ANT1|C20orf14|Prp6|RP60|SNRNP102|TOM|U5-102K|hPrp6
Q7L0Y3		TRMT10C	tRNA methyltransferase 10 homolog C (S. cerevisiae)	HNYA|MRPP1|RG9MTD1
Q9UHL4		DPP7	dipeptidyl-peptidase 7	DPP2|DPPII|QPP
Q9H4L5		OSBPL3	oxysterol binding protein-like 3	ORP-3|ORP3|OSBP3
Q15020		SART3	squamous cell carcinoma antigen recognized by T cells 3	DSAP1|P100|RP11-13G14|TIP110|p110|p110(nrb)
Q9HAV4		XPO5	exportin 5	exp5
O00505		KPNA3	karyopherin alpha 3 (importin alpha 4)	IPOA4|SRP1|SRP1gamma|SRP4|hSRP1
Q02809		PLOD1	procollagen-lysine, 2-oxoglutarate 5-dioxygenase 1	EDS6|LH|LH1|LLH|PLOD
P62753		RPS6	ribosomal protein S6	S6
Q02878		RPL6	ribosomal protein L6	L6|SHUJUN-2|TAXREB107|TXREB1
P31689		DNAJA1	DnaJ (Hsp40) homolog, subfamily A, member 1	DJ-2|DjA1|HDJ2|HSDJ|HSJ2|HSPF4|NEDD7|hDJ-2
P48556		PSMD8	proteasome (prosome, macropain) 26S subunit, non-ATPase, 8	HEL-S-91n|HIP6|HYPF|Nin1p|Rpn12|S14|p31
P48047		ATP5O	ATP synthase, H+ transporting, mitochondrial F1 complex, O subunit	ATPO|OSCP
O43615		TIMM44	translocase of inner mitochondrial membrane 44 homolog (yeast)	TIM44
Q9P2Q2		FRMD4A	FERM domain containing 4A	FRMD4|bA295P9.4
Q9NUB1		ACSS1	acyl-CoA synthetase short-chain family member 1	ACAS2L|ACECS1|AceCS2L
Q9Y6G9		DYNC1LI1	dynein, cytoplasmic 1, light intermediate chain 1	DNCLI1|LIC1
Q9Y5A9		YTHDF2	YTH domain family, member 2	HGRG8|NY-REN-2
Q6P996		-
Q6P996		-
O95479		H6PD	hexose-6-phosphate dehydrogenase (glucose 1-dehydrogenase)	CORTRD1|G6PDH|GDH
Q8WZA9		IRGQ	immunity-related GTPase family, Q	IRGQ1
Q8TCT9		HM13	histocompatibility (minor) 13	H13|IMP1|IMPAS|IMPAS-1|MSTP086|PSENL3|PSL3|SPP|SPPL1|dJ324O17.1
Q15637		SF1	splicing factor 1	BBP|D11S636|MBBP|ZCCHC25|ZFM1|ZNF162
P62081		RPS7	ribosomal protein S7	DBA8|S7
Q9BV36		MLPH	melanophilin	SLAC2-A
Q93050		ATP6V0A1	ATPase, H+ transporting, lysosomal V0 subunit a1	ATP6N1|ATP6N1A|Stv1|VPP1|Vph1|a1
P51553		IDH3G	isocitrate dehydrogenase 3 (NAD+) gamma	H-IDHG
Q8TDN6		BRIX1	BRX1, biogenesis of ribosomes, homolog (S. cerevisiae)	BRIX|BXDC2
P62318		SNRPD3	small nuclear ribonucleoprotein D3 polypeptide 18kDa	SMD3|Sm-D3
P23588		EIF4B	eukaryotic translation initiation factor 4B	EIF-4B|PRO1843
Q9Y570		PPME1	protein phosphatase methylesterase 1	PME-1
O00754		MAN2B1	mannosidase, alpha, class 2B, member 1	LAMAN|MANB
P09972		ALDOC	aldolase C, fructose-bisphosphate	ALDC
P32969		RPL9	ribosomal protein L9	L9|NPC-A-16
Q9Y2L1		DIS3	DIS3 exosome endoribonuclease and 3'-5' exoribonuclease	2810028N01Rik|EXOSC11|KIAA1008|RRP44|dis3p
P55265		ADAR	adenosine deaminase, RNA-specific	ADAR1|AGS6|DRADA|DSH|DSRAD|G1P1|IFI-4|IFI4|K88DSRBP|P136
O60343		TBC1D4	TBC1 domain family, member 4	AS160
Q63ZY3		KANK2	KN motif and ankyrin repeat domains 2	ANKRD25|MXRA3|SIP
Q9BTV4		TMEM43	transmembrane protein 43	ARVC5|ARVD5|EDMD7|LUMA
P29966		MARCKS	myristoylated alanine-rich protein kinase C substrate	80K-L|MACS|PKCSL|PRKCSL
Q00169		PITPNA	phosphatidylinositol transfer protein, alpha	HEL-S-36|PI-TPalpha|PITPN|VIB1A
Q12769		NUP160	nucleoporin 160kDa	-
Q9BWF3		RBM4	RNA binding motif protein 4	LARK|RBM4A|ZCCHC21|ZCRB3A
Q9BQ04		RBM4B	RNA binding motif protein 4B	RBM30|RBM4L|ZCCHC15|ZCCHC21B|ZCRB3B
Q9UBW8		COPS7A	COP9 signalosome subunit 7A	CSN7A|SGN7a
Q9GZL7		WDR12	WD repeat domain 12	YTM1
Q92575		UBXN4	UBX domain protein 4	UBXD2|UBXDC1|erasin
P56693		SOX10	SRY (sex determining region Y)-box 10	DOM|PCWH|WS2E|WS4|WS4C
O95747		OXSR1	oxidative stress responsive 1	OSR1
Q96AG4		LRRC59	leucine rich repeat containing 59	p34
Q9Y5S2		CDC42BPB	CDC42 binding protein kinase beta (DMPK-like)	MRCKB
P24666		ACP1	acid phosphatase 1, soluble	HAAP
Q9P0L0		VAPA	VAMP (vesicle-associated membrane protein)-associated protein A, 33kDa	VAP-33|VAP-A|VAP33|hVAP-33
O00425		IGF2BP3	insulin-like growth factor 2 mRNA binding protein 3	CT98|IMP-3|IMP3|KOC|KOC1|VICKZ3
O15511		ARPC5	actin related protein 2/3 complex, subunit 5, 16kDa	ARC16|dJ127C7.3|p16-Arc
Q9BZG1		RAB34	RAB34, member RAS oncogene family	RAB39|RAH
Q10471		GALNT2	polypeptide N-acetylgalactosaminyltransferase 2	GalNAc-T2
P63279		UBE2I	ubiquitin-conjugating enzyme E2I	C358B7.1|P18|UBC9
P62316		SNRPD2	small nuclear ribonucleoprotein D2 polypeptide 16.5kDa	SMD2|SNRPD1|Sm-D2
O43396		TXNL1	thioredoxin-like 1	HEL-S-114|TRP32|TXL-1|TXNL|Txl
P36957		DLST	dihydrolipoamide S-succinyltransferase (E2 component of 2-oxo-glutarate complex)	DLTS
P23258		TUBG1	tubulin, gamma 1	CDCBM4|GCP-1|TUBG|TUBGCP1
Q9NRH3		TUBG2	tubulin, gamma 2	-
Q7Z434		MAVS	mitochondrial antiviral signaling protein	CARDIF|IPS-1|IPS1|VISA
P13798		APEH	acylaminoacyl-peptide hydrolase	AARE|ACPH|APH|D3F15S2|D3S48E|DNF15S2|OPH
O60884		DNAJA2	DnaJ (Hsp40) homolog, subfamily A, member 2	CPR3|DJ3|DJA2|DNAJ|DNJ3|HIRIP4|PRO3015|RDJ2
Q6L8Q7		PDE12	phosphodiesterase 12	2'-PDE
O14974		PPP1R12A	protein phosphatase 1, regulatory subunit 12A	M130|MBS|MYPT1
Q16543		CDC37	cell division cycle 37	P50CDC37
P50502		ST13	suppression of tumorigenicity 13 (colon carcinoma) (Hsp70 interacting protein)	AAG2|FAM10A1|FAM10A4|HIP|HOP|HSPABP|HSPABP1|P48|PRO0786|SNC6
Q96A65		EXOC4	exocyst complex component 4	SEC8|SEC8L1|Sec8p
P42765		ACAA2	acetyl-CoA acyltransferase 2	DSAEC
O00116		AGPS	alkylglycerone phosphate synthase	ADAP-S|ADAS|ADHAPS|ADPS|ALDHPSY
Q9UHB6		LIMA1	LIM domain and actin binding 1	EPLIN|SREBP3
P49189		ALDH9A1	aldehyde dehydrogenase 9 family, member A1	ALDH4|ALDH7|ALDH9|E3|TMABADH
P25398		RPS12	ribosomal protein S12	S12
Q04837		SSBP1	single-stranded DNA binding protein 1, mitochondrial	Mt-SSB|SOSS-B1|SSBP|mtSSB
P36542		ATP5C1	ATP synthase, H+ transporting, mitochondrial F1 complex, gamma polypeptide 1	ATP5C|ATP5CL1
Q13618		CUL3	cullin 3	CUL-3|PHA2E
Q9P2R3		ANKFY1	ankyrin repeat and FYVE domain containing 1	ANKHZN|BTBD23|ZFYVE14
Q8N0X7		SPG20	spastic paraplegia 20 (Troyer syndrome)	SPARTIN|TAHCCP1
Q13283		G3BP1	GTPase activating protein (SH3 domain) binding protein 1	G3BP|HDH-VIII
Q9H488		POFUT1	protein O-fucosyltransferase 1	DDD2|FUT12|O-FUT|O-Fuc-T|O-FucT-1|OFUCT1
Q99567		NUP88	nucleoporin 88kDa	-
Q9Y5X3		SNX5	sorting nexin 5	-
Q07954		LRP1	low density lipoprotein receptor-related protein 1	A2MR|APOER|APR|CD91|IGFBP3R|LRP|LRP1A|TGFBR5
P62280		RPS11	ribosomal protein S11	S11
Q96G03		PGM2	phosphoglucomutase 2	-
Q6Y7W6		GIGYF2	GRB10 interacting GYF protein 2	GYF2|PARK11|PERQ2|PERQ3|TNRC15
Q9H6R4		NOL6	nucleolar protein 6 (RNA-associated)	NRAP|UTP22|bA311H10.1
P20618		PSMB1	proteasome (prosome, macropain) subunit, beta type, 1	HC5|PMSB1|PSC5
Q9UJ70		NAGK	N-acetylglucosamine kinase	GNK|HSA242910
Q9Y2Z0		SUGT1	SGT1, suppressor of G2 allele of SKP1 (S. cerevisiae)	SGT1
P25789		PSMA4	proteasome (prosome, macropain) subunit, alpha type, 4	HC9|HsT17706|PSC9
Q14258		TRIM25	tripartite motif containing 25	EFP|RNF147|Z147|ZNF147
Q13564		NAE1	NEDD8 activating enzyme E1 subunit 1	A-116A10.1|APPBP1|ula-1
O00203		AP3B1	adaptor-related protein complex 3, beta 1 subunit	ADTB3|ADTB3A|HPS|HPS2|PE
Q12788		TBL3	transducin (beta)-like 3	SAZD|UTP13
Q9NR45		NANS	N-acetylneuraminic acid synthase	HEL-S-100|SAS
Q15102		PAFAH1B3	platelet-activating factor acetylhydrolase 1b, catalytic subunit 3 (29kDa)	PAFAHG
Q9BVK6		TMED9	transmembrane emp24 protein transport domain containing 9	GMP25|HSGP25L2G|p25
Q13557		CAMK2D	calcium/calmodulin-dependent protein kinase II delta	CAMKD
P31323		PRKAR2B	protein kinase, cAMP-dependent, regulatory, type II, beta	PRKAR2|RII-BETA
O15160		POLR1C	polymerase (RNA) I polypeptide C, 30kDa	RPA39|RPA40|RPA5|RPAC1|TCS3
P20340		RAB6A	RAB6A, member RAS oncogene family	RAB6
P63167		DYNLL1	dynein, light chain, LC8-type 1	DLC1|DLC8|DNCL1|DNCLC1|LC8|LC8a|PIN|hdlc1
P29317		EPHA2	EPH receptor A2	ARCC2|CTPA|CTPP1|CTRCT6|ECK
Q7Z739		YTHDF3	YTH domain family, member 3	-
Q13098		GPS1	G protein pathway suppressor 1	COPS1|CSN1
O96019		ACTL6A	actin-like 6A	ACTL6|ARPN-BETA|Arp4|BAF53A|INO80K
O60684		KPNA6	karyopherin alpha 6 (importin alpha 7)	IPOA7|KPNA7
Q9BTC0		DIDO1	death inducer-obliterator 1	BYE1|C20orf158|DATF-1|DATF1|DIDO2|DIDO3|DIO-1|DIO1|dJ885L7.8
O95819		MAP4K4	mitogen-activated protein kinase kinase kinase kinase 4	FLH21957|HEL-S-31|HGK|MEKKK4|NIK
P04040		CAT	catalase	-
Q9UBF2		COPG2	coatomer protein complex, subunit gamma 2	2-COP|gamma-2-COP
Q13884		SNTB1	syntrophin, beta 1 (dystrophin-associated protein A1, 59kDa, basic component 1)	59-DAP|A1B|BSYN2|DAPA1B|SNT2|SNT2B1|TIP-43
Q13148		TARDBP	TAR DNA binding protein	ALS10|TDP-43
Q96EE3		SEH1L	SEH1-like (S. cerevisiae)	SEC13L|SEH1A|SEH1B|Seh1
P46926		GNPDA1	glucosamine-6-phosphate deaminase 1	GNP1|GNPDA|GNPI|GPI|HLN
P00491		PNP	purine nucleoside phosphorylase	NP|PRO1837|PUNP
Q9BXW7		CECR5	cat eye syndrome chromosome region, candidate 5	-
P30533		LRPAP1	low density lipoprotein receptor-related protein associated protein 1	A2MRAP|A2RAP|HBP44|MRAP|MYP23|RAP|alpha-2-MRAP
P15586		GNS	glucosamine (N-acetyl)-6-sulfatase	G6S
Q9Y263		PLAA	phospholipase A2-activating protein	DOA1|PLA2P|PLAP
O14579		COPE	coatomer protein complex, subunit epsilon	epsilon-COP
Q9BY44		EIF2A	eukaryotic translation initiation factor 2A, 65kDa	EIF-2A|MST089|MSTP004|MSTP089
Q8NHU6		TDRD7	tudor domain containing 7	CATC4|CTRCT36|PCTAIRE2BP|TRAP
Q13442		PDAP1	PDGFA associated protein 1	HASPP28|PAP|PAP1
Q15717		ELAVL1	ELAV like RNA binding protein 1	ELAV1|HUR|Hua|MelG
Q9BPX5		ARPC5L	actin related protein 2/3 complex, subunit 5-like	ARC16-2
Q96DI7		SNRNP40	small nuclear ribonucleoprotein 40kDa (U5)	40K|HPRP8BP|PRP8BP|PRPF8BP|SPF38|WDR57
Q9UKD2		MRTO4	mRNA turnover 4 homolog (S. cerevisiae)	C1orf33|MRT4|dJ657E11.4
Q9NUQ8		ABCF3	ATP-binding cassette, sub-family F (GCN20), member 3	EST201864
Q13620		CUL4B	cullin 4B	MRXHF2|MRXS15|MRXSC|SFM2
P46781		RPS9	ribosomal protein S9	S9
Q9NTJ5		SACM1L	SAC1 suppressor of actin mutations 1-like (yeast)	SAC1
Q05655		PRKCD	protein kinase C, delta	CVID9|MAY1|PKCD|nPKC-delta
Q8WWM7		ATXN2L	ataxin 2-like	A2D|A2LG|A2LP|A2RP
P61353		RPL27	ribosomal protein L27	L27
Q92688		ANP32B	acidic (leucine-rich) nuclear phosphoprotein 32 family, member B	APRIL|PHAPI2|SSP29
Q9Y6E2		BZW2	basic leucine zipper and W2 domains 2	MST017|MSTP017
Q8TCS8		PNPT1	polyribonucleotide nucleotidyltransferase 1	COXPD13|DFNB70|OLD35|PNPASE|old-35
Q9Y5M8		SRPRB	signal recognition particle receptor, B subunit	APMCF1
P11172		UMPS	uridine monophosphate synthetase	OPRT
Q10713		PMPCA	peptidase (mitochondrial processing) alpha	Alpha-MPP|INPP5E|P-55
Q9H2D6		TRIOBP	TRIO and F-actin binding protein	DFNB28|TAP68|TARA|dJ37E16.4
O00267		SUPT5H	suppressor of Ty 5 homolog (S. cerevisiae)	SPT5|SPT5H|Tat-CT1
P19022		CDH2	cadherin 2, type 1, N-cadherin (neuronal)	CD325|CDHN|CDw325|NCAD
P62750		RPL23A	ribosomal protein L23a	L23A|MDA20
Q7KZ85		SUPT6H	suppressor of Ty 6 homolog (S. cerevisiae)	SPT6|SPT6H|emb-5
P21964		COMT	catechol-O-methyltransferase	HEL-S-98n
Q7L014		DDX46	DEAD (Asp-Glu-Ala-Asp) box polypeptide 46	PRPF5|Prp5
Q6PI48		DARS2	aspartyl-tRNA synthetase 2, mitochondrial	ASPRS|LBSL|MT-ASPRS
Q13616		CUL1	cullin 1	-
Q9GZY8		MFF	mitochondrial fission factor	C2orf33|GL004
Q9UHG3		PCYOX1	prenylcysteine oxidase 1	PCL1
Q14956		GPNMB	glycoprotein (transmembrane) nmb	HGFIN|NMB
Q969G5		PRKCDBP	protein kinase C, delta binding protein	CAVIN3|HSRBC|SRBC|cavin-3
P40616		ARL1	ADP-ribosylation factor-like 1	ARFL1
Q9UKG1		APPL1	adaptor protein, phosphotyrosine interaction, PH domain and leucine zipper containing 1	APPL|DIP13alpha
P55769		NHP2L1	NHP2 non-histone chromosome protein 2-like 1 (S. cerevisiae)	15.5K|FA-1|FA1|NHPX|OTK27|SNRNP15-5|SNU13|SPAG12|SSFA1
Q15165		PON2	paraoxonase 2	-
O75937		DNAJC8	DnaJ (Hsp40) homolog, subfamily C, member 8	HSPC331|SPF31
P52306		RAP1GDS1	RAP1, GTP-GDP dissociation stimulator 1	GDS1|SmgGDS
Q9Y5L0		TNPO3	transportin 3	IPO12|LGMD1F|MTR10A|TRN-SR|TRN-SR2|TRNSR
P40126		DCT	dopachrome tautomerase	TRP-2|TYRP2
Q9UIA9		XPO7	exportin 7	EXP7|RANBP16
Q96FW1		OTUB1	OTU deubiquitinase, ubiquitin aldehyde binding 1	OTB1|OTU1
Q9NUU7		DDX19A	DEAD (Asp-Glu-Ala-Asp) box polypeptide 19A	DDX19-DDX19L|DDX19L
O43252		PAPSS1	3'-phosphoadenosine 5'-phosphosulfate synthase 1	ATPSK1|PAPSS|SK1
Q9Y2Q3		GSTK1	glutathione S-transferase kappa 1	GST|GST 13-13|GST13|GST13-13|GSTK1-1|hGSTK1
A5YKK6		CNOT1	CCR4-NOT transcription complex, subunit 1	CDC39|NOT1|NOT1H
O15031		PLXNB2	plexin B2	MM1|Nbla00445|PLEXB2|dJ402G11.3
P30419		NMT1	N-myristoyltransferase 1	NMT
O95302		FKBP9	FK506 binding protein 9, 63 kDa	FKBP60|FKBP63|PPIase
O15075		DCLK1	doublecortin-like kinase 1	CL1|CLICK1|DCAMKL1|DCDC3A|DCLK
P68036		UBE2L3	ubiquitin-conjugating enzyme E2L 3	E2-F1|L-UBC|UBCH7|UbcM4
Q08257		CRYZ	crystallin, zeta (quinone reductase)	-
Q92783		STAM	signal transducing adaptor molecule (SH3 domain and ITAM motif) 1	STAM-1|STAM1
Q9BZK7		TBL1XR1	transducin (beta)-like 1 X-linked receptor 1	C21|DC42|IRA1|TBLR1
O95571		ETHE1	ethylmalonic encephalopathy 1	HSCO|YF13H12
Q02750		MAP2K1	mitogen-activated protein kinase kinase 1	CFC3|MAPKK1|MEK1|MKK1|PRKMK1
P13804		ETFA	electron-transfer-flavoprotein, alpha polypeptide	EMA|GA2|MADD
Q6P2E9		EDC4	enhancer of mRNA decapping 4	GE1|Ge-1|HEDL5|HEDLS|RCD-8|RCD8
Q71DI3		-
Q71DI3		-
Q71DI3		-
Q92614		MYO18A	myosin XVIIIA	MYSPDZ|SPR210
Q9Y5X2		SNX8	sorting nexin 8	Mvp1
O43815		STRN	striatin, calmodulin binding protein	SG2NA
P62841		RPS15	ribosomal protein S15	RIG|S15
Q6UN15		FIP1L1	factor interacting with PAPOLA and CPSF1	FIP1|Rhe|hFip1
Q14257		RCN2	reticulocalbin 2, EF-hand calcium binding domain	E6BP|ERC-55|ERC55|TCBP49
P30876		POLR2B	polymerase (RNA) II (DNA directed) polypeptide B, 140kDa	POL2RB|RPB2|hRPB140|hsRPB2
Q8TAQ2		SMARCC2	SWI/SNF related, matrix associated, actin dependent regulator of chromatin, subfamily c, member 2	BAF170|CRACC2|Rsc8
Q9H2U1		DHX36	DEAH (Asp-Glu-Ala-His) box polypeptide 36	DDX36|G4R1|MLEL1|RHAU
P05386		RPLP1	ribosomal protein, large, P1	LP1|P1|RPP1
Q15185		PTGES3	prostaglandin E synthase 3 (cytosolic)	P23|TEBP|cPGES
Q92665		MRPS31	mitochondrial ribosomal protein S31	IMOGN38|MRP-S31|S31mt
Q14566		MCM6	minichromosome maintenance complex component 6	MCG40308|Mis5|P105MCM
Q13363		CTBP1	C-terminal binding protein 1	BARS
Q14684		RRP1B	ribosomal RNA processing 1B	KIAA0179|NNP1L|Nnp1|PPP1R136|RRP1
P32322		PYCR1	pyrroline-5-carboxylate reductase 1	ARCL2B|ARCL3B|P5C|P5CR|PIG45|PP222|PRO3|PYCR
Q92734		TFG	TRK-fused gene	HMSNP|SPG57|TF6|TRKT3
Q92520		FAM3C	family with sequence similarity 3, member C	ILEI
P61011		SRP54	signal recognition particle 54kDa	-
P35611		ADD1	adducin 1 (alpha)	ADDA
P53004		BLVRA	biliverdin reductase A	BLVR|BVR|BVRA
P54802		NAGLU	N-acetylglucosaminidase, alpha	MPS-IIIB|MPS3B|NAG|UFHSD
P23786		CPT2	carnitine palmitoyltransferase 2	CPT1|CPTASE|IIAE4
P62633		CNBP	CCHC-type zinc finger, nucleic acid binding protein	CNBP1|DM2|PROMM|RNF163|ZCCHC22|ZNF9
Q99614		TTC1	tetratricopeptide repeat domain 1	TPR1
P80303		NUCB2	nucleobindin 2	HEL-S-109|NEFA
Q9GZR7		DDX24	DEAD (Asp-Glu-Ala-Asp) box helicase 24	-
Q5JTH9		RRP12	ribosomal RNA processing 12 homolog (S. cerevisiae)	KIAA0690
Q13439		GOLGA4	golgin A4	GCP2|GOLG|MU-RMS-40.18|p230
P49756		RBM25	RNA binding motif protein 25	NET52|RED120|RNPC7|S164|Snu71|fSAP94
Q7Z5J4		RAI1	retinoic acid induced 1	SMCR|SMS
Q86UX2		ITIH5	inter-alpha-trypsin inhibitor heavy chain family, member 5	ITI-HC5
Q9NYH9		UTP6	UTP6, small subunit (SSU) processome component, homolog (yeast)	C17orf40|HCA66
Q6FI81		CIAPIN1	cytokine induced apoptosis inhibitor 1	2810413N20Rik|Anamorsin|DRE2|PRO0915
P55263		ADK	adenosine kinase	AK
P10515		DLAT	dihydrolipoamide S-acetyltransferase	DLTA|PDC-E2|PDCE2
Q9HB71		CACYBP	calcyclin binding protein	GIG5|S100A6BP|SIP
Q9Y305		ACOT9	acyl-CoA thioesterase 9	ACATE2|MT-ACT48|MTACT48
P33991		MCM4	minichromosome maintenance complex component 4	CDC21|CDC54|NKCD|NKGCD|P1-CDC21|hCdc21
P62906		RPL10A	ribosomal protein L10a	CSA19|Csa-19|L10A|NEDD6
Q9NW13		RBM28	RNA binding motif protein 28	-
O60216		RAD21	RAD21 homolog (S. pombe)	CDLS4|HR21|HRAD21|MCD1|NXP1|SCC1|hHR21
Q9Y6D5		ARFGEF2	ADP-ribosylation factor guanine nucleotide-exchange factor 2 (brefeldin A-inhibited)	BIG2|PVNH2|dJ1164I10.1
Q9UEY8		ADD3	adducin 3 (gamma)	ADDL
Q6PIU2		NCEH1	neutral cholesterol ester hydrolase 1	AADACL1|NCEH
Q9UGP4		LIMD1	LIM domains containing 1	-
P27694		RPA1	replication protein A1, 70kDa	HSSB|MST075|REPA1|RF-A|RP-A|RPA70
Q9BZE4		GTPBP4	GTP binding protein 4	CRFG|NGB|NOG1
Q9HCU5		PREB	prolactin regulatory element binding	SEC12
Q3LXA3		DAK	dihydroxyacetone kinase 2 homolog (S. cerevisiae)	NET45
P51116		FXR2	fragile X mental retardation, autosomal homolog 2	FMR1L2|FXR2P
O00170		AIP	aryl hydrocarbon receptor interacting protein	ARA9|FKBP16|FKBP37|SMTPHN|XAP-2|XAP2
P28290		SSFA2	sperm specific antigen 2	CS-1|CS1|KRAP|SPAG13
P49916		LIG3	ligase III, DNA, ATP-dependent	LIG2
Q9H3U1		UNC45A	unc-45 homolog A (C. elegans)	GC-UNC45|GCUNC-45|GCUNC45|IRO039700|SMAP-1|SMAP1|UNC-45A
Q92888		ARHGEF1	Rho guanine nucleotide exchange factor (GEF) 1	GEF1|LBCL2|LSC|P115-RHOGEF|SUB1.5
Q709C8		VPS13C	vacuolar protein sorting 13 homolog C (S. cerevisiae)	-
Q7Z4W1		DCXR	dicarbonyl/L-xylulose reductase	DCR|HCR2|HCRII|KIDCR|P34H|PNTSU|SDR20C1|XR
P55145		MANF	mesencephalic astrocyte-derived neurotrophic factor	ARMET|ARP
Q9H444		CHMP4B	charged multivesicular body protein 4B	C20orf178|CHMP4A|CTPP3|CTRCT31|SNF7|SNF7-2|Shax1|VPS32B|Vps32-2|dJ553F4.4
P30043		BLVRB	biliverdin reductase B (flavin reductase (NADPH))	BVRB|FLR|HEL-S-10|SDR43U1
Q9Y4H2		IRS2	insulin receptor substrate 2	IRS-2
Q13017		ARHGAP5	Rho GTPase activating protein 5	GFI2|RhoGAP5|p190-B|p190BRhoGAP
Q9Y224		C14orf166	chromosome 14 open reading frame 166	CGI99|CLE|CLE7|LCRP369|RLLM1
O75436		VPS26A	vacuolar protein sorting 26 homolog A (S. pombe)	HB58|Hbeta58|PEP8A|VPS26
O94973		AP2A2	adaptor-related protein complex 2, alpha 2 subunit	ADTAB|CLAPA2|HIP-9|HIP9|HYPJ
Q66K74		MAP1S	microtubule-associated protein 1S	BPY2IP1|C19orf5|MAP8|VCY2IP-1|VCY2IP1
Q9NR31		SAR1A	secretion associated, Ras related GTPase 1A	SAR1|SARA1|Sara|masra2
P52948		NUP98	nucleoporin 98kDa	ADIR2|NUP196|NUP96
P23921		RRM1	ribonucleotide reductase M1	R1|RIR1|RR1
Q00796		SORD	sorbitol dehydrogenase	HEL-S-95n|SORD1
Q8NBF2		NHLRC2	NHL repeat containing 2	-
P59998		-
P59998		-
P22307		SCP2	sterol carrier protein 2	NLTP|NSL-TP|SCP-2|SCP-CHI|SCP-X|SCPX
P22059		OSBP	oxysterol binding protein	OSBP1
Q8N766		EMC1	ER membrane protein complex subunit 1	KIAA0090
P78406		RAE1	ribonucleic acid export 1	MIG14|MRNP41|Mnrp41|dJ481F12.3|dJ800J21.1
Q07157		TJP1	tight junction protein 1	ZO-1
P05362		ICAM1	intercellular adhesion molecule 1	BB2|CD54|P3.58
Q8TDD1		DDX54	DEAD (Asp-Glu-Ala-Asp) box polypeptide 54	DP97
Q99685		MGLL	monoglyceride lipase	HU-K5|HUK5|MAGL|MGL
O75056		SDC3	syndecan 3	SDCN|SYND3
Q16698		DECR1	2,4-dienoyl CoA reductase 1, mitochondrial	DECR|NADPH|SDR18C1
Q13057		COASY	CoA synthase	DPCK|NBIA6|NBP|PPAT|UKR1|pOV-2
P61224		RAP1B	RAP1B, member of RAS oncogene family	K-REV|RAL1B
Q99459		CDC5L	cell division cycle 5-like	CDC5|CDC5-LIKE|CEF1|PCDC5RP|dJ319D22.1
P52888		THOP1	thimet oligopeptidase 1	EP24.15|MEPD_HUMAN|MP78|TOP
Q99426		TBCB	tubulin folding cofactor B	CG22|CKAP1|CKAPI
Q9BPX3		NCAPG	non-SMC condensin I complex, subunit G	CAPG|CHCG|NY-MEL-3|YCG1
Q96EY7		PTCD3	pentatricopeptide repeat domain 3	MRP-S39
Q7Z4V5		-	-	HDGF-2|HDGF2|HRP-2
Q9NQG5		RPRD1B	regulation of nuclear pre-mRNA domain containing 1B	C20orf77|CREPT|NET60|dJ1057B20.2
O14828		SCAMP3	secretory carrier membrane protein 3	C1orf3
O00743		PPP6C	protein phosphatase 6, catalytic subunit	PP6|PP6C
O76003		GLRX3	glutaredoxin 3	GLRX4|GRX3|GRX4|PICOT|TXNL2|TXNL3
O75976		CPD	carboxypeptidase D	GP180
P17612		PRKACA	protein kinase, cAMP-dependent, catalytic, alpha	PKACA
P43246		MSH2	mutS homolog 2	COCA1|FCC1|HNPCC|HNPCC1|LCFS2
Q16629		SRSF7	serine/arginine-rich splicing factor 7	9G8|AAG3|SFRS7
Q14C86		GAPVD1	GTPase activating protein and VPS9 domains 1	GAPEX5|GAPex-5|RAP6
P61586		RHOA	ras homolog family member A	ARH12|ARHA|RHO12|RHOH12
P32004		L1CAM	L1 cell adhesion molecule	CAML1|CD171|HSAS|HSAS1|MASA|MIC5|N-CAM-L1|N-CAML1|NCAM-L1|S10|SPG1
O15145		ARPC3	actin related protein 2/3 complex, subunit 3, 21kDa	ARC21|p21-Arc
P38159		RBMX	RNA binding motif protein, X-linked	HNRNPG|HNRPG|RBMXP1|RBMXRT|RNMX|hnRNP-G
P82979		SARNP	SAP domain containing ribonucleoprotein	CIP29|HCC1|HSPC316|THO1
P14174		MIF	macrophage migration inhibitory factor (glycosylation-inhibiting factor)	GIF|GLIF|MMIF
O95861		BPNT1	3'(2'), 5'-bisphosphate nucleotidase 1	HEL20|PIP
Q70UQ0		IKBIP	IKBKB interacting protein	IKIP
P54709		ATP1B3	ATPase, Na+/K+ transporting, beta 3 polypeptide	ATPB-3|CD298
Q15257		PPP2R4	protein phosphatase 2A activator, regulatory subunit 4	PP2A|PR53|PTPA
Q01581		HMGCS1	3-hydroxy-3-methylglutaryl-CoA synthase 1 (soluble)	HMGCS
O00487		PSMD14	proteasome (prosome, macropain) 26S subunit, non-ATPase, 14	PAD1|POH1|RPN11
Q9H0D6		XRN2	5'-3' exoribonuclease 2	-
Q02318		CYP27A1	cytochrome P450, family 27, subfamily A, polypeptide 1	CP27|CTX|CYP27
Q96T76		MMS19	MMS19 nucleotide excision repair homolog (S. cerevisiae)	MET18|MMS19L|hMMS19
P08574		CYC1	cytochrome c-1	MC3DN6|UQCR4
Q9UHD1		CHORDC1	cysteine and histidine-rich domain (CHORD) containing 1	CHP1
Q63HN8		RNF213	ring finger protein 213	ALO17|C17orf27|KIAA1618|MYMY2|MYSTR|NET57
Q9GZS3		WDR61	WD repeat domain 61	REC14|SKI8
P21399		ACO1	aconitase 1, soluble	ACONS|HEL60|IREB1|IREBP|IREBP1|IRP1
Q15050		RRS1	RRS1 ribosome biogenesis regulator homolog (S. cerevisiae)	-
Q6PGP7		TTC37	tetratricopeptide repeat domain 37	KIAA0372|Ski3
P61201		COPS2	COP9 signalosome subunit 2	ALIEN|CSN2|SGN2|TRIP15
P50552		VASP	vasodilator-stimulated phosphoprotein	-
Q9HC38		GLOD4	glyoxalase domain containing 4	C17orf25|HC71
P35658		NUP214	nucleoporin 214kDa	CAIN|CAN|D9S46E|N214|p250
Q9UKK9		NUDT5	nudix (nucleoside diphosphate linked moiety X)-type motif 5	YSA1|YSA1H|YSAH1|hYSAH1
P30740		SERPINB1	serpin peptidase inhibitor, clade B (ovalbumin), member 1	EI|ELANH2|HEL57|LEI|M/NEI|MNEI|PI-2|PI2
O60832		DKC1	dyskeratosis congenita 1, dyskerin	CBF5|DKC|DKCX|NAP57|NOLA4|XAP101
Q9Y512		SAMM50	SAMM50 sorting and assembly machinery component	OMP85|SAM50|TOB55|TRG-3|YNL026W
P57740		NUP107	nucleoporin 107kDa	NUP84
P18583		SON	SON DNA binding protein	BASS1|C21orf50|DBP-5|NREBP|SON3
O75153		CLUH	clustered mitochondria (cluA/CLU1) homolog	CLU1|KIAA0664
Q9UHQ9		CYB5R1	cytochrome b5 reductase 1	B5R.1|B5R1|B5R2|NQO3A2|humb5R2
Q13144		EIF2B5	eukaryotic translation initiation factor 2B, subunit 5 epsilon, 82kDa	CACH|CLE|EIF-2B|EIF2Bepsilon|LVWM
Q9NZT2		OGFR	opioid growth factor receptor	-
Q9H2U2		PPA2	pyrophosphatase (inorganic) 2	SID6-306
Q9Y3D9		MRPS23	mitochondrial ribosomal protein S23	HSPC329|MRP-S23
P25788		PSMA3	proteasome (prosome, macropain) subunit, alpha type, 3	HC8|PSC3
O75691		UTP20	UTP20, small subunit (SSU) processome component, homolog (yeast)	DRIM
Q14692		BMS1	BMS1 ribosome biogenesis factor	BMS1L
Q9Y6N5		SQRDL	sulfide quinone reductase-like (yeast)	PRO1975
Q13867		BLMH	bleomycin hydrolase	BH|BMH
O00401		WASL	Wiskott-Aldrich syndrome-like	N-WASP|NWASP
P49750		YLPM1	YLP motif containing 1	C14orf170|PPP1R169|ZAP113|ZAP3
O43488		AKR7A2	aldo-keto reductase family 7, member A2 (aflatoxin aldehyde reductase)	AFAR|AFAR1|AFB1-AR1|AKR7
Q07020		RPL18	ribosomal protein L18	L18
O00541		PES1	pescadillo ribosomal biogenesis factor 1	PES
P49821		NDUFV1	NADH dehydrogenase (ubiquinone) flavoprotein 1, 51kDa	CI-51K|CI51KD|UQOR1
Q92552		MRPS27	mitochondrial ribosomal protein S27	MRP-S27|S27mt
Q99873		PRMT1	protein arginine methyltransferase 1	ANM1|HCP1|HRMT1L2|IR1B4
P13995		MTHFD2	methylenetetrahydrofolate dehydrogenase (NADP+ dependent) 2, methenyltetrahydrofolate cyclohydrolase	NMDMC
Q92599		SEPT8	septin 8	SEP2
P60866		RPS20	ribosomal protein S20	S20
Q13428		TCOF1	Treacher Collins-Franceschetti syndrome 1	MFD1|TCS|TCS1|treacle
P61619		SEC61A1	Sec61 alpha 1 subunit (S. cerevisiae)	HSEC61|SEC61|SEC61A
Q6UB35		MTHFD1L	methylenetetrahydrofolate dehydrogenase (NADP+ dependent) 1-like	FTHFSDC1|MTC1THFS|dJ292B18.2
P12235		SLC25A4	solute carrier family 25 (mitochondrial carrier; adenine nucleotide translocator), member 4	1|AAC1|ANT|ANT 1|ANT1|MTDPS12|PEO2|PEO3|T1
Q9BXR0		QTRT1	queuine tRNA-ribosyltransferase 1	FP3235|TGT|TGUT
Q9NVD7		PARVA	parvin, alpha	CH-ILKBP|MXRA2
P18085		ARF4	ADP-ribosylation factor 4	ARF2
O95299		NDUFA10	NADH dehydrogenase (ubiquinone) 1 alpha subcomplex, 10, 42kDa	CI-42KD|CI-42k
P16930		FAH	fumarylacetoacetate hydrolase (fumarylacetoacetase)	-
O75947		ATP5H	ATP synthase, H+ transporting, mitochondrial Fo complex, subunit d	ATPQ
Q9BXS5		AP1M1	adaptor-related protein complex 1, mu 1 subunit	AP47|CLAPM2|CLTNM|MU-1A
Q13907		IDI1	isopentenyl-diphosphate delta isomerase 1	IPP1|IPPI1
Q29RF7		PDS5A	PDS5, regulator of cohesion maintenance, homolog A (S. cerevisiae)	SCC-112|SCC112
P21283		ATP6V1C1	ATPase, H+ transporting, lysosomal 42kDa, V1 subunit C1	ATP6C|ATP6D|VATC|Vma5
O75368		SH3BGRL	SH3 domain binding glutamate-rich protein like	HEL-S-115|SH3BGR
Q96CS3		FAF2	Fas associated factor family member 2	ETEA|UBXD8|UBXN3B
Q9BYG3		NIFK	nucleolar protein interacting with the FHA domain of MKI67	MKI67IP|Nopp34
O75439		PMPCB	peptidase (mitochondrial processing) beta	Beta-MPP|MPP11|MPPB|MPPP52|P-52
P53582		METAP1	methionyl aminopeptidase 1	MAP1A|MetAP1A
P62249		RPS16	ribosomal protein S16	S16
P30837		ALDH1B1	aldehyde dehydrogenase 1 family, member B1	ALDH5|ALDHX
Q99575		POP1	processing of precursor 1, ribonuclease P/MRP subunit (S. cerevisiae)	-
P53634		CTSC	cathepsin C	CPPI|DPP-I|DPP1|DPPI|HMS|JP|JPD|PALS|PDON1|PLS
P19525		EIF2AK2	eukaryotic translation initiation factor 2-alpha kinase 2	EIF2AK1|PKR|PPP1R83|PRKR
Q8IX12		CCAR1	cell division cycle and apoptosis regulator 1	-
Q9H0S4		DDX47	DEAD (Asp-Glu-Ala-Asp) box polypeptide 47	E4-DBP|HQ0256|MSTP162|RRP3
P61006		RAB8A	RAB8A, member RAS oncogene family	MEL|RAB8
Q9UMY4		SNX12	sorting nexin 12	-
Q92797		SYMPK	symplekin	SPK|SYM
P46108		CRK	v-crk avian sarcoma virus CT10 oncogene homolog	CRKII|p38
Q13418		ILK	integrin-linked kinase	HEL-S-28|ILK-1|ILK-2|P59|p59ILK
Q9UI30		TRMT112	tRNA methyltransferase 11-2 homolog (S. cerevisiae)	HSPC152|HSPC170|TRM112|TRMT11-2
Q9HAV7		GRPEL1	GrpE-like 1, mitochondrial (E. coli)	HMGE
Q9BRK5		SDF4	stromal cell derived factor 4	Cab45|SDF-4
Q96S66		CLCC1	chloride channel CLIC-like 1	MCLC
P05067		APP	amyloid beta (A4) precursor protein	AAA|ABETA|ABPP|AD1|APPI|CTFgamma|CVAP|PN-II|PN2
P36543		ATP6V1E1	ATPase, H+ transporting, lysosomal 31kDa, V1 subunit E1	ATP6E|ATP6E2|ATP6V1E|P31|Vma4
Q9NQ55		-
Q9NQ55		-
O00264		PGRMC1	progesterone receptor membrane component 1	HPR6.6|MPR
Q8WVV9		HNRNPLL	heterogeneous nuclear ribonucleoprotein L-like	HNRPLL|SRRF
P29590		PML	promyelocytic leukemia	MYL|PP8675|RNF71|TRIM19
Q9NVP1		DDX18	DEAD (Asp-Glu-Ala-Asp) box polypeptide 18	MrDb
P00568		AK1	adenylate kinase 1	HTL-S-58j
Q16401		PSMD5	proteasome (prosome, macropain) 26S subunit, non-ATPase, 5	S5B
P31153		MAT2A	methionine adenosyltransferase II, alpha	MATA2|MATII|SAMS2
P08240		SRPR	signal recognition particle receptor (docking protein)	DP|Sralpha
P56182		RRP1	ribosomal RNA processing 1	D21S2056E|NNP-1|NOP52|RRP1A
Q12904		AIMP1	aminoacyl tRNA synthetase complex-interacting multifunctional protein 1	EMAP2|EMAPII|HLD3|SCYE1|p43
P60983		GMFB	glia maturation factor, beta	GMF
Q9NV70		EXOC1	exocyst complex component 1	BM-102|SEC3|SEC3L1|SEC3P
Q8TBC4		UBA3	ubiquitin-like modifier activating enzyme 3	NAE2|UBE1C|hUBA3
P25787		PSMA2	proteasome (prosome, macropain) subunit, alpha type, 2	HC3|MU|PMSA2|PSC2
Q96IX5		USMG5	up-regulated during skeletal muscle growth 5 homolog (mouse)	DAPIT|HCVFTP2|bA792D24.4
Q9Y2D5		-
Q9Y2D5		-
Q9Y6E0		STK24	serine/threonine kinase 24	HEL-S-95|MST3|MST3B|STE20|STK3
Q14192		FHL2	four and a half LIM domains 2	AAG11|DRAL|FHL-2|SLIM-3|SLIM3
Q53GQ0		HSD17B12	hydroxysteroid (17-beta) dehydrogenase 12	KAR|SDR12C1
P40123		CAP2	CAP, adenylate cyclase-associated protein, 2 (yeast)	-
O94887		FARP2	FERM, RhoGEF and pleckstrin domain protein 2	FIR|FRG|PLEKHC3
Q9ULU8		CADPS	Ca++-dependent secretion activator	CADPS1|CAPS|CAPS1
P33993		MCM7	minichromosome maintenance complex component 7	CDC47|MCM2|P1.1-MCM3|P1CDC47|P85MCM|PNAS146|PPP1R104
P49721		PSMB2	proteasome (prosome, macropain) subunit, beta type, 2	HC7-I
Q8WVM8		SCFD1	sec1 family domain containing 1	C14orf163|RA410|SLY1|SLY1P|STXBP1L2
P48634		PRRC2A	proline-rich coiled-coil 2A	BAT2|D6S51|D6S51E|G2
Q5JRA6		MIA3	melanoma inhibitory activity family, member 3	ARNT|D320|TANGO|TANGO1|UNQ6077
Q9ULA0		DNPEP	aspartyl aminopeptidase	ASPEP|DAP
P46087		NOP2	NOP2 nucleolar protein	NOL1|NOP120|NSUN1|p120
Q8WWI1		LMO7	LIM domain 7	FBX20|FBXO20|LOMP
Q8IVD9		NUDCD3	NudC domain containing 3	NudCL
Q7L1Q6		BZW1	basic leucine zipper and W2 domains 1	BZAP45|Nbla10236
P16104		H2AFX	H2A histone family, member X	H2A.X|H2A/X|H2AX
Q9Y5S1		TRPV2	transient receptor potential cation channel, subfamily V, member 2	VRL|VRL-1|VRL1
P06493		CDK1	cyclin-dependent kinase 1	CDC2|CDC28A|P34CDC2
Q14254		FLOT2	flotillin 2	ECS-1|ECS1|ESA|ESA1|M17S1
O15173		PGRMC2	progesterone receptor membrane component 2	DG6|PMBP
Q9NVI7		ATAD3A	ATPase family, AAA domain containing 3A	-
O15498		YKT6	YKT6 v-SNARE homolog (S. cerevisiae)	-
Q16836		HADH	hydroxyacyl-CoA dehydrogenase	HAD|HADH1|HADHSC|HCDH|HHF4|MSCHAD|SCHAD
Q9NYL9		TMOD3	tropomodulin 3 (ubiquitous)	UTMOD
P82673		MRPS35	mitochondrial ribosomal protein S35	MDS023|MRP-S28|MRPS28
P37235		HPCAL1	hippocalcin-like 1	BDR1|HLP2|VILIP-3
Q7L513		FCRLA	Fc receptor-like A	FCRL|FCRL1|FCRLM1|FCRLX|FCRLb|FCRLc1|FCRLc2|FCRLd|FCRLe|FCRX|FREB
P49755		TMED10	transmembrane emp24-like trafficking protein 10 (yeast)	P24(DELTA)|S31I125|S31III125|TMP21|Tmp-21-I|p23
Q9Y3U8		RPL36	ribosomal protein L36	L36
Q9UBQ0		VPS29	vacuolar protein sorting 29 homolog (S. cerevisiae)	DC15|PEP11
O95347		SMC2	structural maintenance of chromosomes 2	CAP-E|CAPE|SMC-2|SMC2L1
O43264		ZW10	zw10 kinetochore protein	HZW10|KNTC1AP
P29218		IMPA1	inositol(myo)-1(or 4)-monophosphatase 1	IMP|IMPA
Q96EK6		GNPNAT1	glucosamine-phosphate N-acetyltransferase 1	GNPNAT|Gpnat1
Q9UEW8		STK39	serine threonine kinase 39	DCHT|PASK|SPAK
P24928		POLR2A	polymerase (RNA) II (DNA directed) polypeptide A, 220kDa	POLR2|POLRA|RPB1|RPBh1|RPO2|RPOL2|RpIILS|hRPB220|hsRPB1
Q99470		SDF2	stromal cell-derived factor 2	-
Q8TD19		NEK9	NIMA-related kinase 9	NERCC|NERCC1|Nek8
Q9C040		TRIM2	tripartite motif containing 2	CMT2R|RNF86
P20339		RAB5A	RAB5A, member RAS oncogene family	RAB5
O76031		CLPX	caseinolytic mitochondrial matrix peptidase chaperone subunit	-
Q15813		TBCE	tubulin folding cofactor E	HRD|KCS|KCS1|pac2
O15042		U2SURP	U2 snRNP-associated SURP domain containing	SR140|fSAPa
P57088		TMEM33	transmembrane protein 33	1600019D15Rik|SHINC3
Q9Y5K8		ATP6V1D	ATPase, H+ transporting, lysosomal 34kDa, V1 subunit D	ATP6M|VATD|VMA8
A1L0T0		ILVBL	ilvB (bacterial acetolactate synthase)-like	209L8|AHAS|ILV2H
Q96HY6		DDRGK1	DDRGK domain containing 1	C20orf116|UFBP1|dJ1187M17.3
P54727		RAD23B	RAD23 homolog B (S. cerevisiae)	HHR23B|HR23B|P58
O00154		ACOT7	acyl-CoA thioesterase 7	ACH1|ACT|BACH|CTE-II|LACH|LACH1|hBACH
O95336		PGLS	6-phosphogluconolactonase	6PGL
Q9UNS2		COPS3	COP9 signalosome subunit 3	CSN3|SGN3
O43865		AHCYL1	adenosylhomocysteinase-like 1	DCAL|IRBIT|PPP1R78|PRO0233|XPVKONA
O94919		ENDOD1	endonuclease domain containing 1	-
P55957		BID	BH3 interacting domain death agonist	FP497
P53999		SUB1	SUB1 homolog (S. cerevisiae)	P15|PC4|p14
Q68DA7		FMN1	formin 1	FMN|LD
O43809		NUDT21	nudix (nucleoside diphosphate linked moiety X)-type motif 21	CFIM25|CPSF5
Q7Z4H8		KDELC2	KDEL (Lys-Asp-Glu-Leu) containing 2	-
P48426		PIP4K2A	phosphatidylinositol-5-phosphate 4-kinase, type II, alpha	PI5P4KA|PIP5K2A|PIP5KII-alpha|PIP5KIIA|PIPK
P61769		B2M	beta-2-microglobulin	-
P67870		CSNK2B	casein kinase 2, beta polypeptide	CK2B|CK2N|CSK2B|G5A
Q13523		PRPF4B	pre-mRNA processing factor 4B	PR4H|PRP4|PRP4H|PRP4K|dJ1013A10.1
P49841		GSK3B	glycogen synthase kinase 3 beta	-
O75351		VPS4B	vacuolar protein sorting 4 homolog B (S. cerevisiae)	SKD1|SKD1B|VPS4-2
O95104		SCAF4	SR-related CTD-associated factor 4	SFRS15|SRA4
Q969X5		ERGIC1	endoplasmic reticulum-golgi intermediate compartment (ERGIC) 1	ERGIC-32|ERGIC32|NET24
P60953		CDC42	cell division cycle 42	CDC42Hs|G25K
Q6UXN9		WDR82	WD repeat domain 82	MST107|MSTP107|PRO2730|PRO34047|SWD2|TMEM113|WDR82A
Q04760		GLO1	glyoxalase I	GLOD1|GLYI|HEL-S-74
P10619		CTSA	cathepsin A	GLB2|GSL|NGBE|PPCA|PPGB
P46937		YAP1	Yes-associated protein 1	YAP|YAP2|YAP65|YKI
Q96GQ7		DDX27	DEAD (Asp-Glu-Ala-Asp) box polypeptide 27	DRS1|Drs1p|PP3241|RHLP|dJ686N3.1
O95232		LUC7L3	LUC7-like 3 (S. cerevisiae)	CRA|CREAP-1|CROP|LUC7A|OA48-18|hLuc7A
Q9Y3D6		FIS1	fission 1 (mitochondrial outer membrane) homolog (S. cerevisiae)	TTC11
Q12965		MYO1E	myosin IE	FSGS6|HuncM-IC|MYO1C
Q13310		PABPC4	poly(A) binding protein, cytoplasmic 4 (inducible form)	APP-1|APP1|PABP4|iPABP
P53985		SLC16A1	solute carrier family 16 (monocarboxylate transporter), member 1	HHF7|MCT|MCT1
Q96A33		CCDC47	coiled-coil domain containing 47	MSTP041
P55327		TPD52	tumor protein D52	D52|N8L|PC-1|PrLZ|hD52
Q9BWM7		SFXN3	sideroflexin 3	BA108L7.2|SFX3
P30040		ERP29	endoplasmic reticulum protein 29	C12orf8|ERp28|ERp31|HEL-S-107|PDI-DB|PDIA9
O75746		SLC25A12	solute carrier family 25 (aspartate/glutamate carrier), member 12	AGC1|ARALAR
P30085		CMPK1	cytidine monophosphate (UMP-CMP) kinase 1, cytosolic	CK|CMK|CMPK|UMK|UMP-CMPK|UMPK
Q96JB5		CDK5RAP3	CDK5 regulatory subunit associated protein 3	C53|HSF-27|IC53|LZAP|MST016|OK/SW-cl.114|PP1553
Q9NP58		ABCB6	ATP-binding cassette, sub-family B (MDR/TAP), member 6	ABC|ABC14|DUH3|LAN|MCOPCB7|MTABC3|PRP|umat
Q8TC12		RDH11	retinol dehydrogenase 11 (all-trans/9-cis/11-cis)	ARSDR1|CGI82|HCBP12|MDT1|PSDR1|RALR1|SCALD|SDR7C1
Q5H9R7		PPP6R3	protein phosphatase 6, regulatory subunit 3	C11orf23|PP6R3|SAP190|SAPL|SAPLa|SAPS3
Q6P9B6		TLDC1	TBC/LysM-associated domain containing 1	KIAA1609
Q92820		GGH	gamma-glutamyl hydrolase (conjugase, folylpolygammaglutamyl hydrolase)	GH
P16278		GLB1	galactosidase, beta 1	EBP|ELNR1|MPS4B
Q03701		CEBPZ	CCAAT/enhancer binding protein (C/EBP), zeta	CBF|CBF2|HSP-CBF|NOC1
Q9Y2S2		CRYL1	crystallin, lambda 1	GDH|HEL30|lambda-CRY
O60488		ACSL4	acyl-CoA synthetase long-chain family member 4	ACS4|FACL4|LACS4|MRX63|MRX68
Q9BT78		COPS4	COP9 signalosome subunit 4	CSN4
O43747		AP1G1	adaptor-related protein complex 1, gamma 1 subunit	ADTG|CLAPG1
O00764		PDXK	pyridoxal (pyridoxine, vitamin B6) kinase	C21orf124|C21orf97|HEL-S-1a|PKH|PNK
Q9NRY4		ARHGAP35	Rho GTPase activating protein 35	GRF-1|GRLF1|P190-A|P190A|p190ARhoGAP|p190RhoGAP
Q8NDI1		EHBP1	EH domain binding protein 1	HPC12|NACSIN
P60033		CD81	CD81 molecule	CVID6|S5.7|TAPA1|TSPAN28
Q9NR12		PDLIM7	PDZ and LIM domain 7 (enigma)	LMP1|LMP3
Q6NUM9		RETSAT	retinol saturase (all-trans-retinol 13,14-reductase)	-
O95295		SNAPIN	SNAP-associated protein	BLOC1S7|BLOS7|SNAPAP
Q8WWM9		CYGB	cytoglobin	HGB|STAP
O43237		DYNC1LI2	dynein, cytoplasmic 1, light intermediate chain 2	DNCLI2|LIC2
P39019		RPS19	ribosomal protein S19	DBA|DBA1|S19
Q9Y5S9		RBM8A	RNA binding motif protein 8A	BOV-1A|BOV-1B|BOV-1C|C1DELq21.1|DEL1q21.1|MDS014|RBM8|RBM8B|TAR|Y14|ZNRP|ZRNP1
Q9C0C9		UBE2O	ubiquitin-conjugating enzyme E2O	E2-230K
O60749		SNX2	sorting nexin 2	TRG-9
P62277		RPS13	ribosomal protein S13	S13
P20020		ATP2B1	ATPase, Ca++ transporting, plasma membrane 1	PMCA1|PMCA1kb
Q15061		WDR43	WD repeat domain 43	NET12|UTP5
Q9UI10		EIF2B4	eukaryotic translation initiation factor 2B, subunit 4 delta, 67kDa	EIF-2B|EIF2B|EIF2Bdelta
Q9UKX7		NUP50	nucleoporin 50kDa	NPAP60|NPAP60L
Q14677		CLINT1	clathrin interactor 1	CLINT|ENTH|EPN4|EPNR
Q99805		TM9SF2	transmembrane 9 superfamily member 2	P76
P61088		UBE2N	ubiquitin-conjugating enzyme E2N	HEL-S-71|UBC13|UbcH-ben|UbcH13
Q6PCB7		SLC27A1	solute carrier family 27 (fatty acid transporter), member 1	ACSVL5|FATP|FATP1
Q9HD67		MYO10	myosin X	-
Q9NZL9		MAT2B	methionine adenosyltransferase II, beta	MAT-II|MATIIbeta|Nbla02999|SDR23E1|TGR
P34896		SHMT1	serine hydroxymethyltransferase 1 (soluble)	CSHMT|SHMT
P52701		MSH6	mutS homolog 6	GTBP|GTMBP|HNPCC5|HSAP|p160
P27105		STOM	stomatin	BND7|EPB7|EPB72
P18621		-
P18621		-
P14324		FDPS	farnesyl diphosphate synthase	FPPS|FPS
P35219		CA8	carbonic anhydrase VIII	CA-VIII|CALS|CAMRQ3|CARP
Q13561		DCTN2	dynactin 2 (p50)	DCTN50|DYNAMITIN|HEL-S-77|RBP50
Q9BYD3		MRPL4	mitochondrial ribosomal protein L4	CGI-28|L4mt
P00492		HPRT1	hypoxanthine phosphoribosyltransferase 1	HGPRT|HPRT
Q68EM7		ARHGAP17	Rho GTPase activating protein 17	MST066|MST110|MSTP038|MSTP066|MSTP110|NADRIN|PP367|PP4534|RICH-1|RICH1|WBP15
Q96K17		BTF3L4	basic transcription factor 3-like 4	-
P61254		RPL26	ribosomal protein L26	DBA11|L26
Q5JWF2		GNAS	GNAS complex locus	AHO|C20orf45|GNAS1|GPSA|GSA|GSP|NESP|PHP1A|PHP1B|PHP1C|POH
Q12979		ABR	active BCR-related	MDB
O95219		SNX4	sorting nexin 4	ATG24B
Q9Y2S7		POLDIP2	polymerase (DNA-directed), delta interacting protein 2	PDIP38|POLD4|p38
Q9UKS6		PACSIN3	protein kinase C and casein kinase substrate in neurons 3	SDPIII
P47985		UQCRFS1	ubiquinol-cytochrome c reductase, Rieske iron-sulfur polypeptide 1	RIP1|RIS1|RISP|UQCR5
P04350		TUBB4A	tubulin, beta 4A class IVa	DYT4|TUBB4|TUBB5|beta-5
Q6NUK1		SLC25A24	solute carrier family 25 (mitochondrial carrier; phosphate carrier), member 24	APC1|SCAMC-1
O94776		MTA2	metastasis associated 1 family, member 2	MTA1L1|PID
O75381		PEX14	peroxisomal biogenesis factor 14	NAPP2|PBD13A|Pex14p|dJ734G22.2
Q9NYJ7		DLL3	delta-like 3 (Drosophila)	SCDO1
O15294		OGT	O-linked N-acetylglucosamine (GlcNAc) transferase	HRNT1|O-GLCNAC
Q96AB3		ISOC2	isochorismatase domain containing 2	-
Q9BQE5		APOL2	apolipoprotein L, 2	APOL-II|APOL3
Q9BQA1		WDR77	WD repeat domain 77	MEP-50|MEP50|Nbla10071|p44|p44/Mep50
Q6NVY1		HIBCH	3-hydroxyisobutyryl-CoA hydrolase	HIBYLCOAH
Q15139		PRKD1	protein kinase D1	PKC-MU|PKCM|PKD|PRKCM
O15372		EIF3H	eukaryotic translation initiation factor 3, subunit H	EIF3S3|eIF3-gamma|eIF3-p40
Q8NFW8		CMAS	cytidine monophosphate N-acetylneuraminic acid synthetase	CSS
Q9NS86		LANCL2	LanC lantibiotic synthetase component C-like 2 (bacterial)	GPR69B|TASP
Q8IZL8		PELP1	proline, glutamate and leucine rich protein 1	MNAR|P160
P51532		SMARCA4	SWI/SNF related, matrix associated, actin dependent regulator of chromatin, subfamily a, member 4	BAF190|BAF190A|BRG1|MRD16|RTPS2|SNF2|SNF2L4|SNF2LB|SWI2|hSNF2b
Q96HS1		PGAM5	phosphoglycerate mutase family member 5	BXLBV68
Q6WCQ1		MPRIP	myosin phosphatase Rho interacting protein	M-RIP|MRIP|RHOIP3|RIP3|p116Rip
Q9BZF9		UACA	uveal autoantigen with coiled-coil domains and ankyrin repeats	NUCLING
O15397		IPO8	importin 8	RANBP8
Q9Y5P4		COL4A3BP	collagen, type IV, alpha 3 (Goodpasture antigen) binding protein	CERT|CERTL|GPBP|STARD11
Q8WXH0		SYNE2	spectrin repeat containing, nuclear envelope 2	EDMD5|NUA|NUANCE|Nesp2|Nesprin-2|SYNE-2|TROPH
Q96EY8		MMAB	methylmalonic aciduria (cobalamin deficiency) cblB type	ATR|cblB|cob
Q8N6T3		ARFGAP1	ADP-ribosylation factor GTPase activating protein 1	ARF1GAP|HRIHFB2281
Q07666		KHDRBS1	KH domain containing, RNA binding, signal transduction associated 1	Sam68|p62|p68
Q9ULH1		ASAP1	ArfGAP with SH3 domain, ankyrin repeat and PH domain 1	AMAP1|CENTB4|DDEF1|PAG2|PAP|ZG14P
O00499		BIN1	bridging integrator 1	AMPH2|AMPHL|SH3P9
P62829		RPL23	ribosomal protein L23	L23|rpL17
P45954		ACADSB	acyl-CoA dehydrogenase, short/branched chain	2-MEBCAD|ACAD7|SBCAD
O60861		GAS7	growth arrest-specific 7	MLL/GAS7
Q9NPL8		TIMMDC1	translocase of inner mitochondrial membrane domain containing 1	C3orf1
Q9H9B4		SFXN1	sideroflexin 1	-
Q5VW32		BROX	BRO1 domain and CAAX motif containing	C1orf58
Q9NNW7		TXNRD2	thioredoxin reductase 2	SELZ|TR|TR-BETA|TR3|TRXR2
Q13547		HDAC1	histone deacetylase 1	GON-10|HD1|RPD3|RPD3L1
P25685		DNAJB1	DnaJ (Hsp40) homolog, subfamily B, member 1	HSPF1|Hdj1|Hsp40|RSPH16B|Sis1
P61086		UBE2K	ubiquitin-conjugating enzyme E2K	E2-25K|HIP2|HYPG|LIG|UBC1
P53007		SLC25A1	solute carrier family 25 (mitochondrial carrier; citrate transporter), member 1	CTP|D2L2AD|SEA|SLC20A3
P21926		CD9	CD9 molecule	BTCC-1|DRAP-27|MIC3|MRP-1|TSPAN-29|TSPAN29
P61081		UBE2M	ubiquitin-conjugating enzyme E2M	UBC-RS2|UBC12|hUbc12
P06703		S100A6	S100 calcium binding protein A6	2A9|5B10|CABP|CACY|PRA
Q9UIJ7		AK3	adenylate kinase 3	AK3L1|AK6|AKL3L|AKL3L1|FIX
P12532		-
P12532		-
P19388		POLR2E	polymerase (RNA) II (DNA directed) polypeptide E, 25kDa	RPABC1|RPB5|XAP4|hRPB25|hsRPB5
Q96JQ2		CLMN	calmin (calponin-like, transmembrane)	-
Q96HC4		PDLIM5	PDZ and LIM domain 5	ENH|ENH1|LIM
Q8N9T8		KRI1	KRI1 homolog (S. cerevisiae)	-
Q9Y394		DHRS7	dehydrogenase/reductase (SDR family) member 7	SDR34C1|retDSR4|retSDR4
Q15386		UBE3C	ubiquitin protein ligase E3C	HECTH2
P47712		PLA2G4A	phospholipase A2, group IVA (cytosolic, calcium-dependent)	PLA2G4|cPLA2-alpha
O14964		HGS	hepatocyte growth factor-regulated tyrosine kinase substrate	HRS
P50416		CPT1A	carnitine palmitoyltransferase 1A (liver)	CPT1|CPT1-L|L-CPT1
P09012		SNRPA	small nuclear ribonucleoprotein polypeptide A	Mud1|U1-A|U1A
P08651		NFIC	nuclear factor I/C (CCAAT-binding transcription factor)	CTF|CTF5|NF-I|NFI
Q9HCN8		SDF2L1	stromal cell-derived factor 2-like 1	-
P13984		GTF2F2	general transcription factor IIF, polypeptide 2, 30kDa	BTF4|RAP30|TF2F2|TFIIF
P53992		SEC24C	SEC24 family member C	-
P30519		HMOX2	heme oxygenase (decycling) 2	HO-2
Q9Y2V2		CARHSP1	calcium regulated heat stable protein 1, 24kDa	CRHSP-24|CSDC1
P20839		IMPDH1	IMP (inosine 5'-monophosphate) dehydrogenase 1	IMPD|IMPD1|LCA11|RP10|sWSS2608
Q9GZZ9		UBA5	ubiquitin-like modifier activating enzyme 5	THIFP1|UBE1DC1
O95881		TXNDC12	thioredoxin domain containing 12 (endoplasmic reticulum)	AG1|AGR1|ERP16|ERP18|ERP19|PDIA16|TLP19|hAG-1|hTLP19
Q6BCY4		CYB5R2	cytochrome b5 reductase 2	B5R.2
P33992		MCM5	minichromosome maintenance complex component 5	CDC46|P1-CDC46
Q8N392		ARHGAP18	Rho GTPase activating protein 18	MacGAP|SENEX|bA307O14.2
P43897		TSFM	Ts translation elongation factor, mitochondrial	EFTS|EFTSMT
P25325		MPST	mercaptopyruvate sulfurtransferase	MST|TST2
Q53EL6		PDCD4	programmed cell death 4 (neoplastic transformation inhibitor)	H731
Q8IZ83		ALDH16A1	aldehyde dehydrogenase 16 family, member A1	-
Q9P287		BCCIP	BRCA2 and CDKN1A interacting protein	TOK-1|TOK1
Q9NQX3		GPHN	gephyrin	GEPH|GPH|GPHRYN|HKPX1|MOCODC
Q9BRR6		ADPGK	ADP-dependent glucokinase	2610017G09Rik|ADP-GK
P11233		RALA	v-ral simian leukemia viral oncogene homolog A (ras related)	RAL
Q8TAT6		NPLOC4	nuclear protein localization 4 homolog (S. cerevisiae)	NPL4
P61225		RAP2B	RAP2B, member of RAS oncogene family	-
Q7Z3E5		ARMC9	armadillo repeat containing 9	ARM|KU-MEL-1|NS21
Q9H7Z7		PTGES2	prostaglandin E synthase 2	C9orf15|GBF-1|GBF1|PGES2|mPGES-2
Q9Y3I1		FBXO7	F-box protein 7	FBX|FBX07|FBX7|PARK15|PKPS
P28070		PSMB4	proteasome (prosome, macropain) subunit, beta type, 4	HN3|HsN3|PROS-26|PROS26
O60256		PRPSAP2	phosphoribosyl pyrophosphate synthetase-associated protein 2	PAP41
O60711		LPXN	leupaxin	LDPL
P49770		EIF2B2	eukaryotic translation initiation factor 2B, subunit 2 beta, 39kDa	EIF-2Bbeta|EIF2B
Q8IV08		PLD3	phospholipase D family, member 3	AD19|HU-K4|HUK4
O43660		PLRG1	pleiotropic regulator 1	Cwc1|PRL1|PRP46|PRPF46|TANGO4
Q9BRF8		CPPED1	calcineurin-like phosphoesterase domain containing 1	CSTP1
Q9BRG1		VPS25	vacuolar protein sorting 25 homolog (S. cerevisiae)	DERP9|EAP20|FAP20
Q9H3N1		TMX1	thioredoxin-related transmembrane protein 1	PDIA11|TMX|TXNDC|TXNDC1
P50897		PPT1	palmitoyl-protein thioesterase 1	CLN1|INCL|PPT
A4D1P6		WDR91	WD repeat domain 91	-
Q9UBS4		DNAJB11	DnaJ (Hsp40) homolog, subfamily B, member 11	ABBP-2|ABBP2|DJ9|Dj-9|EDJ|ERdj3|ERj3|ERj3p|PRO1080|UNQ537
Q8N335		GPD1L	glycerol-3-phosphate dehydrogenase 1-like	GPD1-L
Q96ND0		FAM210A	family with sequence similarity 210, member A	C18orf19|HsT2329
Q96A26		FAM162A	family with sequence similarity 162, member A	C3orf28|E2IG5|HGTD-P
P26006		ITGA3	integrin, alpha 3 (antigen CD49C, alpha 3 subunit of VLA-3 receptor)	CD49C|GAP-B3|GAPB3|ILNEB|MSK18|VCA-2|VL3A|VLA3a
Q8IWB7		WDFY1	WD repeat and FYVE domain containing 1	FENS-1|WDF1|ZFYVE17
P82650		MRPS22	mitochondrial ribosomal protein S22	C3orf5|COXPD5|GIBT|MRP-S22|RPMS22
Q9Y3B8		REXO2	RNA exonuclease 2	REX2|RFN|SFN
Q99848		EBNA1BP2	EBNA1 binding protein 2	EBP2|NOBP|P40
Q9BVJ6		UTP14A	UTP14, U3 small nucleolar ribonucleoprotein, homolog A (yeast)	NYCO16|SDCCAG16|dJ537K23.3
O43290		SART1	squamous cell carcinoma antigen recognized by T cells	Ara1|HOMS1|SART1259|SNRNP110|Snu66
Q9NX63		CHCHD3	coiled-coil-helix-coiled-coil-helix domain containing 3	MINOS3|PPP1R22
Q6ZMI0		PPP1R21	protein phosphatase 1, regulatory subunit 21	CCDC128|KLRAQ1
P33316		DUT	deoxyuridine triphosphatase	dUTPase
P17480		UBTF	upstream binding transcription factor, RNA polymerase I	NOR-90|UBF|UBF-1|UBF1|UBF2
P42785		PRCP	prolylcarboxypeptidase (angiotensinase C)	HUMPCP|PCP
O00178		GTPBP1	GTP binding protein 1	GP-1|GP1|HSPC018
Q9UGP8		SEC63	SEC63 homolog (S. cerevisiae)	DNAJC23|ERdj2|PRO2507|SEC63L
Q9BQ67		GRWD1	glutamate-rich WD repeat containing 1	CDW4|GRWD|RRB1|WDR28
Q0VDF9		HSPA14	heat shock 70kDa protein 14	HSP70-4|HSP70L1
P55010		EIF5	eukaryotic translation initiation factor 5	EIF-5|EIF-5A
Q96EK5		KIAA1279	KIAA1279	KBP|TTC20
Q9Y2X7		GIT1	G protein-coupled receptor kinase interacting ArfGAP 1	-
P10412		HIST1H1E	histone cluster 1, H1e	H1.4|H1E|H1F4|H1s-4|dJ221C16.5
Q9HD20		ATP13A1	ATPase type 13A1	ATP13A
Q8NHH9		ATL2	atlastin GTPase 2	ARL3IP2|ARL6IP2|atlastin2
Q02252		ALDH6A1	aldehyde dehydrogenase 6 family, member A1	MMSADHA|MMSDH
Q96FJ2		DYNLL2	dynein, light chain, LC8-type 2	DNCL1B|Dlc2|RSPH22
Q8N1G4		LRRC47	leucine rich repeat containing 47	-
Q9UBV2		SEL1L	sel-1 suppressor of lin-12-like (C. elegans)	PRO1063|SEL1-LIKE|SEL1L1
Q9H8Y8		GORASP2	golgi reassembly stacking protein 2, 55kDa	GOLPH6|GRASP55|GRS2|p59
Q96C19		EFHD2	EF-hand domain family, member D2	SWS1
Q13151		HNRNPA0	heterogeneous nuclear ribonucleoprotein A0	HNRPA0
Q96C90		PPP1R14B	protein phosphatase 1, regulatory (inhibitor) subunit 14B	PHI-1|PLCB3N|PNG|SOM172
Q6IAA8		LAMTOR1	late endosomal/lysosomal adaptor, MAPK and MTOR activator 1	C11orf59|PDRO|Ragulator1|p18|p27RF-Rho
Q9NS69		TOMM22	translocase of outer mitochondrial membrane 22 homolog (yeast)	1C9-2|MST065|MSTP065|TOM22
O15460		P4HA2	prolyl 4-hydroxylase, alpha polypeptide II	-
P23919		DTYMK	deoxythymidylate kinase (thymidylate kinase)	CDC8|PP3731|TMPK|TYMK
Q9Y316		MEMO1	mediator of cell motility 1	C2orf4|MEMO|NS5ATP7
Q86U42		PABPN1	poly(A) binding protein, nuclear 1	OPMD|PAB2|PABII|PABP-2|PABP2
O43324		EEF1E1	eukaryotic translation elongation factor 1 epsilon 1	AIMP3|P18
Q96SB3		PPP1R9B	protein phosphatase 1, regulatory subunit 9B	PPP1R6|PPP1R9|SPINO|Spn
Q9H3S7		PTPN23	protein tyrosine phosphatase, non-receptor type 23	HD-PTP|HDPTP|PTP-TD14
O43592		XPOT	exportin, tRNA	XPO3
Q9Y4X5		ARIH1	ariadne RBR E3 ubiquitin protein ligase 1	ARI|HARI|HHARI|UBCH7BP
P51572		BCAP31	B-cell receptor-associated protein 31	6C6-AG|BAP31|CDM|DDCH|DXS1357E
O43169		CYB5B	cytochrome b5 type B (outer mitochondrial membrane)	CYB5-M|CYPB5M|OMB5
P16401		HIST1H1B	histone cluster 1, H1b	H1|H1.5|H1B|H1F5|H1s-3
Q86VM9		ZC3H18	zinc finger CCCH-type containing 18	NHN1
O43813		LANCL1	LanC lantibiotic synthetase component C-like 1 (bacterial)	GPR69A|p40
Q05397		PTK2	protein tyrosine kinase 2	FADK|FAK|FAK1|FRNK|PPP1R71|p125FAK|pp125FAK
P01112		HRAS	Harvey rat sarcoma viral oncogene homolog	C-BAS/HAS|C-H-RAS|C-HA-RAS1|CTLO|H-RASIDX|HAMSV|HRAS1|RASH1|p21ras
Q9Y450		HBS1L	HBS1-like translational GTPase	EF-1a|ERFS|HBS1|HSPC276|eRF3c
Q99584		S100A13	S100 calcium binding protein A13	-
Q96KG9		SCYL1	SCY1-like 1 (S. cerevisiae)	GKLP|NKTL|NTKL|P105|TAPK|TEIF|TRAP
Q9HAU0		PLEKHA5	pleckstrin homology domain containing, family A member 5	PEPP-2|PEPP2
Q7Z5L9		IRF2BP2	interferon regulatory factor 2 binding protein 2	-
Q9HB90		RRAGC	Ras-related GTP binding C	GTR2|RAGC|TIB929
Q9NQL2		RRAGD	Ras-related GTP binding D	RAGD|bA11D8.2.1
P19387		POLR2C	polymerase (RNA) II (DNA directed) polypeptide C, 33kDa	RPB3|RPB31|hRPB33|hsRPB3
Q9BZE1		MRPL37	mitochondrial ribosomal protein L37	L37mt|MRP-L2|MRP-L37|MRPL2|RPML2
Q9GZT3		SLIRP	SRA stem-loop interacting RNA binding protein	C14orf156|DC50|PD04872
P50213		IDH3A	isocitrate dehydrogenase 3 (NAD+) alpha	-
Q9BQS8		FYCO1	FYVE and coiled-coil domain containing 1	CATC2|CTRCT18|RUFY3|ZFYVE7
P42229		STAT5A	signal transducer and activator of transcription 5A	MGF|STAT5
P49585		PCYT1A	phosphate cytidylyltransferase 1, choline, alpha	CCTA|CT|CTA|CTPCT|PCYT1|SMDCRD
Q13308		PTK7	protein tyrosine kinase 7	CCK-4|CCK4
Q8WXI9		GATAD2B	GATA zinc finger domain containing 2B	MRD18|P66beta|p68
Q13242		SRSF9	serine/arginine-rich splicing factor 9	SFRS9|SRp30c
O75828		CBR3	carbonyl reductase 3	HEL-S-25|SDR21C2|hCBR3
Q86V48		LUZP1	leucine zipper protein 1	LUZP
Q96CT7		CCDC124	coiled-coil domain containing 124	-
Q9P265		DIP2B	DIP2 disco-interacting protein 2 homolog B (Drosophila)	-
Q15836		VAMP3	vesicle-associated membrane protein 3	CEB
P55196		MLLT4	myeloid/lymphoid or mixed-lineage leukemia (trithorax homolog, Drosophila); translocated to, 4	AF6
O15327		INPP4B	inositol polyphosphate-4-phosphatase, type II, 105kDa	-
Q9BWS9		CHID1	chitinase domain containing 1	SI-CLP|SICLP
Q96C36		PYCR2	pyrroline-5-carboxylate reductase family, member 2	P5CR2
Q8TDZ2		MICAL1	microtubule associated monooxygenase, calponin and LIM domain containing 1	MICAL|MICAL-1|NICAL
Q13136		PPFIA1	protein tyrosine phosphatase, receptor type, f polypeptide (PTPRF), interacting protein (liprin), alpha 1	LIP.1|LIP1|LIPRIN
O94905		ERLIN2	ER lipid raft associated 2	C8orf2|Erlin-2|NET32|SPFH2|SPG18
Q8NBQ5		HSD17B11	hydroxysteroid (17-beta) dehydrogenase 11	17-BETA-HSD11|17-BETA-HSDXI|17BHSD11|DHRS8|PAN1B|RETSDR2|SDR16C2
P60660		MYL6	myosin, light chain 6, alkali, smooth muscle and non-muscle	ESMLC|LC17|LC17-GI|LC17-NM|LC17A|LC17B|MLC-3|MLC1SM|MLC3NM|MLC3SM
P36873		PPP1CC	protein phosphatase 1, catalytic subunit, gamma isozyme	PP-1G|PP1C|PPP1G
Q15031		LARS2	leucyl-tRNA synthetase 2, mitochondrial	LEURS|PRLTS4
Q8IXQ6		PARP9	poly (ADP-ribose) polymerase family, member 9	ARTD9|BAL|BAL1|MGC:7868
O43847		NRD1	nardilysin (N-arginine dibasic convertase)	hNRD1|hNRD2
Q14696		MESDC2	mesoderm development candidate 2	BOCA|MESD
P68133		ACTA1	actin, alpha 1, skeletal muscle	ACTA|ASMA|CFTD|CFTD1|CFTDM|MPFD|NEM1|NEM2|NEM3
P68032		ACTC1	actin, alpha, cardiac muscle 1	ACTC|ASD5|CMD1R|CMH11|LVNC4
P62736		ACTA2	actin, alpha 2, smooth muscle, aorta	AAT6|ACTSA|MYMY5
P63267		ACTG2	actin, gamma 2, smooth muscle, enteric	ACT|ACTA3|ACTE|ACTL3|ACTSG|VSCM
P35268		RPL22	ribosomal protein L22	EAP|HBP15|HBP15/L22|L22
P16070		CD44	CD44 molecule (Indian blood group)	CDW44|CSPG8|ECMR-III|HCELL|HUTCH-I|IN|LHR|MC56|MDU2|MDU3|MIC4|Pgp1
Q9C004		SPRY4	sprouty homolog 4 (Drosophila)	HH17
Q99729		HNRNPAB	heterogeneous nuclear ribonucleoprotein A/B	ABBP1|HNRPAB
P35520		-
P35520		-
Q9NQT8		KIF13B	kinesin family member 13B	GAKIN
O43148		RNMT	RNA (guanine-7-) methyltransferase	MET|RG7MT1|hCMT1c
Q86Y56		HEATR2	HEAT repeat containing 2	CILD18
Q9H2W6		MRPL46	mitochondrial ribosomal protein L46	C15orf4|LIECG2|P2ECSL
Q9NRN7		AASDHPPT	aminoadipate-semialdehyde dehydrogenase-phosphopantetheinyl transferase	AASD-PPT|LYS2|LYS5
Q92629		SGCD	sarcoglycan, delta (35kDa dystrophin-associated glycoprotein)	35DAG|CMD1L|DAGD|SG-delta|SGCDP|SGD
O15027		SEC16A	SEC16 homolog A (S. cerevisiae)	KIAA0310|SEC16L|p250
O95487		SEC24B	SEC24 family member B	SEC24
P29372		MPG	N-methylpurine-DNA glycosylase	AAG|ADPG|APNG|CRA36.1|MDG|Mid1|PIG11|PIG16|anpg
Q92747		ARPC1A	actin related protein 2/3 complex, subunit 1A, 41kDa	Arc40|HEL-68|SOP2Hs|SOP2L
O43681		ASNA1	arsA arsenite transporter, ATP-binding, homolog 1 (bacterial)	ARSA-I|ARSA1|ASNA-I|GET3|TRC40|hASNA-I
P13807		GYS1	glycogen synthase 1 (muscle)	GSY|GYS
P61916		NPC2	Niemann-Pick disease, type C2	EDDM1|HE1
Q99570		PIK3R4	phosphoinositide-3-kinase, regulatory subunit 4	VPS15|p150
Q13425		SNTB2	syntrophin, beta 2 (dystrophin-associated protein A1, 59kDa, basic component 2)	D16S2531E|EST25263|SNT2B2|SNT3|SNTL
O43150		ASAP2	ArfGAP with SH3 domain, ankyrin repeat and PH domain 2	AMAP2|CENTB3|DDEF2|PAG3|PAP|Pap-alpha|SHAG1
P05090		APOD	apolipoprotein D	-
O75718		CRTAP	cartilage associated protein	CASP|LEPREL3|OI7
P14735		IDE	insulin-degrading enzyme	INSULYSIN
Q16718		NDUFA5	NADH dehydrogenase (ubiquinone) 1 alpha subcomplex, 5	B13|CI-13KD-B|CI-13kB|NUFM|UQOR13
Q15404		RSU1	Ras suppressor protein 1	RSP-1
Q9H857		NT5DC2	5'-nucleotidase domain containing 2	-
Q05707		COL14A1	collagen, type XIV, alpha 1	UND
Q96RQ3		MCCC1	methylcrotonoyl-CoA carboxylase 1 (alpha)	MCC-B|MCCA
Q13325		IFIT5	interferon-induced protein with tetratricopeptide repeats 5	P58|RI58
Q7Z417		NUFIP2	nuclear fragile X mental retardation protein interacting protein 2	182-FIP|82-FIP|FIP-82
Q13404		-
Q13404		-
Q16795		NDUFA9	NADH dehydrogenase (ubiquinone) 1 alpha subcomplex, 9, 39kDa	CC6|CI-39k|CI39k|NDUFS2L|SDR22E1
P11310		ACADM	acyl-CoA dehydrogenase, C-4 to C-12 straight chain	ACAD1|MCAD|MCADH
P35813		PPM1A	protein phosphatase, Mg2+/Mn2+ dependent, 1A	PP2C-ALPHA|PP2CA|PP2Calpha
P42126		ECI1	enoyl-CoA delta isomerase 1	DCI
Q9H307		PNN	pinin, desmosome associated protein	DRS|DRSP|SDK3|memA
Q13033		STRN3	striatin, calmodulin binding protein 3	SG2NA
P46976		GYG1	glycogenin 1	GSD15|GYG
Q13459		MYO9B	myosin IXB	CELIAC4|MYR5
P51606		RENBP	renin binding protein	RBP|RNBP
Q92947		GCDH	glutaryl-CoA dehydrogenase	ACAD5|GCD
O00471		EXOC5	exocyst complex component 5	HSEC10|PRO1912|SEC10|SEC10L1|SEC10P
Q14676		MDC1	mediator of DNA-damage checkpoint 1	NFBD1
P04080		CSTB	cystatin B (stefin B)	CST6|EPM1|EPM1A|PME|STFB|ULD
Q8NHP6		MOSPD2	motile sperm domain containing 2	-
Q9NZL4		HSPBP1	HSPA (heat shock 70kDa) binding protein, cytoplasmic cochaperone 1	FES1
Q2TAY7		SMU1	smu-1 suppressor of mec-8 and unc-52 homolog (C. elegans)	BWD|SMU-1|fSAP57
Q53T59		HS1BP3	HCLS1 binding protein 3	ETM2|HS1-BP3
Q13630		TSTA3	tissue specific transplantation antigen P35B	FX|P35B|SDR4E1
Q9H9E3		COG4	component of oligomeric golgi complex 4	CDG2J|COD1
Q9BXK5		BCL2L13	BCL2-like 13 (apoptosis facilitator)	BCL-RAMBO|Bcl2-L-13|MIL1
O75934		BCAS2	breast carcinoma amplified sequence 2	DAM1|SPF27|Snt309
Q93034		CUL5	cullin 5	VACM-1|VACM1
Q00535		CDK5	cyclin-dependent kinase 5	PSSALRE
Q8NBJ7		SUMF2	sulfatase modifying factor 2	pFGE
Q9UPT5		EXOC7	exocyst complex component 7	2-5-3p|EX070|EXO70|EXOC1|Exo70p|YJL085W
P00403		MT-CO2	mitochondrially encoded cytochrome c oxidase II	COII|MTCO2
O15085		ARHGEF11	Rho guanine nucleotide exchange factor (GEF) 11	GTRAP48|PDZ-RHOGEF
P49773		HINT1	histidine triad nucleotide binding protein 1	HINT|NMAN|PKCI-1|PRKCNH1
Q15269		-
Q15269		-
O14737		PDCD5	programmed cell death 5	TFAR19
P53041		PPP5C	protein phosphatase 5, catalytic subunit	PP5|PPP5|PPT
P16219		ACADS	acyl-CoA dehydrogenase, C-2 to C-3 short chain	ACAD3|SCAD
P37840		SNCA	synuclein, alpha (non A4 component of amyloid precursor)	NACP|PARK1|PARK4|PD1
P61923		COPZ1	coatomer protein complex, subunit zeta 1	COPZ|HSPC181|zeta-COP|zeta1-COP
Q9Y6M7		SLC4A7	solute carrier family 4, sodium bicarbonate cotransporter, member 7	NBC2|NBC3|NBCN1|SBC2|SLC4A6
Q9UHD9		UBQLN2	ubiquilin 2	ALS15|CHAP1|DSK2|N4BP4|PLIC2
Q641Q2		FAM21A	family with sequence similarity 21, member A	FAM21B|bA56A21.1|bA98I6.1
Q9Y4E1		FAM21C	family with sequence similarity 21, member C	FAM21A|VPEF
P26440		IVD	isovaleryl-CoA dehydrogenase	ACAD2
P50452		SERPINB8	serpin peptidase inhibitor, clade B (ovalbumin), member 8	CAP2|PI8
Q08AM6		VAC14	Vac14 homolog (S. cerevisiae)	ArPIKfyve|TAX1BP2|TRX
Q8TEA8		DTD1	D-tyrosyl-tRNA deacylase 1	C20orf88|DUE-B|DUEB|HARS2|bA379J5.3|bA555E18.1|pqn-68
Q9Y2R9		MRPS7	mitochondrial ribosomal protein S7	MRP-S|MRP-S7|RP-S7|RPMS7|S7mt|bMRP27a
P51688		SGSH	N-sulfoglucosamine sulfohydrolase	HSS|MPS3A|SFMD
A1X283		SH3PXD2B	SH3 and PX domains 2B	FAD49|FTHS|HOFI|KIAA1295|TKS4|TSK4
O15118		NPC1	Niemann-Pick disease, type C1	NPC
O96005		CLPTM1	cleft lip and palate associated transmembrane protein 1	-
P27361		MAPK3	mitogen-activated protein kinase 3	ERK-1|ERK1|ERT2|HS44KDAP|HUMKER1A|P44ERK1|P44MAPK|PRKM3|p44-ERK1|p44-MAPK
Q96S52		PIGS	phosphatidylinositol glycan anchor biosynthesis, class S	-
Q92925		SMARCD2	SWI/SNF related, matrix associated, actin dependent regulator of chromatin, subfamily d, member 2	BAF60B|CRACD2|Rsc6p
Q15006		EMC2	ER membrane protein complex subunit 2	KIAA0103|TTC35
O14929		HAT1	histone acetyltransferase 1	KAT1
O43432		EIF4G3	eukaryotic translation initiation factor 4 gamma, 3	eIF-4G 3|eIF4G 3|eIF4GII
Q16630		CPSF6	cleavage and polyadenylation specific factor 6, 68kDa	CFIM|CFIM68|HPBRII-4|HPBRII-7
Q12789		GTF3C1	general transcription factor IIIC, polypeptide 1, alpha 220kDa	TFIIIC|TFIIIC220|TFIIICalpha
Q13573		SNW1	SNW domain containing 1	Bx42|NCOA-62|PRPF45|Prp45|SKIIP|SKIP
Q14997		PSME4	proteasome (prosome, macropain) activator subunit 4	PA200
Q96EP5		DAZAP1	DAZ associated protein 1	-
Q9UNE7		STUB1	STIP1 homology and U-box containing protein 1, E3 ubiquitin protein ligase	CHIP|HSPABP2|NY-CO-7|SCAR16|SDCCAG7|UBOX1
Q9H6R3		ACSS3	acyl-CoA synthetase short-chain family member 3	-
O95486		SEC24A	SEC24 family member A	-
Q14118		DAG1	dystroglycan 1 (dystrophin-associated glycoprotein 1)	156DAG|A3a|AGRNR|DAG|MDDGC7|MDDGC9
O43837		IDH3B	isocitrate dehydrogenase 3 (NAD+) beta	H-IDHB|RP46
Q14746		COG2	component of oligomeric golgi complex 2	LDLC
Q9NR50		EIF2B3	eukaryotic translation initiation factor 2B, subunit 3 gamma, 58kDa	EIF-2B|EIF2Bgamma
P07947		YES1	YES proto-oncogene 1, Src family tyrosine kinase	HsT441|P61-YES|Yes|c-yes
P62888		RPL30	ribosomal protein L30	L30
Q9H993		C6orf211	chromosome 6 open reading frame 211	-
P42025		ACTR1B	ARP1 actin-related protein 1 homolog B, centractin beta (yeast)	ARP1B|CTRN2|PC3
Q9UNN5		FAF1	Fas (TNFRSF6) associated factor 1	HFAF1s|UBXD12|UBXN3A|hFAF1
P49354		FNTA	farnesyltransferase, CAAX box, alpha	FPTA|PGGT1A|PTAR2
P35269		GTF2F1	general transcription factor IIF, polypeptide 1, 74kDa	BTF4|RAP74|TF2F1|TFIIF
P11908		PRPS2	phosphoribosyl pyrophosphate synthetase 2	PRSII
O75223		GGCT	gamma-glutamylcyclotransferase	C7orf24|CRF21|GCTG|GGC
O75489		NDUFS3	NADH dehydrogenase (ubiquinone) Fe-S protein 3, 30kDa (NADH-coenzyme Q reductase)	CI-30
P46776		RPL27A	ribosomal protein L27a	L27A
P15531		NME1	NME/NM23 nucleoside diphosphate kinase 1	AWD|GAAD|NB|NBS|NDKA|NDPK-A|NDPKA|NM23|NM23-H1
Q99598		TSNAX	translin-associated factor X	TRAX
O14880		MGST3	microsomal glutathione S-transferase 3	GST-III
Q14694		USP10	ubiquitin specific peptidase 10	UBPO
Q96CW5		TUBGCP3	tubulin, gamma complex associated protein 3	104p|GCP3|Grip104|SPBC98|Spc98|Spc98p
P02462		COL4A1	collagen, type IV, alpha 1	HANAC|ICH|POREN1|arresten
Q6YN16		HSDL2	hydroxysteroid dehydrogenase like 2	C9orf99|SDR13C1
Q15397		KIAA0020	KIAA0020	HA-8|HLA-HA8|PEN|PUF6|XTP5|hPUF-A
P52735		VAV2	vav 2 guanine nucleotide exchange factor	VAV-2
Q8NCN5		PDPR	pyruvate dehydrogenase phosphatase regulatory subunit	PDP3
Q02543		RPL18A	ribosomal protein L18a	L18A
Q9GZU8		FAM192A	family with sequence similarity 192, member A	C16orf94|CDA018|NIP30
Q5VZK9		LRRC16A	leucine rich repeat containing 16A	CARMIL|CARMIL1|CARMIL1a|LRRC16|dJ501N12.1|dJ501N12.5
Q10570		CPSF1	cleavage and polyadenylation specific factor 1, 160kDa	CPSF160|HSU37012|P/cl.18
P09486		SPARC	secreted protein, acidic, cysteine-rich (osteonectin)	ON
Q7RTP6		MICAL3	microtubule associated monooxygenase, calponin and LIM domain containing 3	MICAL-3
Q9HD45		TM9SF3	transmembrane 9 superfamily member 3	EP70-P-iso|SMBP
Q8N3U4		STAG2	stromal antigen 2	SA-2|SA2|SCC3B|bA517O1.1
O14776		TCERG1	transcription elongation regulator 1	CA150|TAF2S|Urn1
Q9NRV9		HEBP1	heme binding protein 1	HBP|HEBP
Q9Y2B0		CNPY2	canopy FGF signaling regulator 2	HP10390|MSAP|TMEM4|ZSIG9
P07602		PSAP	prosaposin	GLBA|SAP1
O75832		PSMD10	proteasome (prosome, macropain) 26S subunit, non-ATPase, 10	dJ889N15.2|p28|p28(GANK)
P01130		LDLR	low density lipoprotein receptor	FH|FHC|LDLCQ2
O15260		SURF4	surfeit 4	ERV29
Q99700		ATXN2	ataxin 2	ASL13|ATX2|SCA2|TNRC13
P12931		SRC	SRC proto-oncogene, non-receptor tyrosine kinase	ASV|SRC1|c-SRC|p60-Src
P61758		VBP1	von Hippel-Lindau binding protein 1	PFD3|PFDN3|VBP-1
P19784		CSNK2A2	casein kinase 2, alpha prime polypeptide	CK2A2|CSNK2A1
O75400		PRPF40A	PRP40 pre-mRNA processing factor 40 homolog A (S. cerevisiae)	FBP-11|FBP11|FLAF1|FNBP3|HIP-10|HIP10|HYPA|NY-REN-6|Prp40
Q9NX40		OCIAD1	OCIA domain containing 1	ASRIJ|OCIA|TPA018
Q8IVL6		LEPREL2	leprecan-like 2	GRCB|HSU47926|P3H3
Q9UJW0		DCTN4	dynactin 4 (p62)	DYN4|P62
Q9Y3B3		-
Q9Y3B3		-
P00813		ADA	adenosine deaminase	-
O75608		LYPLA1	lysophospholipase I	APT-1|APT1|LPL-I|LPL1|hAPT1
P41208		CETN2	centrin, EF-hand protein, 2	CALT|CEN2
Q9Y4F1		FARP1	FERM, RhoGEF (ARHGEF) and pleckstrin domain protein 1 (chondrocyte-derived)	CDEP|FARP1-IT1|PLEKHC2|PPP1R75
Q13126		MTAP	methylthioadenosine phosphorylase	BDMF|DMSFH|DMSMFH|HEL-249|LGMBF|MSAP|c86fus
Q96AC1		FERMT2	fermitin family member 2	KIND2|MIG2|PLEKHC1|UNC112|UNC112B|mig-2
P07919		UQCRH	ubiquinol-cytochrome c reductase hinge protein	QCR6|UQCR8
Q86U44		METTL3	methyltransferase like 3	IME4|M6A|MT-A70|Spo8
Q53H82		LACTB2	lactamase, beta 2	-
P82933		MRPS9	mitochondrial ribosomal protein S9	MRP-S9|RPMS9|S9mt
Q92878		RAD50	RAD50 homolog (S. cerevisiae)	NBSLD|RAD502|hRad50
Q01085		TIAL1	TIA1 cytotoxic granule-associated RNA binding protein-like 1	TCBP|TIAR
Q96CW1		AP2M1	adaptor-related protein complex 2, mu 1 subunit	AP50|CLAPM1|mu2
O60524		NEMF	nuclear export mediator factor	NY-CO-1|SDCCAG1
Q96IJ6		GMPPA	GDP-mannose pyrophosphorylase A	AAMR
Q14558		PRPSAP1	phosphoribosyl pyrophosphate synthetase-associated protein 1	PAP39
Q53EP0		FNDC3B	fibronectin type III domain containing 3B	FAD104|PRO4979|YVTM2421
P29992		GNA11	guanine nucleotide binding protein (G protein), alpha 11 (Gq class)	FBH|FBH2|FHH2|GNA-11|HHC2|HYPOC2
Q9NZI8		IGF2BP1	insulin-like growth factor 2 mRNA binding protein 1	CRD-BP|CRDBP|IMP-1|IMP1|VICKZ1|ZBP1
Q9BZE9		ASPSCR1	alveolar soft part sarcoma chromosome region, candidate 1	ASPCR1|ASPL|ASPS|RCC17|TUG|UBXD9|UBXN9
P21359		NF1	neurofibromin 1	NFNS|VRNF|WSS
Q9NY27		PPP4R2	protein phosphatase 4, regulatory subunit 2	PP4R2
O60502		MGEA5	meningioma expressed antigen 5 (hyaluronidase)	MEA5|NCOAT|OGA
P13073		COX4I1	cytochrome c oxidase subunit IV isoform 1	COX4|COX4-1|COXIV
Q9Y4W2		LAS1L	LAS1-like (S. cerevisiae)	Las1-like|dJ475B7.2
O00303		EIF3F	eukaryotic translation initiation factor 3, subunit F	EIF3S5|eIF3-p47
O00148		DDX39A	DEAD (Asp-Glu-Ala-Asp) box polypeptide 39A	BAT1|BAT1L|DDX39|DDXL|URH49
O00233		PSMD9	proteasome (prosome, macropain) 26S subunit, non-ATPase, 9	Rpn4|p27
P62330		ARF6	ADP-ribosylation factor 6	-
P30622		CLIP1	CAP-GLY domain containing linker protein 1	CLIP|CLIP-170|CLIP170|CYLN1|RSN
Q13617		CUL2	cullin 2	-
Q2M2I8		AAK1	AP2 associated kinase 1	-
Q8WVY7		UBLCP1	ubiquitin-like domain containing CTD phosphatase 1	CPUB1
P36915		GNL1	guanine nucleotide binding protein-like 1	HSR1
Q96IU4		ABHD14B	abhydrolase domain containing 14B	CIB|HEL-S-299
Q96PC5		MIA2	melanoma inhibitory activity 2	-
P50914		RPL14	ribosomal protein L14	CAG-ISL-7|CTG-B33|L14|RL14|hRL14
Q9NUM4		TMEM106B	transmembrane protein 106B	-
P42345		MTOR	mechanistic target of rapamycin (serine/threonine kinase)	FRAP|FRAP1|FRAP2|RAFT1|RAPT1
Q7L5N1		COPS6	COP9 signalosome subunit 6	CSN6|MOV34-34KD
Q9NRL3		STRN4	striatin, calmodulin binding protein 4	ZIN|zinedin
O75607		NPM3	nucleophosmin/nucleoplasmin 3	PORMIN|TMEM123
P62910		RPL32	ribosomal protein L32	L32
O43768		ENSA	endosulfine alpha	ARPP-19e
Q9UPN7		PPP6R1	protein phosphatase 6, regulatory subunit 1	KIAA1115|PP6R1|SAP190|SAPS1
Q12996		CSTF3	cleavage stimulation factor, 3' pre-RNA, subunit 3, 77kDa	CSTF-77
Q15382		RHEB	Ras homolog enriched in brain	RHEB2
Q9C0H2		TTYH3	tweety family member 3	-
Q9Y4E8		USP15	ubiquitin specific peptidase 15	UNPH-2|UNPH4
P11388		TOP2A	topoisomerase (DNA) II alpha 170kDa	TOP2|TP2A
P42566		EPS15	epidermal growth factor receptor pathway substrate 15	AF-1P|AF1P|MLLT5
Q5BKZ1		ZNF326	zinc finger protein 326	ZAN75|ZIRD|Zfp326|dJ871E2.1
Q9BY77		POLDIP3	polymerase (DNA-directed), delta interacting protein 3	PDIP46|SKAR
Q8WXX5		DNAJC9	DnaJ (Hsp40) homolog, subfamily C, member 9	HDJC9|JDD1|SB73
Q5RKV6		EXOSC6	exosome component 6	EAP4|MTR3|Mtr3p|hMtr3p|p11
O43493		TGOLN2	trans-golgi network protein 2	TGN38|TGN46|TGN48|TGN51|TTGN2
Q9BU23		LMF2	lipase maturation factor 2	TMEM112B|TMEM153
P57737		-
P57737		-
Q13405		MRPL49	mitochondrial ribosomal protein L49	C11orf4|L49mt|MRP-L49|NOF|NOF1
P28062		PSMB8	proteasome (prosome, macropain) subunit, beta type, 8	ALDD|D6S216|D6S216E|JMP|LMP7|NKJO|PSMB5i|RING10
Q14978		NOLC1	nucleolar and coiled-body phosphoprotein 1	NOPP130|NOPP140|NS5ATP13|P130
P51452		DUSP3	dual specificity phosphatase 3	VHR
O76071		CIAO1	cytosolic iron-sulfur assembly component 1	CIA1|WDR39
P34059		GALNS	galactosamine (N-acetyl)-6-sulfate sulfatase	GALNAC6S|GAS|GalN6S|MPS4A
P24941		CDK2	cyclin-dependent kinase 2	CDKN2|p33(CDK2)
P20592		MX2	myxovirus (influenza virus) resistance 2 (mouse)	MXB
P62266		RPS23	ribosomal protein S23	S23
Q8WU90		ZC3H15	zinc finger CCCH-type containing 15	HT010|LEREPO4|MSTP012
Q9NTX5		ECHDC1	enoyl CoA hydratase domain containing 1	HEL-S-76|MMCD|dJ351K20.2
Q00325		SLC25A3	solute carrier family 25 (mitochondrial carrier; phosphate carrier), member 3	PHC|PTP
O95197		RTN3	reticulon 3	ASYIP|HAP|NSPL2|NSPLII|RTN3-A1
Q96EY1		DNAJA3	DnaJ (Hsp40) homolog, subfamily A, member 3	HCA57|TID1|hTID-1
Q9P035		PTPLAD1	protein tyrosine phosphatase-like A domain containing 1	B-IND1|HACD3|HSPC121
Q12972		PPP1R8	protein phosphatase 1, regulatory subunit 8	ARD-1|ARD1|NIPP-1|NIPP1|PRO2047
Q9BQ69		MACROD1	MACRO domain containing 1	LRP16
P07203		GPX1	glutathione peroxidase 1	GPXD|GSHPX1
P55795		HNRNPH2	heterogeneous nuclear ribonucleoprotein H2 (H')	FTP3|HNRPH'|HNRPH2|hnRNPH'
P83916		CBX1	chromobox homolog 1	CBX|HP1-BETA|HP1Hs-beta|HP1Hsbeta|M31|MOD1|p25beta
Q9NZ01		TECR	trans-2,3-enoyl-CoA reductase	GPSN2|MRT14|SC2|TER
Q9NRF8		CTPS2	CTP synthase 2	-
O75663		TIPRL	TOR signaling pathway regulator	TIP|TIP41
Q92890		UFD1L	ubiquitin fusion degradation 1 like (yeast)	UFD1
P61604		HSPE1	heat shock 10kDa protein 1	CPN10|EPF|GROES|HSP10
P21912		SDHB	succinate dehydrogenase complex, subunit B, iron sulfur (Ip)	CWS2|IP|PGL4|SDH|SDH1|SDH2|SDHIP
O43670		ZNF207	zinc finger protein 207	BuGZ
O75940		SMNDC1	survival motor neuron domain containing 1	SMNR|SPF30|TDRD16C
Q9BRJ6		C7orf50	chromosome 7 open reading frame 50	YCR016W
O43301		HSPA12A	heat shock 70kDa protein 12A	-
Q99543		DNAJC2	DnaJ (Hsp40) homolog, subfamily C, member 2	MPHOSPH11|MPP11|ZRF1|ZUO1
Q9UNX4		WDR3	WD repeat domain 3	DIP2|UTP12
P62136		PPP1CA	protein phosphatase 1, catalytic subunit, alpha isozyme	PP-1A|PP1A|PP1alpha|PPP1A
O95292		VAPB	VAMP (vesicle-associated membrane protein)-associated protein B and C	ALS8|VAMP-B|VAP-B
Q9Y2W2		WBP11	WW domain binding protein 11	NPWBP|PPP1R165|SIPP1|WBP-11
P28288		ABCD3	ATP-binding cassette, sub-family D (ALD), member 3	ABC43|PMP70|PXMP1|ZWS2
Q8TCJ2		STT3B	STT3B, subunit of the oligosaccharyltransferase complex (catalytic)	CDG1X|SIMP|STT3-B
Q7L5N7		LPCAT2	lysophosphatidylcholine acyltransferase 2	AYTL1|LysoPAFAT
Q13277		STX3	syntaxin 3	STX3A
P51970		NDUFA8	NADH dehydrogenase (ubiquinone) 1 alpha subcomplex, 8, 19kDa	CI-19KD|CI-PGIV|PGIV
O95834		EML2	echinoderm microtubule associated protein like 2	ELP70|EMAP-2|EMAP2
Q8WYA6		CTNNBL1	catenin, beta like 1	C20orf33|NAP|P14L|PP8304|dJ633O20.1
Q13330		MTA1	metastasis associated 1	-
P46109		CRKL	v-crk avian sarcoma virus CT10 oncogene homolog-like	-
Q9NWU1		OXSM	3-oxoacyl-ACP synthase, mitochondrial	FASN2D|KASI|KS
O00217		NDUFS8	NADH dehydrogenase (ubiquinone) Fe-S protein 8, 23kDa (NADH-coenzyme Q reductase)	CI-23k|CI23KD|TYKY
Q99615		DNAJC7	DnaJ (Hsp40) homolog, subfamily C, member 7	DJ11|DJC7|TPR2|TTC2
O14908		GIPC1	GIPC PDZ domain containing family, member 1	C19orf3|GIPC|GLUT1CBP|Hs.6454|IIP-1|NIP|RGS19IP1|SEMCAP|SYNECTIIN|SYNECTIN|TIP-2
Q6PJT7		ZC3H14	zinc finger CCCH-type containing 14	MSUT-2|NY-REN-37|SUT2|UKp68
Q9Y3T9		NOC2L	nucleolar complex associated 2 homolog (S. cerevisiae)	NET15|NET7|NIR|PPP1R112
Q06203		PPAT	phosphoribosyl pyrophosphate amidotransferase	ATASE|GPAT|PRAT
Q08379		GOLGA2	golgin A2	GM130
Q92804		TAF15	TAF15 RNA polymerase II, TATA box binding protein (TBP)-associated factor, 68kDa	Npl3|RBP56|TAF2N|TAFII68
Q15334		LLGL1	lethal giant larvae homolog 1 (Drosophila)	DLG4|HUGL|HUGL-1|HUGL1|LLGL
Q6P1J9		CDC73	cell division cycle 73	C1orf28|FIHP|HPTJT|HRPT1|HRPT2|HYX
Q96PU5		NEDD4L	neural precursor cell expressed, developmentally down-regulated 4-like, E3 ubiquitin protein ligase	NEDD4-2|NEDD4.2|RSP5|hNEDD4-2
O60462		NRP2	neuropilin 2	NP2|NPN2|PRO2714|VEGF165R2
P35659		DEK	DEK proto-oncogene	D6S231E
P22033		MUT	methylmalonyl CoA mutase	MCM
P15927		RPA2	replication protein A2, 32kDa	REPA2|RPA32
Q00765		REEP5	receptor accessory protein 5	C5orf18|D5S346|DP1|TB2|YOP1
Q08AF3		SLFN5	schlafen family member 5	-
Q9BV57		ADI1	acireductone dioxygenase 1	APL1|ARD|Fe-ARD|MTCBP1|Ni-ARD|SIPL|mtnD
Q9H6Z4		RANBP3	RAN binding protein 3	-
P49448		GLUD2	glutamate dehydrogenase 2	GDH2|GLUDP1
O14879		IFIT3	interferon-induced protein with tetratricopeptide repeats 3	CIG-49|GARG-49|IFI60|IFIT4|IRG2|ISG60|P60|RIG-G
Q13505		MTX1	metaxin 1	MTX|MTXN
Q9BW27		NUP85	nucleoporin 85kDa	Nup75
[truncated: 1,023 more rows]

## Sheet: WM266-4 cells_CC
Analysis:Cellular component
Name of data set: WM266-4 cells
Cellular component	No. of proteins in the data set		No. of proteins in the background data set	Percentage of proteins		Fold Enrichment	Uncorrected p-value (Hypergeometric test)	Corrected p-value (Bonferroni method)	Corrected p-value (BH method)	Storey and Tibshirani method q-value	Proteins mapped from input data set
Lysosome	837		1609	30.1948		2.70272	2.80043e-221	1.38621e-218	1.38621e-218	5.30069e-219	ACTN4,WDR1,FLNB,LDHA,SOD1,PGK1,FN1,ANXA1,GAPDH,HSPB1,ATP1A1,GSN,ATP5B,ENO1,GPI,LDHB,P4HB,ANXA2,CTSB,HSP90AA1,ANXA6,SLC3A2,ANXA5,GSTP1,HSPA5,HSPA8,PYGB,MTHFD1,XRCC5,EEF2,PKM,HSP90B1,VCL,HK1,FLNA,VDAC1,UBA1,CFL1,ATP5A1,MSN,YWHAQ,CALR,CANX,TKT,PDIA3,ATIC,HSPA4,CTNNA1,MYH9,MYH10,TAGLN2,ATP6V1A,HSPA9,DDOST,MDH2,HADHA,MCAM,IQGAP1,CCT5,CCT3,TUFM,GDI2,CCT8,CCT4,RAB7A,ACLY,COPA,CSE1L,VCP,TPI1,EIF4A1,ACTR3…
Exosomes	905		2001	32.6479		2.34991	1.51601e-185	7.50424e-183	3.75212e-183	1.43476e-183	MYL12B,PHGDH,ACTN4,WDR1,FLNB,SNRNP200,ACSL3,LDHA,SOD1,PGK1,FN1,ALDOA,ANXA1,GAPDH,HSPB1,ATP1A1,GSN,ATP5B,ENO1,GPI,NPM1,LDHB,P4HB,ANXA2,EPRS,CTSB,HSP90AA1,ANXA6,SLC3A2,HSP90AB1,VIM,ANXA5,GSTP1,HNRNPA1,HSPD1,HSPA5,HSPA8,PYGB,MTHFD1,ACTN1,XRCC6,XRCC5,EEF2,PDIA4,PKM,HSP90B1,HNRNPL,VCL,NCL,FLNA,VDAC1,UBA1,HNRNPA2B1,WARS,CFL1,ATP5A1,MSN,YWHAQ,CAD,CALR,CANX,TKT,PDIA3,ATIC,HSPA4,CTNNA1,MYH9,MYH10,TAGLN2,A…
Mitochondrion	629		1252	22.6912		2.61093	6.42216e-150	3.17897e-147	1.05966e-147	4.05198e-148	ACTN4,CALU,SNRNP200,ACSL3,SOD1,PGK1,ALDOA,ANXA1,GAPDH,RPN2,ATP1A1,GSN,ATP5B,GPI,P4HB,CTSB,HSP90AA1,ANXA6,SLC3A2,HSP90AB1,VIM,GSTP1,HNRNPA1,HSPD1,HSPA5,HSPA8,MTHFD1,ACTN1,XRCC5,EEF2,PDIA4,HSP90B1,HNRNPL,HK1,LMNB1,FLNA,VDAC1,HNRNPA2B1,WARS,CFL1,ATP5A1,MSN,CALR,CANX,PDIA3,KIF5B,MYH9,HSPA9,DDOST,MDH2,HADHA,GARS,IARS,LRPPRC,MATR3,IQGAP1,FASN,TUFM,AARS,CCT8,CCT4,RAB7A,HNRNPM,ACLY,COPA,CSE1L,VCP,MARS,HN…
Cytoplasm	1683		5632	60.7143		1.55227	5.0762e-145	2.51272e-142	6.2818e-143	2.40207e-143	MYL12B,SYNM,ACTN4,WDR1,FLNB,LDHA,SOD1,PGK1,LMNA,ALDOA,ANXA1,GAPDH,HSPB1,GSN,ENO1,GPI,NPM1,LDHB,P4HB,ANXA2,EPRS,CTSB,HSP90AA1,ANXA6,SLC3A2,HSP90AB1,VIM,ANXA5,GSTP1,HNRNPA1,HSPD1,HSPA5,HSPA8,PYGB,MTHFD1,PABPC1,TPR,ACTN1,XRCC6,XRCC5,EEF2,PLS3,PKM,HSP90B1,HNRNPL,VCL,NCL,HK1,LMNB1,FLNA,UBA1,HNRNPA2B1,WARS,CFL1,ATP5A1,MSN,VARS,YWHAQ,CAD,CALR,TKT,PDIA3,ATIC,HNRNPH1,HSPA4,CTNNA1,MYH9,MYH10,ATP6V1A,HSPA9,…
Nucleolus	598		1227	21.5729		2.53304	9.93074e-134	4.91572e-131	9.83144e-132	3.75941e-132	ACTN4,SNRNP200,LDHA,LMNA,GAPDH,ATP5B,NPM1,P4HB,ANXA2,HSP90AB1,VIM,HNRNPA1,HSPD1,HSPA5,HSPA8,TPR,ACTN1,XRCC6,XRCC5,EEF2,HNRNPL,NCL,LMNB1,FLNA,VDAC1,HNRNPA2B1,MSN,HNRNPH1,MYH9,HSPA9,MDH2,IQGAP1,CCT5,CCT3,TUFM,SERPINH1,CCT4,HNRNPM,VCP,EIF4A1,ACTR3,HNRNPK,YWHAE,PPIA,EIF5A,EEF1A1,TUBB4B,CCT2,PRKDC,HDLBP,HNRNPU,SPTBN1,DHX9,ILF3,TRIM28,DYNC1H1,NUMA1,EFTUD2,PLEC,PCBP1,IFI16,PRPF8,HUWE1,GCN1L1,MYBBP1A,MYO…
Centrosome	366		629	13.2035		3.02531	5.59655e-109	2.77029e-106	4.61715e-107	1.76554e-107	PHGDH,WDR1,FLNB,ACSL3,LDHA,PGK1,ALDOA,GAPDH,RPN2,ATP5B,ENO1,NPM1,ANXA2,EPRS,HSP90AA1,ANXA6,HSP90AB1,VIM,HNRNPA1,HSPD1,HSPA8,MTHFD1,PABPC1,XRCC6,XRCC5,EEF2,HNRNPL,NCL,LMNB1,UBA1,HNRNPA2B1,CFL1,ATP5A1,MSN,YWHAQ,TKT,ATIC,HNRNPH1,MYH9,MYH10,HSPA9,GARS,MATR3,QARS,CCT5,FASN,CCT3,TUFM,GDI2,CCT8,CCT4,HNRNPM,ACLY,COPA,VCP,MARS,TPI1,EIF4A1,HNRNPK,YWHAG,YWHAE,PPIA,YWHAZ,EIF5A,ACTG1,YBX1,EEF1A1,TUBA1B,TUBB4B…
Cytosol	528		1165	19.0476		2.35608	1.06658e-100	5.27957e-98	7.54224e-99	2.88405e-99	PHGDH,WDR1,LDHA,SOD1,ALDOA,GSN,EPRS,HSP90AA1,HSP90AB1,VIM,HSPD1,HSPA8,MTHFD1,PABPC1,ACTN1,EEF2,PKM,HSP90B1,VCL,FLNA,UBA1,CFL1,VARS,YWHAQ,CAD,CALR,TKT,MYH9,GARS,IARS,NAMPT,QARS,CCT5,FASN,CCT3,AARS,CCT8,CCT4,ACLY,COPA,VCP,MARS,EIF4A1,YWHAG,YWHAE,PPIA,YWHAZ,EIF5A,ACTG1,EEF1A1,TUBA1B,TUBB4B,CCT2,PRKDC,SPTBN1,SPTAN1,EIF3A,DYNC1H1,KPNB1,NUMA1,EEA1,PLEC,FSCN1,HSPH1,TLN1,COPG1,TCP1,EIF4G1,IMPDH2,SQSTM1,S…
Ribosome	118		141	4.25685		4.35238	6.98514e-62	3.45764e-59	4.32205e-60	1.65269e-60	EEF2,HNRNPL,IARS,EIF4A1,EEF1A1,HDLBP,ILF3,GCN1L1,RRBP1,SYNCRIP,EIF3B,RPL12,RPL4,EIF3C,RPS5,RPS21,APEX1,RPS4X,RPS3A,NOP56,EIF2S1,RPSA,ABCF1,RPLP0,EIF6,SRP68,RPL7A,TARS,RPS14,RPL13,NOP58,RSL1D1,RPL19,RPL7,RPL5,EIF3I,NACA,EIF4G2,ETF1,RPL3,RPL15,RPS10,RPL11,RPS3,RPS27A,UBA52,RPS15A,RPS2,RPS17,RPL10,RPL21,RPL13A,RPS18,PSMA6,RPS6,RPL6,SF1,RPS7,BRIX1,EIF4B,RPL9,RPS12,RPS11,RPS9,RPL27,NMT1,RPS15,RPLP1,RP…
Nucleus	1381		5766	49.8196		1.24434	2.75045e-31	1.36147e-28	1.51275e-29	5.78455e-30	SYNM,ACTN4,CALU,WDR1,FLNB,SF3B1,SNRNP200,SOD1,PGK1,LMNA,FN1,ALDOA,ANXA1,GAPDH,HSPB1,ATP5B,ENO1,NPM1,LDHB,P4HB,ANXA2,EPRS,CTSB,HSP90AA1,SLC3A2,HSP90AB1,VIM,ANXA5,GSTP1,HNRNPA1,HSPA5,HSPA8,PYGB,PABPC1,TPR,ACTN1,XRCC6,XRCC5,EEF2,PKM,HNRNPL,VCL,NCL,LMNB1,FLNA,UBA1,HNRNPA2B1,CFL1,ATP5A1,MSN,YWHAQ,CAD,CALR,HNRNPH1,HSPA4,MYH9,HADHA,GARS,LRPPRC,MCAM,MATR3,NAMPT,MAP1B,IQGAP1,CCT5,NES,FASN,TUFM,CCT8,HDGF,H…
Ribonucleoprotein complex	51		63	1.83983		4.22215	5.03313e-26	2.4914e-23	2.4914e-24	9.52677e-25	ACTN4,NPM1,HNRNPA1,HSPA8,PABPC1,EEF2,HNRNPL,NCL,HNRNPA2B1,YBX1,HNRNPU,DHX9,ILF3,SYNCRIP,SSB,RPL4,XPO1,RPS5,PA2G4,RPS4X,RPS8,DDX1,DDX5,RPS3A,RPLP0,HNRNPA3,RPL7,RPL5,ILF2,HNRNPR,TROVE2,HNRNPD,RPS3,ACTB,BOP1,RPL13A,PARP4,RPS6,RPS7,RPS9,RPL27,PABPC4,PABPN1,RPL22,HNRNPAB,CPSF6,ATXN2,IGF2BP1,HNRNPH2,MRPL41,NUP62
Mitochondrial matrix	55		79	1.98413		3.63914	2.33903e-22	1.15782e-19	1.05256e-20	4.02486e-21	SOD1,ATP5B,HSPD1,ATP5A1,MDH2,HADHA,GARS,QARS,IARS2,SHMT2,CS,ACAT1,LONP1,OXCT1,ATP5F1,HIBADH,FH,HADHB,CCAR2,PC,ALDH4A1,OAT,GOT2,KARS,SOD2,ECHS1,PITRM1,ETFB,TIMM44,ACSS1,ATP5C1,ETFA,CYP27A1,PPA2,GRPEL1,HADH,HIBCH,LARS2,MCCC1,NDUFA9,ECI1,DNAJA3,TFAM,YARS2,BDH1,SARS2,HMGCL,NFS1,TST,HAGH,WARS2,NUDT1,HSD17B8,PIN4,SIRT5
Cytosolic small ribosomal subunit	30		34	1.08225		4.60269	6.19501e-18	3.06653e-15	2.55544e-16	9.01999e-17	RPS5,RPS21,RPS4X,RPS8,RPS3A,RPSA,RPS14,RPS10,RPS3,RPS27A,RPS15A,RPS2,RPS17,RPS18,RPS6,RPS7,RPS12,RPS11,RPS9,RPS15,RPS20,RPS16,RPS19,RPS13,RPS23,RPS24,RPS28,RPS29,RPS25,RPS27
Proteasome complex	30		34	1.08225		4.60269	6.19501e-18	3.06653e-15	2.35887e-16	9.01999e-17	VCP,PSMC2,PSMC4,PSMD11,PSMC5,PSMD6,PSMD3,PSMA7,PSMB5,PSMD4,PSMC1,PSMA5,PSMB7,PSMA1,PSMB3,UBXN1,PSMC6,KIAA0368,PSMC3,PSMB1,PSMA4,PSMD14,PSMA3,PSMD5,PSMA2,PSMB2,PSMB4,PSMD10,PSMB8,ADRM1
Cytosolic large ribosomal subunit	31		36	1.11833		4.49494	7.83047e-18	3.87608e-15	2.76863e-16	1.05869e-16	RPL4,RPL8,RPLP2,RPLP0,RPL7A,RPL19,RPL7,RPL5,RPL3,RPL11,RPL10,RPL21,RPL6,RPL23A,RPLP1,FXR2,RPL18,RPL36,RPL26,RPL22,RPL30,RPL27A,RPL18A,RPL14,RPL31,RPL28,RPL35,RPL24,RPL34,RPL38,RPL29
Cytoskeleton	156		425	5.62771		1.91534	1.0284e-17	5.09057e-15	3.39372e-16	1.29771e-16	ACTN4,FLNB,GAPDH,HSPB1,GSN,ANXA2,VIM,ACTN1,HNRNPL,VCL,FLNA,VDAC1,CFL1,MSN,YWHAQ,MYH9,LRPPRC,CCT3,TUFM,ACTR3,YWHAG,YWHAE,PPIA,YWHAZ,ACTG1,TUBB4B,SPTBN1,CKAP4,AHNAK,DYNC1H1,PLEC,PCBP1,LRRFIP1,SEPT9,TLN1,GNB2L1,CTTN,MAP4,INF2,IMMT,ARPC2,UTRN,MLEC,ARHGDIA,CYB5R3,COPB2,MACF1,USO1,CAPZA1,PDCD6IP,APOE,SEPT11,SEPT7,PFN1,TPM4,RARS,VDAC3,SDCBP,GNAI2,STOML2,ITGB3,CAPZA2,ARHGEF2,ITGA2,ITGB1,MYO1C,PHB,LYST,CT…
Membrane	127		349	4.58153		1.90108	2.55336e-14	1.26392e-11	7.89947e-13	3.02065e-13	ACSL3,RPN2,ATP1A1,SLC3A2,PDIA4,TNC,CANX,MCAM,CKAP4,GANAB,CSPG4,KTN1,MYOF,RRBP1,HYOU1,ATP2A2,MLEC,PPP2R1A,RPN1,ESYT1,ATL3,NT5E,TFRC,TPP1,SDCBP,MOGS,CD109,ITGA2,ITGB1,C1QBP,SLC25A6,RTN4,ITGAV,PPIB,LMAN1,MRC2,SEC22B,ESYT2,PPP2CA,SCARB2,GLG1,ACSL1,APMAP,ATP2B4,ITGB5,STX7,ASPH,HM13,ATP6V0A1,LRRC59,POFUT1,LRP1,TMED9,SACM1L,ATXN2L,ARFGEF2,ADD3,RAP1B,SCAMP3,ATP1B3,CYB5R1,SQRDL,SEC61A1,PGRMC1,HSD17B12,PGR…
Microtubule	62		127	2.23665		2.56049	4.49312e-14	2.2241e-11	1.30829e-12	5.00273e-13	HSPB1,HSP90AA1,HSP90AB1,KIF5B,CCT3,CCT8,CCT4,TUBB4B,CCT2,CLTC,NUMA1,KTN1,SEPT9,TCP1,MAP4,DPYSL2,CCT7,PPP2R1A,MACF1,CCT6A,SEPT11,TBCD,ARHGEF2,MAPRE1,SEPT2,KLC1,CKAP5,RANGAP1,NME2,PPP1CB,TUBA1C,NCAPD2,NUP133,CLASP1,CLASP2,SPG20,DYNLL1,ARFGEF2,MAP1S,RAE1,NUP107,AIMP1,CDK1,TBCE,DYNC1LI2,TUBB4A,PPP1CC,SNTB2,MICAL3,DCTN4,CLIP1,DNAJC2,PPP1CA,SUMO1,KIF2A,PPP2R5D,EML4,CSNK1A1,TUBA1A,TMX2,ANAPC7,MID1
Spliceosomal complex	32		46	1.1544		3.65351	1.51182e-13	7.48353e-11	4.15752e-12	1.58978e-12	SF3B1,SNRNP200,HNRNPA1,HNRNPA2B1,HNRNPM,EFTUD2,SF3B2,DDX39B,SF3B3,SF3A3,U2AF2,SNRPA1,SF3A1,SNRNP70,HNRNPC,PRPF6,SF1,SNRPD3,SNRPD2,SNRPA,BCAS2,SNW1,SMNDC1,PRPF4,SNRPF,SNRPE,SF3B4,SNRPB2,SNRPN,SNRPB,CWC22,SNRPG
Actin cytoskeleton	62		130	2.23665		2.50197	1.73017e-13	8.56433e-11	4.50754e-12	1.72362e-12	ACTN4,FLNB,ALDOA,GSN,ACTN1,FLNA,HNRNPH1,MYH9,ACTR3,FSCN1,ARPC2,ARPC1B,CAPZA1,DBNL,CLIC4,CAPZA2,SVIL,CALD1,SEPT2,TWF1,ACTR2,CAPZB,DBN1,CORO1C,EZR,DSTN,PPP1R18,MARCKS,ARPC5,LIMA1,TRIOBP,RPA1,RHOA,ARPC3,VASP,WASL,-,FHL2,TMOD3,MYO1E,PDLIM7,BIN1,PDLIM5,ACTA1,ARPC1A,MYO9B,SNCA,STAG2,PSMD10,HNRNPH2,PFN2,FHOD1,WASF2,CD2AP,SLC9A3R1,CDC42EP3,SORBS2,TPM3,H1F0,CORO2B,WIPF1,CTTNBP2NL
Nucleoplasm	147		434	5.30303		1.76838	1.99232e-13	9.86199e-11	4.931e-12	1.88555e-12	NPM1,HNRNPA1,TPR,XRCC6,XRCC5,HNRNPL,HNRNPM,HNRNPK,PRKDC,KPNB1,NUMA1,IFI16,SQSTM1,XPO1,SFPQ,HMGB1,PTBP1,APEX1,ATM,PTRF,KPNA2,PHB,-,MAPK1,MCM2,DDB1,SUPT16H,SMARCC1,TOP1,SSRP1,SMARCA5,ANXA11,TOP2B,TCEA1,PPM1G,POLR1A,PCNA,RPL11,RAN,RPS6KA3,RBM39,TP53BP1,RPS2,KPNA1,EIF3E,NUP153,MCM3,SNRPD3,WDR12,SNRPD2,CAMK2D,POLR1C,SUPT5H,CUL1,RPS15,POLR2B,SMARCC2,MCM6,MCM4,RPA1,LIG3,NUP98,DKC1,PES1,TCOF1,NIFK,SYMPK,…
Heterogeneous nuclear ribonucleoprotein complex	17		17	0.613276		5.19183	6.60108e-13	3.26754e-10	1.55597e-11	5.94981e-12	HNRNPA1,HNRNPL,HNRNPA2B1,HNRNPH1,HNRNPK,HNRNPU,HNRNPF,RALY,PTBP1,HNRNPR,HNRNPD,HNRNPUL1,HNRNPH3,HNRNPDL,RBMX,HNRNPA0,HNRNPH2
Mitochondrial respiratory chain complex I	31		46	1.11833		3.54363	1.3821e-12	6.8414e-10	3.10973e-11	1.18912e-11	NDUFS1,NDUFB9,NDUFS2,NDUFV1,NDUFA10,NDUFA5,NDUFA9,NDUFS3,NDUFA8,NDUFS8,NDUFB5,NDUFA12,NDUFB10,NDUFA13,NDUFS6,NDUFV2,NDUFS7,NDUFS5,NDUFA7,NDUFA2,NDUFA4,NDUFB4,NDUFC2,NDUFB11,NDUFS4,NDUFA6,NDUFB1,NDUFA11,NDUFB3,NDUFB6,NDUFB7
Nuclear pore	29		42	1.04618		3.63128	2.85832e-12	1.41487e-09	6.15161e-11	2.35229e-11	TPR,EIF5A,KPNB1,RANBP2,IPO5,IPO7,IPO4,RANGAP1,NUP205,NUP133,RAN,KPNA1,NUP153,AGFG1,KPNA3,NUP160,NUP88,XPO7,NUP98,RAE1,NUP214,NUP107,NUP50,XPOT,RANBP3,SUMO1,AHCTF1,NUP54,NUP62
Nucleosome	21		25	0.757576		4.4007	5.01455e-12	2.4822e-09	1.03425e-10	3.95483e-11	-,HIST2H2BE,HIST1H2BJ,HIST1H2BB,HIST1H2BO,HIST1H2AJ,HIST1H2AC,HIST1H2AD,-,H2AFY,H2AFX,HIST1H1E,HIST1H1B,HIST3H3,HIST2H2AC,H1FX,HIST1H2BM,HIST1H2BN,HIST1H2BH,HIST1H2BL,HIST1H1C
Eukaryotic translation initiation factor 3 complex	15		15	0.541126		5.19183	1.79683e-11	8.89432e-09	3.55773e-10	1.36043e-10	EIF3A,EIF3B,EIF3C,EIF3CL,EIF3L,EIF3G,EIF3I,EIF3J,EIF3D,EIF3M,EIF3E,EIF3H,EIF3F,EIF3K,COPS5
Endosome	103		302	3.71573		1.78483	5.44376e-10	2.69466e-07	1.03641e-08	3.96309e-09	ANXA2,VDAC1,ATP6V1A,RAB7A,CLTC,DYNC1H1,EEA1,IGF2R,SQSTM1,PLIN3,NPEPPS,EHD1,TFRC,COPB1,S100A11,DNAJC13,ATP6V1B2,VPS35,EPHX1,SORT1,M6PR,RAB10,GBA,SH3KBP1,ARF1,PTGFRN,SNX1,RAB5C,PMEL,ITGB5,ACAP2,KIAA0368,STX7,DYNC1LI1,MLPH,RAB34,ANKFY1,SNX5,LRP1,LRPAP1,GPNMB,APPL1,STAM,AP1M1,SNX12,CRK,APP,ATP6V1E1,YKT6,VPS29,RAB5A,VPS4B,CD81,SNX2,CLINT1,TM9SF2,DCTN2,SNX4,HGS,VPS25,WDFY1,IDE,EXOC5,LDLR,ARF6,CLIP1,EPS…
Nuclear envelope	36		70	1.2987		2.71433	1.5131e-09	7.48983e-07	2.77401e-08	1.06074e-08	LMNA,TPR,LMNB1,MYOF,PARP1,XPO1,CLIC1,SUN2,PAFAH1B1,TMPO,RTN4,SEC13,NUP155,NUP93,NUP205,ANXA11,NUP133,SUN1,EMD,NUP160,SEH1L,NUP98,RAE1,NUP107,SYNE2,S100A6,NPC1,NUP85,LBR,SIGMAR1,NUP54,NUP37,NUP188,NUP35,NUP62,SLC22A18
ER-Golgi intermediate compartment	21		30	0.757576		3.69658	2.07455e-09	1.0269e-06	3.66751e-08	1.40241e-08	FN1,P4HB,HSPA5,SERPINH1,PDIA6,LMAN2,LMAN1,SEC22B,ERP44,SEC23IP,NUCB1,TMED9,NUCB2,TMED10,ERGIC1,SCYL1,SURF4,IST1,TMED2,ERGIC3,ERGIC2
Mitochondrial inner membrane	30		58	1.08225		2.73831	2.93846e-08	1.45454e-05	5.01565e-07	1.91792e-07	ATP5A1,IMMT,SDHA,ATP5F1,PHB,SLC25A6,ALDH18A1,LGALS3,NNT,TIMM50,SLC25A11,SLC25A5,LETM1,ATP5O,PMPCA,CPT2,NDUFV1,SLC25A4,ATP5H,SLC25A1,SLC25A3,SDHB,HCCS,ATP5L,ATP5J2,DHODH,SLC25A10,CDS2,ABCB7,ATP5I
Endoplasmic reticulum	281		1101	10.1371		1.32946	6.53553e-08	3.23509e-05	1.07836e-06	4.12351e-07	CALU,FN1,RPN2,P4HB,CTSB,ANXA6,VIM,ANXA5,HSPD1,HSPA5,PDIA4,PRKCSH,HSP90B1,CALR,CANX,PDIA3,HSPA9,DDOST,GDI2,SERPINH1,COPA,VCP,YWHAG,CLTC,CKAP4,GANAB,PDIA6,KTN1,UGGT1,RRBP1,HYOU1,SET,ATP2A2,SYNCRIP,G6PD,ANP32A,MLEC,SEC23A,CYB5R3,EEF1D,APEX1,RPN1,ESYT1,ATL3,DNM1L,HLA-A,LONP1,OPA1,ERO1L,CTSD,CTSZ,DCTN1,PAK2,PLOD3,COPB1,SDCBP,GNAI2,MTDH,TOR1AIP1,MOGS,ITGB1,C1QBP,VPS35,ITPR3,SRP68,SEC31A,ACAT2,AHSA1,RTN…
Small ribosomal subunit	11		12	0.396825		4.8	1.31193e-07	6.49406e-05	2.09486e-06	8.01045e-07	RPS21,RPS4X,RPS27A,RPS18,RPS6,RPS16,RPS24,RPS28,RPS29,RPS25,MRPS6
Stress fiber	13		16	0.468975		4.28891	1.51991e-07	7.52357e-05	2.35112e-06	8.99035e-07	MYH9,MYH10,SEPT9,SEPT11,SEPT7,TPM4,MYO1C,ZYX,LIMA1,ACTA1,FERMT2,TPM3,CNN2
Nuclear membrane	35		78	1.26263		2.37481	2.12486e-07	0.000105181	3.1873e-06	1.21878e-06	CTSB,TPR,CANX,TAGLN2,SUN2,MTDH,TMPO,SCRN1,CAPG,SEC13,NUP155,NUP93,TNPO1,NUP205,NUP153,SUN1,EMD,NUP160,NUP88,SEH1L,NUP98,PML,SYNE2,CDC73,AHCTF1,TMEM109,LBR,PSMF1,SCD,SIGMAR1,NUP54,NUP37,NUP188,NUP35,NUP62
Mitochondrial nucleoid	19		31	0.685426		3.25999	3.09641e-07	0.000153272	4.50801e-06	1.7238e-06	ATP5B,VDAC1,HSPA9,HADHA,LRPPRC,TUFM,ACADVL,SHMT2,LONP1,VDAC2,DHX30,HADHB,SLC25A5,LRRC59,SSBP1,CLPX,POLDIP2,DNAJA3,TFAM
Golgi aparatus	230		893	8.29726		1.34259	5.34336e-07	0.000264496	7.55704e-06	2.88971e-06	CALU,VIM,HSPD1,CANX,HSPA4,IQGAP1,FASN,RAB7A,COPA,VCP,YWHAG,YWHAE,CLTC,CKAP4,DYNC1H1,SND1,COPG1,ARPC2,PLIN3,RDX,NPEPPS,STIP1,COPB2,ANXA4,RNPEP,ESYT1,MACF1,USO1,DNM1L,HLA-A,SNX9,CTSD,PICALM,GLS,PLOD3,COPB1,NAPA,LMAN2,SDCBP,ATP6V1B2,C1QBP,NSF,VPS35,SEC31A,PXN,PPIB,AP1B1,EHD4,ARCN1,ACBD3,PRDX4,LMAN1,KLC1,RAB38,SORT1,M6PR,RAB10,RAB14,RAB1B,NASP,RAB11B,SELENBP1,SH3KBP1,ARF1,SEC23IP,TXNDC5,RAB2A,PTGFRN,…
[truncated: 460 more rows]

## Sheet: WM266-4 cells_MF
Analysis:Molecular function
Name of data set: WM266-4 cells
[truncated: 159 more rows]

## Sheet: WM266-4 cells_BP
Analysis:Biological process
Name of data set: WM266-4 cells
[truncated: 81 more rows]

## Sheet: WM793 cells_protein list
Name of data set: WM793 cells
[truncated: 2,765 more rows]

[truncated: 31 more sheets: WM793 cells_CC, WM793 cells_MF, WM793 cells_BP, WM1205Lu cells_protein list, WM1205Lu cells_CC, WM1205Lu cells_MF, WM1205Lu cells_BP, WM115 exosomes_protein list, WM115 exosomes_CC, WM115 exosomes_MF, WM115 exosomes_BP, WM266-4 exosomes_protein list, WM266-4 exosomes_CC, WM266-4 exosomes_MF, WM266-4 exosomes_BP, WM793 exosomes_protein list, WM793 exosomes_CC, WM793 exosomes_MF, WM793 exosomes_BP, WM1205Lu exosomes_protein list …]
